# Supplementary material for: Dual RNA-seq study of the dynamics of coding and non-coding RNA expression during Clostridioides difficile infection in a mouse model
Source: mSystems. 2024 Nov 27;9(12):e00863-24. doi: 10.1128/msystems.00863-24 (PMC11651100; doi:10.1128/msystems.00863-24)
Supplement: Table S2 — Differential expression analysis of C. difficile genes. [file msystems.00863-24-s0004.xlsx]

## Sheet: Table-S2.txt
Table S2 – Differential Expression Analysis of C. difficile genes between late infectious conditions (28h and 32h post-infection) and in vitro cultures
Id_kMIvsIV	MI_kMIvsIV	IV_kMIvsIV	log2FoldChange_kMIvsIV	padj_kMIvsIV	stat_kMIvsIV	product	cogClass	MA2HTMLclass	MA2HTMLfunction
CD630_00010	15	32	-1.083	0.01561131130361	-2.772	Chromosomal replication initiator protein	L	Metabolism_Nucleic_Acid	Replication_dnaA
CD630_00020	6	12	-1.169	0.0714288068896612	-2.137	DNA polymerase III subunit beta	L	Metabolism_Nucleic_Acid	DNA_polymerase_dnaN
CD630_00030	2	2	-0.177	0.886875851344559	-0.198	Putative RNA-binding mediating protein	J	Metabolism_Nucleic_Acid	DNA_replication
CD630_00040	3	8	-1.422	0.0948294740203993	-1.988	DNA replication and repair protein RecF	L	Metabolism_Nucleic_Acid	DNA_replication
CD630_00050	10	11	-0.203	0.821368760967838	-0.316	DNA gyrase subunit B	L	Metabolism_Nucleic_Acid	DNA_replication
CD630_00060	28	37	-0.422	0.224132144047729	-1.489	DNA gyrase subunit A	L	Metabolism_Nucleic_Acid	DNA_replication
CD630_00070	0	3	-3.509	0.0488693274657857	-2.312	Conserved hypothetical protein	R	Regulations	SigmaB
CD630_00080	0	3	-3.589	0.0491838608355523	-2.309	Conserved hypothetical protein	notInCOG	Regulations	SigmaB
CD630_00090	1	5	-2.939	0.0178650423676976	-2.721	Anti-anti-sigma factor	T	Regulations	SigmaB
CD630_00100	2	8	-2.238	0.0139960919794452	-2.817	Serine-protein kinase RsbW	T	Regulations	SigmaB
CD630_00110	3	18	-2.547	0.0140157775932115	-2.816	RNA polymerase sigma-B factor	K	Regulations	SigmaB
CD630_00120	1	7	-2.455	0.00781920885142171	-3.034	Putative small-molecule-binding protein	KH	Membrane_Transport	Osmotic_homeostasis
CD630_00130	3	10	-1.722	0.0387075436467134	-2.415	Putative mechanosensitive ion channel protein	M	Membrane_Transport	Osmotic_homeostasis
CD630_00140	18	29	-0.683	0.086516522834627	-2.036	Seryl-tRNA synthetase 1	J	Metabolism_Amino_Acid	Seryl-tRNA_synthetase
CD630_00150	33	14	1.17	0.00263307187092521	3.386	tRNA specific adenosine deaminase	J	Metabolism_Nucleic_Acid	RNA_editing
CD630_00160	9	21	-1.204	0.141228110928554	-1.77	DNA polymerase III subunits gamma and tau	L	Metabolism_Nucleic_Acid	DNA_polymerase_dnaX
CD630_00170	3	13	-2.11	0.00155737113900072	-3.552	DNA binding protein	K	Metabolism_Nucleic_Acid	DNA_repair
CD630_00180	36	46	-0.427	0.362817628099114	-1.142	DNA repair and recombination protein	L	Metabolism_Nucleic_Acid	DNA_repair
CD630_00181	1	4	-2.619	0.0443707562908943	-2.356	Conserved hypothetical protein	notInCOG	UNKNOWN	CHP_CD630
CD630_00190	7	8	-0.292	0.697950155787664	-0.531	Putative glycosyl transferase	M	Cell_Factor	Glycosyl-transferase
CD630_00200	1	1	0.96	0.611459621959214	0.665	Conserved hypothetical protein	notInCOG	UNKNOWN	CHP
CD630_00210	36	95	-1.328	1.28944861397256e-05	-4.769	Pyruvate carboxylase	C	Metabolism_Carbon	Pyruvate_carboxylase
CD630_00220	28	94	-1.687	0.00148759924881519	-3.565	Elongation factor G (EF-G)	J	Translation	Elongation
CD630_00230	1	11	-2.885	0.000176896006097122	-4.148	Transcriptional regulator, CtsR family	K	Regulations	TR_CtsR
CD630_00240	3	17	-2.684	8.56205796835924e-05	-4.331	Activator of protein kinase McsB	O	Stress	Class-III_Heat-shock
CD630_00250	2	28	-3.573	9.66707208493737e-09	-6.15	Tyrosine kinase protein	O	Stress	Class-III_Heat-shock
CD630_00260	21	56	-1.525	0.000943968924259743	-3.698	class III stress response-related ATPase, AAA+ superfamily	O	Stress	Class-III_Heat-shock
CD630_00270	7	32	-2.175	7.52152526810498e-07	-5.354	DNA repair protein	L	Metabolism_Nucleic_Acid	DNA_repair
CD630_00280	3	9	-2.021	0.0202393812581538	-2.673	DNA integrity scanning protein disA	T	Sporulation	DNA_repair
CD630_00290	33	65	-0.985	0.0445991213057127	-2.354	Putative membrane protein	R	Cell_Wall	Membrane-protein
CD630_00300	7	19	-1.402	0.00802300745758739	-3.022	Putative membrane protein	notInCOG	Cell_Wall	Membrane-protein
CD630_00310	0	1	-1.39	NA	-0.759	Transcriptional regulator, AraC family	G-K	notInMA2HTML	notInMA2HTML
CD630_00320	1	0	1.349	NA	0.569	Putative beta-glucosidase	G	Metabolism_Carbon	Glucosidase
CD630_00330	1	1	0.575	0.759094298707587	0.42	Putative glycoside hydrolase	G	Metabolism_Carbon	Glucosidase
CD630_00340	0	0	1.225	NA	0.366	Putative xylose transporter, sodium:galactoside symporter family	G	notInMA2HTML	notInMA2HTML
CD630_00350	0	1	-2.114	NA	-0.956	Transcriptional regulator	K	Fermentation	Acetoine_utilization
CD630_00360	0	1	-0.927	NA	-0.268	Acetoin dehydrogenase E1 component (TPP-dependent alpha subunit)	C	Fermentation	Acetoine_utilization
CD630_00370	1	0	2.346	NA	1.022	Acetoin dehydrogenase E1 component (TPP-dependent beta subunit)	C	Fermentation	Acetoine_utilization
CD630_00380	2	1	0.575	0.715747339721779	0.499	Acetoin dehydrogenase E2 component (dihydrolipoamide acetyltransferase)	C	Fermentation	Acetoine_utilization
CD630_00390	2	4	-0.509	0.715223206936813	-0.5	Acetoin dehydrogenase E3 component (dihydrolipoamide dehydrogenase)	C-C	Fermentation	Acetoine_utilization
CD630_00400	1	0	2.909	0.191335596703967	1.592	Transcription antiterminator, PTS operon regulator	K-KT-GT	Membrane_Transport	PTS_Fructose-mannitol
CD630_00410	0	0	0.294	NA	0.083	PTS system, galactitol-specific IIA component	GT	Membrane_Transport	PTS_Fructose-mannitol
CD630_00420	2	1	2.087	0.142761975318857	1.764	PTS system, galactitol-specific IIB component	G	Membrane_Transport	PTS_Fructose-mannitol
CD630_00430	5	0	4.726	0.012121827827367	2.871	PTS system, galactitol-specific IIC component	G	Membrane_Transport	PTS_Fructose-mannitol
CD630_00440	0	0	NA	NA	NA	Conserved hypothetical protein	notInCOG	notInMA2HTML	notInMA2HTML
CD630_00450	0	0	1.352	NA	0.545	Putative sugar-phosphate aldolase	EG	Metabolism_Carbon	Aldolase
CD630_00460	1	2	-1.833	0.228987111482845	-1.477	Putative lipoate-protein ligase	H	notInMA2HTML	notInMA2HTML
CD630_00470	1	2	-0.531	0.744588435880647	-0.445	2-C-methyl-D-erythritol 4-phosphate cytidylyltransferase	I	Metabolism_Cofactor	IspDF_isoprenoid_biosynthesis
CD630_00480	2	1	0.437	0.798168707703676	0.355	2-C-methyl-D-erythritol 2,4-cyclodiphosphate synthase	I	Metabolism_Cofactor	IspDF_isoprenoid_biosynthesis
CD630_00490	11	10	0.194	0.863973646532553	0.24	Prolyl-tRNA synthetase	J	Translation	tRNA-Proline_biosynthesis
CD630_00500	32	182	-2.475	1.43133377477101e-11	-7.175	Prolyl-tRNA synthetase	J	Translation	tRNA-Proline_biosynthesis
CD630_00510	12	5	1.34	0.0552942834262555	2.255	Glutamyl-tRNA synthetase	J	Translation	tRNA-Glutamine_biosynthesis
CD630_00511	0	0	0.294	NA	0.083	Conserved hypothetical protein	notInCOG	UNKNOWN	CHP_CD630
CD630_00520	16	105	-2.736	6.52774491379001e-21	-9.809	Cysteinyl-tRNA synthetase (Cysteine--tRNA ligase) (CysRS)	J	Metabolism_Nucleic_Acid	Ribouclease
CD630_00530	6	33	-2.392	5.6775839430104e-05	-4.428	Ribonuclease III	J	Metabolism_Nucleic_Acid	Ribouclease
CD630_00540	2	7	-2.038	0.0149088651063987	-2.79	Thymidylate synthase	F	Metabolism_Cofactor	Thymidylate_synthase
CD630_00550	4	8	-1.226	0.153514177663268	-1.724	Putative tRNA/rRNA methyltransferase, TrmH family, group3	J	Metabolism_Nucleic_Acid	RNA_methyltransferase
CD630_00560	0	2	-1.343	0.442563798600845	-0.971	Putative ribonuclease	J	Metabolism_Nucleic_Acid	Ribonuclease
CD630_00570	1	3	-1.007	0.427395581880179	-1.004	RNA polymerase factor sigma-70	K	Sporulation	SigmaH
CD630_00580	92	64	0.543	0.116355996360117	1.876	Elongation factor EFTu/EF1A	J	Translation	Elongation_factor
CD630_00581	13	5	1.304	0.139156836565869	1.78	50S ribosomal protein L33	J	notInMA2HTML	notInMA2HTML
CD630_00590	21	8	1.327	0.0787029389853458	2.087	Preprotein translocase SecE subunit	U	Secretion	Sec-Translocase_Ribosomal
CD630_00600	68	21	1.669	0.0046881558218087	3.203	transcription antitermination protein	K	Secretion	Sec-Translocase_Ribosomal
CD630_00610	62	16	1.916	0.000269713263351539	4.039	50S ribosomal protein L11	J	Translation	Ribosomal
CD630_00620	139	46	1.604	0.00264348399704666	3.384	50S ribosomal protein L1	J	Translation	Ribosomal
CD630_00630	180	232	-0.372	0.5572543953678	-0.766	50S ribosomal protein L10	J	Translation	Ribosomal
CD630_00640	172	170	0.003	0.995797605431214	0.008	50S ribosomal protein L7/L12	J	Translation	Ribosomal
CD630_00650	48	89	-0.882	0.166899882751973	-1.676	Putative NADP-dependent deshydrogenase	I	Cell_Factor	Deshydrogenase_NADP-dependant
CD630_00660	250	73	1.759	2.31577500711386e-09	6.386	DNA-directed RNA polymerase subunit beta	K-K	Cell_Factor	RNA_polymerase
CD630_00670	272	87	1.64	2.1653666063607e-07	5.593	DNA-directed RNA polymerase subunit beta'	K-K	Cell_Factor	RNA_polymerase
CD630_00680	146	59	1.304	0.00898318880438457	2.981	30S ribosomal protein S12	J	Translation	Ribosomal
CD630_00690	97	47	1.046	0.017606324908497	2.727	30S ribosomal protein S7	J	Translation	Ribosomal
CD630_00700	676	245	1.466	0.000910591688895961	3.71	Elongation factor G (EF-G)	J	Translation	Ribosomal
CD630_00710	99	67	0.563	0.253073118696609	1.41	Elongation factor EFTu/EF1A (EF-Tu)	J	Translation	Ribosomal
CD630_00720	36	30	0.259	0.740389211297741	0.452	30S ribosomal protein S10	J	Translation	Ribosomal
CD630_00730	65	24	1.4	0.00850717819830194	3.002	50S ribosomal protein L3	J	Translation	Ribosomal
CD630_00740	36	13	1.464	0.00960204488449393	2.958	50S ribosomal protein L4	J	Translation	Ribosomal
CD630_00750	15	7	1.052	0.0971686429729868	1.975	50S ribosomal protein L23	J	Translation	Ribosomal
CD630_00760	86	32	1.403	0.00641242703807641	3.101	50S ribosomal protein L2	J	Translation	Ribosomal
CD630_00770	34	12	1.547	0.0166416782331226	2.749	30S ribosomal protein S19	J	Translation	Ribosomal
CD630_00780	27	10	1.353	0.0533667356306131	2.27	50S ribosomal protein L22	J	Translation	Ribosomal
CD630_00790	39	16	1.291	0.0942033567618486	1.992	30S ribosomal protein S3	J	Translation	Ribosomal
CD630_00800	16	7	1.02	0.0915003457939676	2.008	50S ribosomal protein L16	J	Translation	Ribosomal
CD630_00801	10	4	1.551	0.035284214816313	2.454	50S ribosomal protein L29	J	notInMA2HTML	notInMA2HTML
CD630_00810	14	6	1.426	0.0688534861931352	2.155	30S ribosomal protein S17	J	Translation	Ribosomal
CD630_00820	32	10	1.661	0.00283664278983301	3.361	50S ribosomal protein L14	J	Translation	Ribosomal
CD630_00830	32	9	1.946	0.0141030348319119	2.814	50S ribosomal protein L24	J	Translation	Ribosomal
CD630_00840	48	17	1.507	0.0337939938476707	2.472	50S ribosomal protein L5	J	Translation	Ribosomal
CD630_00841	13	6	1.115	0.194762491952257	1.58	30S ribosomal protein S14 type Z	J	notInMA2HTML	notInMA2HTML
CD630_00850	16	11	0.438	0.509695954419226	0.851	30S ribosomal protein S8	J	Translation	Ribosomal
CD630_00860	24	14	0.862	0.19895789667322	1.567	50S ribosomal protein L6	J	Translation	Ribosomal
CD630_00870	20	12	0.749	0.286307138182677	1.32	50S ribosomal protein L18	J	Translation	Ribosomal
CD630_00880	42	21	0.952	0.0852543861105733	2.044	30S ribosomal protein S5	J	Translation	Ribosomal
CD630_00881	22	10	1.029	0.204726699489765	1.549	50S ribosomal protein L30	J	notInMA2HTML	notInMA2HTML
CD630_00890	38	33	0.204	0.788004670082023	0.373	50S ribosomal protein L15	J	Translation	Ribosomal
CD630_00900	258	73	1.819	0.000153140424982954	4.185	Preprotein translocase SecY subunit	U	Secretion	Sec_translocase
CD630_00910	121	33	1.875	0.000488361716407407	3.884	Adenylate kinase	F	Metabolism_Nucleic_Acid	Adenylate_kinase
CD630_00920	148	46	1.704	0.00180766950140257	3.505	Methionine aminopeptidase Map1 (MAP) (Peptidase M)	J	Metabolism_Amino_Acid	Methionine_aminopeptidse
CD630_00930	29	10	1.595	0.0206346436333368	2.666	Ribosomal protein L14E/L6E/L27E-like	notInCOG	Translation	Ribosomal
CD630_00940	22	9	1.244	0.119587315416665	1.861	Translation initiation factor IF-1	J	notInMA2HTML	notInMA2HTML
CD630_00941	8	4	0.95	0.186802246972215	1.609	50S ribosomal protein L36	J	notInMA2HTML	notInMA2HTML
CD630_00950	9	6	0.503	0.425794045472081	1.009	30S ribosomal protein S13	J	Translation	Ribosomal
CD630_00960	22	10	1.184	0.0799797005157102	2.077	30S ribosomal protein S11	J	Translation	Ribosomal
CD630_00970	78	33	1.25	0.0200268196614624	2.679	30S ribosomal protein S4	J	Translation	Ribosomal
CD630_00980	188	108	0.794	0.148223039558499	1.743	DNA-directed RNA polymerase subunit alpha	K	Translation	Ribosomal
CD630_00990	70	55	0.316	0.475176332891315	0.914	50S ribosomal protein L17	J	Translation	Ribosomal
CD630_01000	3	4	-0.633	0.514735757619988	-0.843	ABC-type transport system, cobalt-specific ATP-binding protein	PR	Membrane_Transport	ABC_Cobalt
CD630_01010	5	5	-0.203	0.803837464186731	-0.346	ABC-type transport system, cobalt-specific ATP-binding protein	PR	Membrane_Transport	ABC_Cobalt
CD630_01020	2	6	-1.266	0.152119571851653	-1.729	ABC-type transport system, cobalt-specific permease	H	Membrane_Transport	ABC_Cobalt
CD630_01030	3	7	-1.114	0.164008025952996	-1.685	tRNA pseudouridine synthase A 1	J	Membrane_Transport	ABC_Cobalt
CD630_01040	49	166	-1.793	0.000838045221449752	-3.733	50S ribosomal protein L13	J	Translation	Ribosomal
CD630_01050	59	161	-1.463	0.00575258069093361	-3.137	30S ribosomal protein S9	J	Translation	Ribosomal
CD630_01060	3	6	-1.257	0.208523755207856	-1.535	Germination-specific N-acetylmuramoyl-L-alanine amidase, Autolysin	M	Sporulation	Germination
CD630_01070	6	6	-0.052	0.949175022668856	-0.091	Aspartate aminotransferase	E	Metabolism_Amino_Acid	Asparatate_utilization
CD630_01080	13	25	-0.889	0.0957331323030238	-1.983	Anaerobic ribonucleoside triphosphate reductase	F	Metabolism_Nucleic_Acid	Ribonucleotide_reductase
CD630_01090	3	9	-1.59	0.0797544133999039	-2.079	Anaerobic ribonucleoside-triphosphate reductase-activating protein	O	Metabolism_Nucleic_Acid	Ribonucleotide_reductase
CD630_01100	1	7	-2.211	0.0454460629378436	-2.345	Conserved hypothetical protein, CHP00159 family	T	UNKNOWN	CHP
CD630_01110	2	18	-2.846	0.000128044444487092	-4.23	Conserved hypothetical protein	T	UNKNOWN	CHP
CD630_01111	0	0	NA	NA	NA	Conserved hypothetical protein	notInCOG	notInMA2HTML	notInMA2HTML
CD630_01120	20	140	-2.804	3.33035752038961e-15	-8.3	phosphate butyryltransferase	C	Fermentation	Butyrate_production
CD630_01130	39	69	-0.814	0.00843700802498577	-3.006	Butyrate kinase (BK) (Branched-chain carboxylic acid kinase)	C	Fermentation	Butyrate_production
CD630_01140	73	87	-0.224	0.551296493532009	-0.777	Conserved hypothetical protein	notInCOG	Fermentation	Butyrate_production
CD630_01150	54	69	-0.323	0.519587273146998	-0.834	Putative 4Fe-4S ferredoxin, iron-sulfur binding domain protein, delta subunit	P	Fermentation	Butyrate_production
CD630_01160	279	507	-0.853	0.0109139016034519	-2.911	Putative ferredoxin/flavodoxin oxidoreductase, alpha subunit	C	Fermentation	Butyrate_production
CD630_01170	256	481	-0.904	0.0140979404174199	-2.814	Putative ferredoxin/flavodoxin oxidoreductase, beta subunit	C	Fermentation	Butyrate_production
CD630_01180	252	413	-0.702	0.0454981932484215	-2.344	Putative ferredoxin/flavodoxin oxidoreductase, gamma subunit	C	Fermentation	Butyrate_production
CD630_01190	36	20	0.807	0.0673868861978602	2.165	Phosphoglucosamine mutase	G	Cell_Wall	Peptidoglycan_synthesis
CD630_01200	153	11	3.792	6.20462215712269e-23	10.298	Glucosamine--fructose-6-phosphate aminotransferase [isomerizing]	M	Cell_Wall	Peptidoglycan_synthesis
CD630_01210	0	2	-1.907	0.234183054857777	-1.462	Putative thiosulfate sulfurtransferase	P	Metabolism_Amino_Acid	Sulfur_transferase
CD630_01220	1	1	0.656	0.737070017734084	0.462	Putative exported protein	notInCOG	Cell_Wall	Peptidoglycan
CD630_01230	48	15	1.609	0.0020631636480875	3.461	UDP-N-acetylglucosamine 1-carboxyvinyltransferase	M	Cell_Wall	Peptidoglycan
CD630_01240	8	2	1.958	0.0148094967495215	2.793	Stage II sporulation protein D	M	Sporulation	SpoII
CD630_01250	16	4	2.128	9.14027918990865e-05	4.315	Stage II sporulation protein Q	D	Sporulation	SpoIIQ
CD630_01260	1	0	2.652	NA	1.412	Stage III sporulation protein D	DK	Sporulation	SpoIII
CD630_01270	5	8	-0.658	0.504356992428776	-0.861	Rod shape-determining protein MreB	DZ	Cell_Growth	Cell-division
CD630_01280	7	4	0.86	0.232021068902369	1.468	(3R)-hydroxymyristoyl-[acyl-carrier-protein] dehydratase	I	Metabolism_Lipids	Fatty_acid_synthesis_fabZ
CD630_01290	55	0	9.141	3.18156785758997e-11	7.055	Conserved hypothetical protein, DUF1256 family	D	UNKNOWN	CHP
CD630_01300	31	23	0.422	0.42703232982169	1.004	S-adenosylmethionine synthetase	H	Metabolism_Amino_Acid	Methionine_adenosyltransferase_metK
CD630_01310	30	0	7.303	1.8751516204685e-07	5.619	Putative membrane protein	S	Cell_Wall	Membrane-protein
CD630_01320	2	1	1.029	0.569080437215967	0.737	Putative DNA helicase, RecD/TraA type	L	Metabolism_Nucleic_Acid	Helicase
CD630_01330	0	0	1.258	NA	0.479	Putative phosphoribosyl transferase	R	Metabolism_Nucleic_Acid	Helicase
CD630_01340	2	1	0.447	0.779921208438088	0.386	Transcription antiterminator, PTS operon regulator	K-GT	Membrane_Transport	PTS_Lactose-cellobiose
CD630_01350	0	0	0.359	NA	0.102	PTS system, lactose/cellobiose-family IIA component	G	Membrane_Transport	PTS_Lactose-cellobiose
CD630_01360	0	0	0.84	NA	0.253	PTS system, lactose/cellobiose-family IIB component	G	Membrane_Transport	PTS_Lactose-cellobiose
CD630_01370	1	0	2.663	0.362817628099114	1.142	PTS system, lactose/cellobiose-family IIC component	G	Membrane_Transport	PTS_Lactose-cellobiose
CD630_01380	0	0	0.777	NA	0.242	Conserved hypothetical protein	notInCOG	Membrane_Transport	PTS_Lactose-cellobiose
CD630_01390	2	1	1.814	0.379076897578417	1.107	N(4)-(beta-N-acetylglucosaminyl)-L-asparaginase	E	Metabolism_Amino_Acid	Asparagine_utilization
CD630_01400	0	0	-0.82	NA	-0.237	Putative peptidase	E	Metabolism_Amino_Acid	Asparagine_utilization
CD630_01410	0	0	0.359	NA	0.102	Copper homeostasis protein	P	Stress	Copper_homeostasis
CD630_01420	12	1382	-6.737	1.57802244727677e-43	-14.249	Putative RNA-binding protein	J	Regulations	RNA_binding_protein
CD630_01430	19	7	1.403	0.0148982129669824	2.791	Protein translocase subunit SecA1	U	Secretion	Sec-Translocase_SecA1
CD630_01440	12	6	0.784	0.218626194662805	1.504	Peptide chain release factor 2 (RF-2)	J	Translation	Peptide_release
CD630_01450	2	2	-0.008	0.995424448979043	-0.009	Putative resolvase, S1 RNA-binding domain-containing protein	K	Cell_Factor	Resolvase
CD630_01460	9	7	0.15	0.838884613313344	0.286	Putative hydrolase	Q	UNKNOWN	CHP
CD630_01470	12	53	-2.252	2.22421025544704e-07	-5.588	Putative transporter	H	Membrane_Transport	Transporter
CD630_01480	1	6	-2.755	0.0226049622647219	-2.63	Conserved hypothetical protein	notInCOG	UNKNOWN	CHP
CD630_01490	0	1	-1.698	NA	-0.992	Putative P-loop ATPases	J	Cell_Wall	Glycoprotease
CD630_01500	1	2	-0.786	0.588072795094088	-0.704	Putative peptidase, M22 family	J	Cell_Wall	Glycoprotease
CD630_01510	0	2	-2.616	NA	-1.767	Putative alanine acetyltransferase, ribosomal family	J	Cell_Wall	Glycoprotease
CD630_01520	6	13	-1.156	0.0724408729812295	-2.129	Putative O-sialoglycoprotein endopeptidase	J	Cell_Wall	Glycoprotease
CD630_01530	23	15	0.587	0.481362918450284	0.903	4-hydroxyphenylacetate decarboxylase, catalytic subunit	C	Virulence_Factors	P-cresol_production
CD630_01540	4	3	0.467	0.745189525331757	0.444	4-hydroxyphenylacetate decarboxylase, regulatory subunit	notInCOG	Virulence_Factors	P-cresol_production
CD630_01550	22	12	0.847	0.120868238642894	1.855	4-hydroxyphenylacetate decarboxylase, activating subunit	O	Virulence_Factors	P-cresol_production
CD630_01560	22	4	2.561	1.56848851567071e-05	4.722	Putative membrane protein	notInCOG	Cell_Wall	Membrane-protein
CD630_01570_p1	1	0	2.715	NA	1.137	Fragment of putative membrane protein (Part 1)	notInCOG	Cell_Wall	Membrane-protein
CD630_01570_p2	1	0	4.021	0.0892502983777714	2.021	Fragment of putative membrane protein (Part 2)	notInCOG	Cell_Wall	Membrane-protein
CD630_01590	4	3	0.397	0.730302301189427	0.475	Putative enzyme, glyoxalase family	Q	Cell_Factor	Glyoxalase
CD630_01600	0	0	0.496	NA	0.196	Two-component response regulator	KT	Regulations	TCS_response-regulator
CD630_01610	17	0	6.55	1.61195816937042e-05	4.716	ABC-type transport system, multidrug-family ATP-binding protein	V	Membrane_Transport	ABC
CD630_01620	20	0	7.641	1.70385410097217e-06	5.188	Putative radical SAM-family protein	O	Membrane_Transport	ABC
CD630_01630	12	0	5.99	7.6184855936432e-05	4.358	Conserved hypothetical protein	notInCOG	notInMA2HTML	notInMA2HTML
CD630_01631	3	0	5.033	0.0117744373475572	2.882	Conserved hypothetical protein	notInCOG	notInMA2HTML	notInMA2HTML
CD630_01632	472	8	5.804	2.27794278852772e-22	10.162	Conserved hypothetical protein	notInCOG	notInMA2HTML	notInMA2HTML
CD630_01640	10	2	2.701	0.00341510751309348	3.304	Putative membrane protein	notInCOG	Cell_Wall	Membrane-protein
CD630_01650	0	0	1.779	NA	0.503	Putative amino acid transporter	E	Cell_Factor	Amino-acid_permease
CD630_01660	1	1	0.544	0.805778234501001	0.341	Putative peptidase, M20D family	R	Cell_Factor	Amino-acid_permease
CD630_01670	0	2	-1.475	NA	-0.846	Transcriptional regulator, sigma-54-dependent	KT	Regulations	Sigma54_regulator
CD630_01680	0	1	-0.503	NA	-0.222	Putative cyclic nucleotide-binding protein	T	notInMA2HTML	notInMA2HTML
CD630_01690	16	8	1.028	0.0858900398526667	2.04	Putative drug/sodium antiporter, MATE family	V	notInMA2HTML	notInMA2HTML
CD630_01700	4	5	-0.433	0.617532641904569	-0.656	ABC-type transport system, ATP-binding protein	R	OPERONS_(Automatic)	CD0169
CD630_01710	44	112	-1.306	0.0001084139326222	-4.272	Transcriptional regulator, Redox-sensing repressor Rex	K	Regulations	TR_Rex
CD630_01720	0	1	-1.706	NA	-1.264	Conserved hypothetical protein	C	UNKNOWN	CHP
CD630_01721	437	498	-0.184	0.737383418659836	-0.46	Ferredoxin (4Fe-4S cluster-containing protein) (fdx-like)	C	notInMA2HTML	notInMA2HTML
CD630_01730	1	4	-2.086	0.0783247860254019	-2.089	Putative lipoprotein	M	Cell_Wall	Lipoprotein
CD630_01740	14	90	-2.655	0.000951786972532169	-3.695	Carbon monoxide dehydrogenase	C	Metabolism_Carbon	CO_utilization
CD630_01750	6	9	-0.568	0.541195717520224	-0.795	Putative oxidoreductase, Fe-S subunit	C	Metabolism_Carbon	CO_utilization
CD630_01760	26	34	-0.363	0.38509289446957	-1.095	Putative oxidoreductase, NAD/FAD binding subunit	C	Metabolism_Carbon	CO_utilization
CD630_01770	26	167	-2.601	7.43354687570835e-07	-5.357	Cyclopropane-fatty-acyl-phospholipid synthase	I	Metabolism_Lipids	Phospholipids_synthesis
CD630_01780	0	0	-0.483	NA	-0.138	Putative ATPase	notInCOG	Cell_Factor	ATPase
CD630_01790	864	4896	-2.5	9.48426275283693e-15	-8.169	NAD-specific glutamate dehydrogenase	E	Metabolism_Amino_Acid	Glutamate_dehydrogenase
CD630_01800	1	0	3.183	NA	1.123	Fragment of conserved hypothetical protein (N-terminal region)	notInCOG	notInMA2HTML	notInMA2HTML
CD630_01810	0	2	-2.646	NA	-1.807	Putative membrane-associated metalloprotease, M56 family	T	Cell_Wall	Membrane-protein_M56
CD630_01811	0	0	NA	NA	NA	Conserved hypothetical protein	notInCOG	notInMA2HTML	notInMA2HTML
CD630_01820	0	0	-0.483	NA	-0.138	Conserved hypothetical protein	notInCOG	notInMA2HTML	notInMA2HTML
CD630_01830	35	24	0.582	0.249951927270622	1.419	Putative cell wall hydrolase	R-M	Cell_Wall	Cell-surface_autolysin
CD630_01840	7	21	-1.707	0.00935794772812081	-2.967	Aspartate carbamoyltransferase (Aspartate transcarbamylase) (ATCase)	F	Metabolism_Nucleic_Acid	Pyrimidine_biosynthesis
CD630_01850	2	7	-1.115	0.175729559713647	-1.646	Dihydroorotate dehydrogenase electron transfer subunit	HC	Metabolism_Nucleic_Acid	Pyrimidine_biosynthesis
CD630_01860	5	14	-1.516	0.00875104393578307	-2.99	Dihydroorotate dehydrogenase catalytic subunit	F	Metabolism_Nucleic_Acid	Pyrimidine_biosynthesis
CD630_01870	4	21	-2.548	0.00418046404704869	-3.24	Orotate phosphoribosyltransferase (OPRT) (OPRTase)	F	Metabolism_Nucleic_Acid	Pyrimidine_biosynthesis
CD630_01880	2	28	-3.511	4.40178614789719e-07	-5.459	Putative ketopantoate reductase	H	Metabolism_Nucleic_Acid	Ketopantoate_reductase
CD630_01890	3	4	-0.524	0.63422072700453	-0.63	Transcriptional regulator, LysR family	K	Regulations	TR
CD630_01900	2	6	-1.505	0.106471235043107	-1.921	Putative membrane protein	S	Cell_Wall	Membrane-protein
CD630_01910	1	1	-0.242	NA	-0.154	Putative DNA glycosylase	L	Metabolism_Lipids	Lipids_biosynthesis
CD630_01920	9	3	1.602	0.0319010898715452	2.496	Cardiolipin synthetase 1	I	Metabolism_Lipids	Lipids_biosynthesis
CD630_01930	3	6	-0.984	0.24901663386464	-1.421	10 kDa chaperonin (Protein Cpn10) (GroES protein)	O	Stress	GroESL
CD630_01940	212	208	0.027	0.952818949827201	0.084	60 kDa chaperonin (Protein Cpn60) (GroEL protein)	O	Stress	GroESL
CD630_01950	0	5	-3.525	0.00750242357971647	-3.048	Putative NCAIR-mutase (PurE)-related protein	F	Metabolism_Nucleic_Acid	Mutase_PurE
CD630_01960_p1	76	20	1.895	0.000186663443018971	4.135	Fragment of conserved hypothetical protein, DUF111 family (Part 1)	notInCOG	UNKNOWN	CHP
CD630_01960_p2	44	6	2.751	5.55477345954754e-05	4.433	Fragment of conserved hypothetical protein, DUF111 family (part 2)	notInCOG	UNKNOWN	CHP
CD630_01980	38	75	-0.959	0.01298405284337	-2.846	Glutamine amidotransferase	F-F	Metabolism_Nucleic_Acid	GMP_synthase
CD630_01981	7	8	-0.242	0.745493739644442	-0.443	Conserved hypothetical protein	notInCOG	UNKNOWN	CHP_CD630
CD630_01990	2	4	-0.572	0.569038671724396	-0.739	Putative membrane-associated nucleotidase	FV	notInMA2HTML	notInMA2HTML
CD630_02000	0	0	0.294	NA	0.083	Fragment of transcriptional regulator, LysR family (C-terminal region)	notInCOG	notInMA2HTML	notInMA2HTML
CD630_02010	0	1	-1.265	NA	-0.37	Putative chromate transporter	P	notInMA2HTML	notInMA2HTML
CD630_02020	1	1	0.738	0.631602639911823	0.634	Conserved hypothetical protein	notInCOG	UNKNOWN	CHP
CD630_02030	1	1	-1.151	NA	-0.776	Putative UvrABC system protein A 1 (UvrA protein 1) (Excinuclease ABC subunit A 1)	O-L	notInMA2HTML	notInMA2HTML
CD630_02040	9	24	-1.206	0.0281887835083758	-2.544	Putative signaling protein	T-T	Regulations	Signaling_protein_CD0204
CD630_02050	0	2	-3.04	NA	-1.76	Transcription antiterminator, PTS operon regulator	K-GT	Membrane_Transport	PTS_Fructose-like
CD630_02060	0	0	-0.479	NA	-0.137	PTS system, fructose-like IIA component	GT	Membrane_Transport	PTS_Fructose-like
CD630_02070	2	2	-0.235	0.869333837802029	-0.232	PTS system, fructose-like IIC component	G	Membrane_Transport	PTS_Fructose-like
CD630_02080	0	0	0.839	NA	0.279	PTS system, fructose-like IIB component	G	Membrane_Transport	PTS_Fructose-like
CD630_02090	0	1	-2.249	NA	-1.452	Putative tagatose 6-phosphate kinase	G	Membrane_Transport	PTS_Fructose-like
CD630_02100	0	1	-1.171	NA	-0.52	Putative hydrolase, HAD superfamily, subfamily IA	H	Cell_Factor	Hydrolase_HAD
CD630_02110	1	2	-0.719	0.731677735052445	-0.472	CTP:phosphocholine cytidylyltransferase	MI	Cell_Wall	Teichoic-acid_biosynthesis
CD630_02120	7	1	4.132	0.0061701692690435	3.114	Putative sulfatase	P	Cell_Wall	Teichoic-acid_biosynthesis
CD630_02130	5	1	3.28	0.00976572873886329	2.951	Putative spore coat protein	M	Sporulation	Coat
CD630_02140	4	0	5.065	0.00107271991685194	3.659	Conserved hypothetical protein	notInCOG	Sporulation	Coat
CD630_02150	0	1	-1.585	NA	-0.9	Transposase IS200/IS605-like OrfA	X	Mobile_Element	Transposase
CD630_02160	1	3	-1.033	0.503003353774959	-0.863	Transposase IS200/IS605-like OrfB	X	Mobile_Element	Transposase
CD630_02170	1	1	-0.54	NA	-0.398	Putative nitroreductase	C	Cell_Factor	Nitroreductase_reductase
CD630_02180	2	1	1.187	0.507564114336756	0.855	Phosphoribosylaminoimidazole carboxylase catalytic subunit	F	Metabolism_Nucleic_Acid	Purine_biosynthesis
CD630_02190	2	0	3.111	0.0962600015732744	1.98	Phosphoribosylaminoimidazole-succinocarboxamide synthase	F	Metabolism_Nucleic_Acid	Purine_biosynthesis
CD630_02200	3	3	0.358	0.76137743538159	0.416	Amidophosphoribosyltransferase	F	Metabolism_Nucleic_Acid	Purine_biosynthesis
CD630_02210	2	3	-1.148	0.442563798600845	-0.971	Phosphoribosylformylglycinamidine cyclo-ligase	F	Metabolism_Nucleic_Acid	Purine_biosynthesis
CD630_02220	1	1	-0.732	0.685919769142671	-0.55	Phosphoribosylglycinamide formyltransferase	F	Metabolism_Nucleic_Acid	Purine_biosynthesis
CD630_02230	3	1	0.923	0.521810710888564	0.83	Bifunctional purine biosynthesis protein purH [Includes: Phosphoribosylaminoimidazolecarboxamide formyltransferase ; IMP cyclohydrolase]	F	Metabolism_Nucleic_Acid	Purine_biosynthesis
CD630_02240	3	2	0.669	0.561551561689544	0.753	Phosphoribosylamine--glycine ligase	F	Metabolism_Nucleic_Acid	Purine_biosynthesis
CD630_02250	23	19	0.326	0.621961025485222	0.649	Phosphoribosylformylglycinamidine synthase	F-F	Metabolism_Nucleic_Acid	Purine_biosynthesis
CD630_02260	7	22	-1.546	0.000772291600751352	-3.755	Putative lytic transglycosylase	M	Mobility	Flagella
CD630_02270	3	7	-1.444	0.0971686429729868	-1.974	Conserved hypothetical protein	S	Mobility	Flagella
CD630_02280	2	4	-0.885	0.424921384967648	-1.011	Flagellar motor switch protein FliN	NU	Mobility	Flagella
CD630_02290	0	16	-4.719	1.06439948266219e-06	-5.281	Anti-sigma factor repressor of sigma(D)-dependent transcription	KN	Mobility	Flagella
CD630_02300	1	18	-4.248	1.21394880953661e-06	-5.256	Putative flagellar biosynthesis protein	notInCOG	Mobility	Flagella
CD630_02310	15	48	-1.703	0.000101279429586627	-4.29	Flagellar hook-associated protein FlgK (or HAP1)	N	Mobility	Flagella
CD630_02320	13	17	-0.383	0.558706821458763	-0.762	Flagellar hook-associated protein FlgL (or HAP3)	N	Mobility	Flagella
CD630_02330	6	7	-0.135	0.847726671406859	-0.268	Flagellar assembly factor FliW	N	Mobility	Flagella
CD630_02340	2	1	0.65	0.617532641904569	0.656	Carbon storage regulator homolog CsrA	T	Mobility	Flagella
CD630_02350	2	2	0.007	0.995889598370003	0.008	Flagellar protein FliS1	NU	Mobility	Flagella
CD630_02360	1	1	0.569	0.737070017734084	0.462	Flagellar protein FliS2	NU	Mobility	Flagella
CD630_02370	16	12	0.567	0.438737376736208	0.98	Flagellar hook-associated protein 2 FliD (or HAP2)	N	Mobility	Flagella
CD630_02380	1	5	-2.02	0.0528869434560161	-2.274	Conserved hypothetical protein	notInCOG	Mobility	Flagella
CD630_02390	329	2444	-2.892	2.06035278838141e-18	-9.178	Flagellin C	N	Mobility	Flagella
CD630_02400	3	2	0.794	0.437684494469193	0.982	Glycosyltransferase	M	Mobility	Flagella
CD630_02410	3	8	-1.351	0.105524540202626	-1.927	Phosphate-threonine kinase	E	Cell_Wall	Teichoic-acid_biosynthesis
CD630_02420	4	14	-1.562	0.00453700015233619	-3.215	Phosphothreonine N-acetylglucosamine catalysis	I	Cell_Wall	Teichoic-acid_biosynthesis
CD630_02430	4	7	-1.04	0.181747904439029	-1.626	Methyltransferase	H	Cell_Wall	Teichoic-acid_biosynthesis
CD630_02440	8	7	0.06	0.938027259989729	0.11	Putative CDP-glycerol:Poly(glycerophosphate) glycerophosphotransferase	MI	Cell_Wall	Teichoic-acid_biosynthesis
CD630_02450	1	2	-0.497	0.76137743538159	-0.416	Flagellar basal-body rod protein FlgB	N	Mobility	Flagella
CD630_02460	2	2	0.318	0.805778234501001	0.342	Flagellar basal-body rod protein FlgC	N	Mobility	Flagella
CD630_02470	1	2	-0.446	0.797973712229064	-0.356	Flagellar hook-basal body complex protein FliE	N	Mobility	Flagella
CD630_02480	6	3	1.02	0.410565692334436	1.043	Flagellar M-ring protein FliF	NU	Mobility	Flagella
CD630_02490	6	2	1.312	0.125570074020049	1.834	Flagellar motor switch protein FliG	N	Mobility	Flagella
CD630_02500	3	2	0.688	0.560484789609931	0.756	Flagellar assembly protein FliH	NU	Mobility	Flagella
CD630_02510	51	17	1.546	0.00141460921280333	3.58	ATP synthase subunit beta FliI	NU	Mobility	Flagella
CD630_02520	1	0	2.456	NA	0.698	Flagellar protein FliJ	N	Mobility	Flagella
CD630_02530	2	1	1.551	0.437684494469193	0.982	Flagellar hook-length control protein FliK	N	Mobility	Flagella
CD630_02540	2	1	0.635	0.71287686471865	0.503	Basal-body rod modification protein FlgD	N	Mobility	Flagella
CD630_02550	7	4	1.243	0.105028067649035	1.93	Flagellar hook protein FlgE (Distal rod protein)	N	Mobility	Flagella
CD630_02551	0	0	2.679	NA	0.896	Flagellar protein FlbD	N	notInMA2HTML	notInMA2HTML
CD630_02560	8	2	2.159	0.00895748035000391	2.982	Flagellar motor rotation protein MotA	N	Mobility	Flagella
CD630_02570	4	1	1.513	0.318142301550364	1.245	Flagellar motor rotation protein MotB (Chemotaxis protein MotB)	N	Mobility	Flagella
CD630_02580	0	1	-1.458	NA	-1.021	Flagellar basal body-associated protein FliL	N	Mobility	Flagella
CD630_02590	1	0	2.054	NA	0.879	Flagellar protein FliZ	notInCOG	Mobility	Flagella
CD630_02600	11	3	1.937	0.00123207670401496	3.618	Flagellar biosynthesis protein FliP	N	Mobility	Flagella
CD630_02610	10	1	3.075	0.0001205679360026	4.246	Flagellar biosynthetic protein FliQ	N	Mobility	Flagella
CD630_02620	38	6	2.639	6.51261949197898e-11	6.95	Bifunctional flagellar biosynthesis protein FliR/FlhB	N-N	Mobility	Flagella
CD630_02630	18	3	2.5	3.03772374565708e-05	4.574	Flagellar biosynthesis protein FlhA	N	Mobility	Flagella
CD630_02640	0	1	0.119	NA	0.068	Flagellar biosynthesis regulator FlhF (Flagella-associated GTP-binding protein)	N	Mobility	Flagella
CD630_02650	2	1	2.148	0.143007196762201	1.763	Flagellar number regulator FlhG	DN	Mobility	Flagella
CD630_02660	1	0	2.499	NA	1.286	RNA polymerase sigma-28 factor for flagellar operon	K	Mobility	Flagella
CD630_02670	0	0	1.225	NA	0.366	Putative flagellar protein	notInCOG	Mobility	Flagella
CD630_02671	0	0	1.779	NA	0.503	Putative flagellar protein	notInCOG	notInMA2HTML	notInMA2HTML
CD630_02680	4	1	1.276	0.24901663386464	1.422	Flagellar hook-basal body complex protein FlgG1	N	Mobility	Flagella
CD630_02690	6	2	1.677	0.0525092583521779	2.277	Flagellar basal body rod protein FlgG	N	Mobility	Flagella
CD630_02700	4	2	1.093	0.246869230642607	1.428	Flagellar motor switch protein FliM	N	Mobility	Flagella
CD630_02710	2	2	-0.793	0.556878233732447	-0.768	Flagellar motor switch phosphatase FliN	NU	Mobility	Flagella
CD630_02720	4	3	0.261	0.780920219040837	0.385	Conserved hypothetical protein	D	Mobility	Flagella
CD630_02730	24	56	-1.197	0.00588122656738997	-3.13	Heat shock protein 90 (Heat shock protein HtpG)(High temperature protein G)	O	Stress	Class-IV_Heat-shock
CD630_02731	1	1	0.627	NA	0.331	Conserved hypothetical protein	notInCOG	notInMA2HTML	notInMA2HTML
CD630_02740	2	4	-1.615	0.155937310370872	-1.715	Putative iron-containing alcohol dehydrogenase	C	notInMA2HTML	notInMA2HTML
CD630_02750	4	1	1.168	0.341676556432148	1.189	Spore photoproduct (thymine dimer) lyase, radical S-adenosylmethionine superfamily	L	Sporulation	Spore_splB
CD630_02760	1	2	-0.225	0.881537764878093	-0.207	Transcriptional regulator, AraC family	K-K	Regulations	TR_AraC
CD630_02770	1	1	0.863	0.735264816038935	0.466	Conserved hypothetical protein	notInCOG	Regulations	TR_AraC
CD630_02780	0	7	-3.871	0.00101015383217649	-3.677	Transcriptional regulator, hxlR family	K	Regulations	TR_HxlR
CD630_02790	6	23	-1.723	0.00280854766341054	-3.364	Conserved hypothetical protein	R	UNKNOWN	CHP
CD630_02791	2	1	1.798	0.27862206861802	1.34	Conserved hypothetical protein	notInCOG	notInMA2HTML	notInMA2HTML
CD630_02810	0	1	-2.161	NA	-1.133	Conserved hypothetical protein	notInCOG	UNKNOWN	CHP
CD630_02820	11	55	-2.461	0.00185681712622804	-3.495	Putative PHP hydrolase	ER	Cell_Factor	Hydrolase_PHP
CD630_02830	2	19	-3.314	7.23149983321838e-07	-5.363	Transcription antiterminator, PTS operon regulator	KT-K	Regulations	Antiterminator
CD630_02840	0	0	-0.479	NA	-0.137	PTS system, mannose/fructose/sorbose IIA component	G	Membrane_Transport	PTS_Mannose-fructose-sorbose
CD630_02850	0	0	-1.194	NA	-0.348	PTS system, mannose/fructose/sorbose IIB component	G	Membrane_Transport	PTS_Mannose-fructose-sorbose
CD630_02860	0	0	0.294	NA	0.083	PTS system, mannose/fructose/sorbose IIA component	G	Membrane_Transport	PTS_Mannose-fructose-sorbose
CD630_02870	0	1	-1.251	NA	-0.609	PTS system, mannose/fructose/sorbose IIB component	G	Membrane_Transport	PTS_Mannose-fructose-sorbose
CD630_02880	2	1	0.712	0.66880314624517	0.578	PTS system, mannose/fructose/sorbose IIC component	G	Membrane_Transport	PTS_Mannose-fructose-sorbose
CD630_02890	1	2	-1.422	0.372953545774808	-1.122	PTS system, mannose/fructose/sorbose IID component	G	Membrane_Transport	PTS_Mannose-fructose-sorbose
CD630_02900	1	2	-0.844	0.617770942386914	-0.655	Conserved hypothetical protein	notInCOG	Membrane_Transport	PTS_Mannose-fructose-sorbose
CD630_02910	0	2	-2.168	NA	-1.398	Putative peptidase, M20A family	E	Cell_Factor	Peptidase
CD630_02920	1	1	0.009	0.996241509049207	0.006	Transcriptional regulator, HTH-type	K	Regulations	TR_HTH
CD630_02921	0	0	1.779	NA	0.503	Conserved hypothetical protein	notInCOG	UNKNOWN	CHP_CD630
CD630_02930	4	1	3.092	0.017229831439595	2.735	ABC-type transport system, bacitracin/multidrug-family ATP-binding protein	V	Membrane_Transport	ABC_Bacitracin
CD630_02940	4	0	2.825	0.104138125390686	1.936	ABC-type transport system, bacitracin/multidrug-family permease	notInCOG	Membrane_Transport	ABC_Bacitracin
CD630_02950	6	10	-0.823	0.182770676741879	-1.622	Putative iron-sulfur-binding protein	S	Metabolism_Cofactor	Fe-S_binding-protein
CD630_02960	29	3	3.393	1.22892767194146e-07	5.696	Conserved hypothetical protein	notInCOG	UNKNOWN	CHP
CD630_02970	1	5	-1.76	0.0969300087173932	-1.976	Biotin synthase	H	notInMA2HTML	notInMA2HTML
CD630_02980	0	4	-3.323	0.0274169413243344	-2.555	Transcriptional regulator, LacI family	K	Membrane_Transport	Ribose_uptake
CD630_02990	0	0	0.294	NA	0.083	Ribokinase, pfkB family	G	Membrane_Transport	Ribose_uptake
CD630_03000	0	2	-2.17	NA	-1.339	ABC-type transport system, ribose-specific extracellular solute-binding protein	G	Membrane_Transport	Ribose_uptake
CD630_03010	0	0	0.282	NA	0.121	ABC-type transport system, ribose-specific ATP-binding protein	G	Membrane_Transport	Ribose_uptake
CD630_03020	1	1	1.43	NA	0.951	ABC-type transport system, ribose-specific permease	G	Membrane_Transport	Ribose_uptake
CD630_03030	0	1	-0.93	NA	-0.292	Acetylornithine deacetylase ArgE	E	Metabolism_Amino_Acid	Acetylornithine_deacetylase
CD630_03040	0	3	-2.681	0.0925519050581206	-2.002	Conserved hypothetical protein, DUF1355 family	R	Metabolism_Amino_Acid	Acetylornithine_deacetylase
CD630_03050	1	1	-0.51	0.744694800084237	-0.445	Putative glutamate carboxypeptidase	R	Metabolism_Amino_Acid	Glutamate_carboxypeptidase
CD630_03060	1	9	-3.152	0.000758717953421761	-3.76	Conserved hypothetical protein	notInCOG	Cell_Wall	Chaperon
CD630_03070	13	17	-0.386	0.421160926459568	-1.019	Putative chaperone protein	notInCOG	Cell_Wall	Chaperon
CD630_03080	9	10	-0.071	0.932131724806755	-0.121	Putative membrane protein	notInCOG	Cell_Wall	Chaperon
CD630_03090	54	7	2.972	1.97627217405336e-08	6.026	Putative hydrolase, HAD superfamily, subfamily IB	E	Cell_Factor	Hydrolase
CD630_03100	2	14	-2.958	0.00025574938665608	-4.052	Conserved hypothetical protein	notInCOG	notInMA2HTML	notInMA2HTML
CD630_03110	221	3	6.142	8.53645776537025e-26	10.94	Conserved hypothetical protein	notInCOG	UNKNOWN	CHP
CD630_03120	1	3	-1.831	0.156998563276399	-1.711	Transcriptional regulator, ArsR family	K	Regulations	TR_ArsR
CD630_03130	10	55	-2.391	4.57120863893034e-08	-5.877	Putative K/Mg/Cd/Cu/Zn/Na/Ca/Na/H-transporting P-type ATPase	P	Membrane_Transport	ATPase_heavy-metal
CD630_03140	14	3	2.636	0.000587778946015707	3.832	Putative membrane protein	M	Cell_Wall	Membrane-protein
CD630_03150	1	0	2.038	NA	1.022	Conserved hypothetical protein	notInCOG	Cell_Wall	Membrane-protein
CD630_03160	3	6	-1.112	0.123148527912196	-1.845	ABC-type transport system, permease	notInCOG	notInMA2HTML	notInMA2HTML
CD630_03170	4	4	-0.34	0.7627478351275	-0.413	ABC-type transport system, permease	notInCOG	notInMA2HTML	notInMA2HTML
CD630_03180	3	4	-0.394	0.758232701576257	-0.422	ABC-type transport system, bacitracin/multidrug-family ATP-binding protein	V	OPERONS_(Automatic)	CD0316
CD630_03181	0	0	0.359	NA	0.102	Conserved hypothetical protein	notInCOG	notInMA2HTML	notInMA2HTML
CD630_03190	2	5	-1.16	0.332717678665623	-1.21	Two-component sensor histidine kinase	T	Regulations	TCS
CD630_03200	2	4	-1.157	0.218044417950237	-1.507	Two-component response regulator	TK	Regulations	TCS
CD630_03210	1	1	0.103	NA	0.078	Conserved hypothetical protein	notInCOG	UNKNOWN	CHP
CD630_03220	0	3	-3.381	NA	-2.15	Putative ATPase	R	UNKNOWN	CHP
CD630_03230	2	2	-0.4	0.802352338153904	-0.348	Conserved hypothetical protein	P	UNKNOWN	CHP
CD630_03240	6	315	-5.739	1.82311190717341e-22	-10.186	Cobalamin biosynthesis protein	P	Membrane_Transport	ABC_Cobalt
CD630_03250	2	110	-6.336	2.19292165719456e-21	-9.923	ABC-type transport system, cobalt-specific extracellular solute-binding protein	P	Membrane_Transport	ABC_Cobalt
CD630_03260	1	48	-5.398	4.96203478562376e-13	-7.65	ABC-type transport system, cobalt-specific permease	H	Membrane_Transport	ABC_Cobalt
CD630_03270	4	44	-3.627	2.45283945762996e-09	-6.377	ABC-type transport system, cobalt-specific ATP-binding protein	PR	Membrane_Transport	ABC_Cobalt
CD630_03280	6	6	-0.035	0.971072209490993	-0.055	DNA helicase, UvrD/REP type	L	Metabolism_Nucleic_Acid	Helicase
CD630_03290	4	4	-0.07	0.944477203768222	-0.1	Putative aminopeptidase I, M18 family	E	Cell_Factor	Peptidase_M18
CD630_03300	2	5	-0.815	0.440093199941232	-0.977	Conserved hypothetical protein	R	UNKNOWN	CHP
CD630_03310	12	21	-0.823	0.0690189655748376	-2.154	Peptidyl-prolyl cis-trans isomerase B (PPIase B) (Rotamase B)	O	Cell_Factor	PPIase
CD630_03320	47	3	4.217	1.91542012481881e-09	6.418	Exosporium glycoprotein	notInCOG	Sporulation	Exosporium
CD630_03330	77	64	0.285	0.42597274006719	1.008	Putative inorganic pyrophosphatase	K-C-T	Cell_Factor	Inorganic_pyrophosphatase
CD630_03340	14	2	3.128	0.00254090233280925	3.397	Aldehyde-alcohol dehydrogenase	I-C	Respiration_Anaerobic	Aldehyde-alcohol_dehydrogenase
CD630_03350	0	0	0.777	NA	0.242	Conserved hypothetical protein	notInCOG	Membrane_Transport	ABC
CD630_03360	1	1	0.419	0.805778234501001	0.341	ABC-type transport system, ATP-binding protein	M	Membrane_Transport	ABC
CD630_03370	0	2	-1.644	NA	-1.174	ABC-type transport system, permease	V-M	Membrane_Transport	ABC
CD630_03380	0	0	0.777	NA	0.242	Two-component sensor histidine kinase	T	notInMA2HTML	notInMA2HTML
CD630_03390	0	1	-0.444	NA	-0.182	Two-component response regulator	KT	OPERONS_(Automatic)	CD0338
CD630_03400	14	24	-0.692	0.231829126129165	-1.469	Conserved hypothetical protein	notInCOG	UNKNOWN	CHP
CD630_03410	1	6	-1.995	0.12037301800893	-1.857	Conserved hypothetical protein	notInCOG	UNKNOWN	CHP
CD630_03420	0	0	1.26	NA	0.36	Conserved hypothetical protein	notInCOG	UNKNOWN	CHP
CD630_03430	0	1	-2.022	NA	-0.672	Conserved hypothetical protein	R	UNKNOWN	CHP
CD630_03440	0	2	-2.131	NA	-1.377	Putative beta-lactamase-like protein	R	Stress	Beta-lactamase
CD630_03450	6	24	-2.001	0.00784946779503858	-3.031	Putative GTP pyrophosphokinase	FT	Metabolism_Nucleic_Acid	Pyrophosphokinase
CD630_03460	1	3	-2.184	0.162555181231668	-1.692	Putative phosphoesterase	R	Cell_Factor	Phosphoesterase
CD630_03470	1	3	-2.406	0.0631100217474285	-2.196	Conserved hypothetical protein	notInCOG	UNKNOWN	CHP
CD630_03480_p1	2	4	-1.093	0.282606734074771	-1.33	Fragment of conserved hypothetical protein (Part 1)	notInCOG	UNKNOWN	CHP
CD630_03480_p2	2	4	-1.351	0.213024302956277	-1.523	Fragment of conserved hypothetical protein (Part 2)	notInCOG	UNKNOWN	CHP
CD630_03500	7	34	-2.439	7.23304951602263e-07	-5.363	Putative hydrolase, HAD superfamily	R	UNKNOWN	CHP
CD630_03510	10	23	-1.178	0.00854736653842657	-2.999	Conserved hypothetical protein	notInCOG	UNKNOWN	CHP
CD630_03520	0	6	-3.68	0.0035713411047402	-3.29	Transcriptional regulator, RmlC-type	R-K	Regulations	TR_RmlC
CD630_03530	0	8	-4.081	0.000712086648716504	-3.778	Conserved hypothetical protein	J	notInMA2HTML	notInMA2HTML
CD630_03540_p1	0	0	NA	NA	NA	Fragment of putative membrane protein (Part 1)	notInCOG	notInMA2HTML	notInMA2HTML
CD630_03540_p2	0	0	NA	NA	NA	Fragment of putative membrane protein (Part 2)	notInCOG	notInMA2HTML	notInMA2HTML
CD630_03541	1	3	-1.684	0.182770676741879	-1.622	Fragment of putative membrane protein	notInCOG	notInMA2HTML	notInMA2HTML
CD630_03550	460	92	2.323	3.67148659816746e-14	7.999	Integrase Tn916-like, CTn1-Orf1	L	Mobile_Element	Tn_CTn1_Integrase
CD630_03560	7	3	1.26	0.194624498952366	1.581	Excisionase Tn916-like, CTn1-Orf2	notInCOG	Mobile_Element	Tn_CTn1_Excisionase
CD630_03580	7	5	0.46	0.649614223262854	0.608	Putative conjugative transposon protein Tn916-like, CTn1-Orf3	notInCOG	Mobile_Element	Tn_CTn1
CD630_03590	9	6	0.681	0.359919695072151	1.148	Putative RNA polymerase sigma factor Tn916-like, CTn1-Orf4	K	Mobile_Element	Tn_CTn1
CD630_03600	0	0	1.779	NA	0.503	Transcriptional regulator, GntR family, Tn916-like, CTn1-Orf5	K	Mobile_Element	Tn
CD630_03610	2	1	1.854	0.33898757863262	1.195	Two-component sensor histidine kinase Tn916-like, CTn1-Orf6	T	Mobile_Element	Tn
CD630_03620	5	1	3.033	0.00791781944429317	3.027	Two-component response regulator Tn916-like, CTn1-Orf7	TK	Mobile_Element	Tn
CD630_03630	2	1	1.436	0.344011962336916	1.183	ABC-type transport system, permease Tn916-like, CTn1-Orf8	V	Mobile_Element	Tn
CD630_03640	1	0	1.109	NA	0.554	ABC-type transport system, ATP-binding protein Tn916-like, CTn1-Orf9	M	Mobile_Element	Tn
CD630_03650	2	3	-0.397	0.746152932015778	-0.442	ABC-type transport system, multidrug-family permease Tn916-like, CTn1-Orf10	notInCOG	Mobile_Element	Tn
CD630_03660	2	1	1.27	0.362123572802281	1.144	ABC-type transport system, multidrug-family ATP-binding protein Tn916-like, CTn1-Orf11	V	Mobile_Element	Tn
CD630_03670	1	1	-0.365	NA	-0.191	Two-component sensor histidine kinase, Tn916-like, CTn1-Orf12	T	Mobile_Element	Tn
CD630_03680	2	1	1.053	0.514517214081024	0.844	Two-component response regulator, Tn916-like, CTn1-Orf13	TK	Mobile_Element	Tn
CD630_03690	0	0	0.285	NA	0.081	Putative conjugative transposon protein Tn916-like, CTn1-Orf14	notInCOG	Mobile_Element	Tn
CD630_03700	2	0	3.978	0.218527788267567	1.505	Transcriptional regulator, HTH-type Tn916-like, CTn1-Orf15	K	Mobile_Element	Tn
CD630_03710	2	0	3.935	0.134640963081221	1.798	Putative conjugative transposon protein Tn916-like, CTn1-Orf16	notInCOG	Mobile_Element	Tn
CD630_03720	1	0	2.857	NA	1.251	Putative cell wall hydrolase Tn916-like, CTn1-Orf17	M	Mobile_Element	Tn
CD630_03730	6	1	3.033	0.00674763127696873	3.083	Putative membrane protein Tn916-like, CTn1-Orf18	notInCOG	Mobile_Element	Tn
CD630_03740	9	0	4.987	0.0144129064187229	2.805	Putative ATPase Tn916-like, CTn1-Orf19	U	Mobile_Element	Tn
CD630_03750	1	0	3.362	NA	1.504	Putative conjugative transposon protein Tn916-like, CTn1-Orf20	notInCOG	Mobile_Element	Tn_conjugative
CD630_03760	4	0	5.092	0.00106590352593691	3.661	Putative antirestriction protein Tn916-like, CTn1-Orf21	V	Metabolism_Nucleic_Acid	Antirestriction_CTn1_Tn916-like
CD630_03770	0	0	0.294	NA	0.083	Putative antirestriction protein Tn916-like, CTn1-Orf22	notInCOG	Metabolism_Nucleic_Acid	Antirestriction_CTn1_Tn916-like
CD630_03780	0	0	NA	NA	NA	Putative conjugative transposon protein Tn916-like, CTn1-Orf23	notInCOG	Mobile_Element	Tn_CTn1
CD630_03790	0	0	0.359	NA	0.102	Putative conjugative transposon protein Tn916-like, CTn1-Orf24	notInCOG	Mobile_Element	Tn_CTn1
CD630_03800	0	0	NA	NA	NA	Putative conjugative transposon protein Tn916-like, CTn1-Orf25	notInCOG	Mobile_Element	Tn_conjugative
CD630_03810	0	1	-0.673	NA	-0.427	Putative replication initiation factor Tn916-like, CTn1-Orf26	L	Metabolism_Nucleic_Acid	Replication_initiation
CD630_03820	1	0	1.349	NA	0.569	Putative conjugative transposon protein Tn916-like, CTn1-Orf27	notInCOG	Mobile_Element	Tn_CTn1
CD630_03830	3	2	0.944	0.436155612261182	0.986	Putative cell-division FtsK/SpoIIIE-family protein Tn916-like, CTn1-Orf28	D	Mobile_Element	Tn_CTn1
CD630_03840	2	1	0.773	0.735754771464986	0.465	Putative conjugative transposon protein DUF961 family Tn916-like, CTn1-Orf29	notInCOG	Mobile_Element	Tn_CTn1
CD630_03850	1	1	0.225	NA	0.134	Putative conjugative transposon protein DUF961 family Tn916-like, CTn1-Orf30	notInCOG	Mobile_Element	Tn_CTn1
CD630_03851	3	0	2.875	0.1092328262982	1.909	Conserved hypothetical protein	notInCOG	notInMA2HTML	notInMA2HTML
CD630_03860	13	5	1.26	0.22765587547581	1.481	Putative cell surface protein	M	Cell_Wall	Cell-surface_protein
CD630_03880	4	15	-1.76	0.00784946779503858	-3.031	PTS system, beta-glucoside-specific IIABC component	G-G-G	Membrane_Transport	PTS_Beta-glucoside
CD630_03890	0	4	-3.429	0.0216297189301727	-2.646	6-phospho-beta-glucosidase	G	Membrane_Transport	PTS_Beta-glucoside
CD630_03900	1	1	-0.099	0.962766999122086	-0.067	Transcription antiterminator, PTS operon regulator	K	Membrane_Transport	PTS_Beta-glucoside
CD630_03901	0	0	NA	NA	NA	Conserved hypothetical protein	notInCOG	notInMA2HTML	notInMA2HTML
CD630_03910	2	3	-1.106	0.498418776067241	-0.871	Asparagine synthetase [glutamine-hydrolyzing]	E	Metabolism_Amino_Acid	Asparagine_synthetase
CD630_03920	1	12	-3.392	0.000400139660455768	-3.936	Putative radical SAM-family protein	DH	Cell_Factor	SAM
CD630_03930	1	13	-4.339	3.09884776091229e-05	-4.569	Putative membrane protein	notInCOG	Cell_Wall	Membrane-protein
CD630_03940	77	312	-2.007	0.0118861556417607	-2.879	D-lactate dehydrogenase	CHR	Fermentation	Lactate_dehydrogenase
CD630_03950	61	879	-3.859	6.7370910810093e-07	-5.377	Isocaprenoyl-CoA:2-hydroxyisocaproate CoA-transferase	I	Metabolism_Amino_Acid	Leucine_utilization
CD630_03960	45	210	-2.235	0.000927110902204855	-3.703	Activator of 2-hydroxyisocaproyl-CoA dehydratase	I	Metabolism_Amino_Acid	Leucine_utilization
CD630_03970	88	345	-1.982	0.0201882415041456	-2.676	Subunit of oxygen-sensitive 2-hydroxyisocaproyl-CoA dehydratase B	EQ	Metabolism_Amino_Acid	Leucine_utilization
CD630_03980	90	392	-2.128	0.0149088651063987	-2.79	Subunit of oxygen-sensitive 2-hydroxyisocaproyl-CoA dehydratase C	EQ	Metabolism_Amino_Acid	Leucine_utilization
CD630_03990	97	344	-1.828	0.0512061112527901	-2.289	Acyl-CoA dehydrogenase, short-chain specific	I	Metabolism_Amino_Acid	Leucine_utilization
CD630_04000	78	354	-2.178	0.0202393812581538	-2.673	Beta-subunit of electron transfer flavoprotein	C	Metabolism_Amino_Acid	Leucine_utilization
CD630_04010	216	1082	-2.32	0.00232682463849432	-3.424	Alpha-subunit of electron transfer flavoprotein	C	Metabolism_Amino_Acid	Leucine_utilization
CD630_04020	3	19	-2.399	2.15491100854721e-05	-4.652	Transcriptional regulator, sigma-54-dependent	KT	Regulations	Sigma54_regulator
CD630_04030	552	712	-0.366	0.268667518390664	-1.368	Fructose-1,6-bisphosphate aldolase	G	Metabolism_Carbon	Glycolysis
CD630_04040	0	1	-1.499	NA	-1.081	Conserved hypothetical protein, DUF1904 family	notInCOG	notInMA2HTML	notInMA2HTML
CD630_04050	1	1	-0.777	NA	-0.534	Ribosomal small subunit pseudouridine synthase A	J	Translation	tRNA-Pseudouridine_biosynthesis
CD630_04060	4	4	-0.306	0.841767979988006	-0.28	Putative tRNA (Uracil-5-)-methyltransferase	J	Translation	tRNA_Uracil-methyltransferase
CD630_04080	1	1	0.212	NA	0.143	Conserved hypothetical protein	notInCOG	UNKNOWN	CHP
CD630_04081	5	1	3.025	0.00543270228331897	3.157	Putative conjugative transposon protein Tn1549-like, CTn2-Orf2	notInCOG	notInMA2HTML	notInMA2HTML
CD630_04090	0	0	NA	NA	NA	Putative replication initiation protein Tn1549-like, CTn2-Orf2	notInCOG	Mobile_Element	Tn_CTn2
CD630_04100	1	0	2.456	NA	0.698	Putative conjugative transposon protein Tn1549-like, CTn2-Orf3	L	Mobile_Element	Tn_CTn2
CD630_04110	0	0	2.336	NA	0.744	Putative conjugative transposon protein Tn1549-like, CTn2-Orf4	notInCOG	Mobile_Element	Tn_CTn2
CD630_04120	0	0	-0.483	NA	-0.138	Putative conjugative transfer protein Tn1549-like, CTn2-Orf5	U	Mobile_Element	Tn_CTn2
CD630_04121	0	0	NA	NA	NA	Putative conjugative transposon protein Tn1549-like, CTn2-Orf6	notInCOG	notInMA2HTML	notInMA2HTML
CD630_04130	0	0	NA	NA	NA	Putative single-strand DNA-binding protein Tn1549-like, CTn2-Orf7	notInCOG	Mobile_Element	Tn_CTn2
CD630_04140	0	0	NA	NA	NA	Putative conjugative transposon protein Tn1549-like, CTn2-Orf8	notInCOG	Mobile_Element	Tn_CTn2
CD630_04150	0	0	NA	NA	NA	Putative membrane protein Tn1549-like, CTn2-Orf9	notInCOG	Mobile_Element	Tn_CTn2
CD630_04160	0	0	0.294	NA	0.083	Putative conjugative transposon protein Tn1549-like, CTn2-Orf10	notInCOG	Mobile_Element	Tn_CTn2
CD630_04170	0	0	NA	NA	NA	Putative conjugative transposon protein Tn1549-like, CTn2-Orf11	notInCOG	Mobile_Element	Tn_CTn2
CD630_04180	0	0	NA	NA	NA	Putative conjugative transposon protein Tn1549-like, CTn2-Orf12	U	Mobile_Element	Tn_CTn2
CD630_04190	0	0	1.779	NA	0.503	Putative conjugative transposon protein Tn1549-like, CTn2-Orf13	notInCOG	Mobile_Element	Tn_CTn2
CD630_04191	0	0	NA	NA	NA	Putative conjugative transposon protein Tn1549-like, CTn2-Orf14	notInCOG	notInMA2HTML	notInMA2HTML
CD630_04200	0	0	NA	NA	NA	Putative cell surface protein Tn1549-like, CTn2-Orf15	notInCOG	Mobile_Element	Tn_CTn2
CD630_04210	0	0	NA	NA	NA	DNA topoisomerase protein, type IA, Tn1549-like, CTn2-Orf16	L	Metabolism_Nucleic_Acid	DNA_topoisomerase
CD630_04220	20	31	-0.629	0.135974215967688	-1.793	Putative conjugative transposon protein Tn1549-like, CTn2-Orf17	notInCOG	Mobile_Element	Tn_CTn2
CD630_04230	7	5	0.596	0.408137507573755	1.048	Putative DNA/RNA helicase Tn1549-like, CTn2-Orf18	V-L-L	Mobile_Element	Tn
CD630_04240	0	1	-1.403	NA	-0.965	Putative nucleic acid-binding protein Tn1549-like, CTn2-Orf19	notInCOG	Mobile_Element	Tn
CD630_04250	1	0	0.796	NA	0.485	Putative endonuclease relaxase Tn1549-like, CTn2-Orf20	notInCOG	Mobile_Element	Tn
CD630_04260	1	0	2.529	NA	1.47	Putative conjugative transposon protein Tn1549-like, CTn2-Orf21	notInCOG	Mobile_Element	Tn
CD630_04270	1	3	-1.851	0.172063784696606	-1.658	Transcriptional regulator, HTH-type Tn1549-like, CTn2-Orf22	K	Regulations	TR
CD630_04280	17	26	-0.582	0.131350741793609	-1.811	Transcriptional regulator, AraC family Tn1549-like, CTn2-Orf23	K	Regulations	TR
CD630_04290	1	2	-1.649	0.430557422881729	-0.996	Putative membrane protein Tn1549-like, CTn2-Orf24	notInCOG	notInMA2HTML	notInMA2HTML
CD630_04300	1	2	-1.372	NA	-1.081	ABC-type transport system, cobalt-specific permease Tn1549-like, CTn2-Orf25	H	notInMA2HTML	notInMA2HTML
CD630_04310	1	2	-1.072	0.453764876469362	-0.951	ABC-type transport system, cobalt-specific ATP-binding protein Tn1549-like, CTn2-Orf26	O	notInMA2HTML	notInMA2HTML
CD630_04320	5	4	0.296	0.777100740667606	0.392	ABC-type transport system, multidrug-family permease Tn1549-like, CTn2-Orf27	V	notInMA2HTML	notInMA2HTML
CD630_04330	3	4	-0.524	0.692271301300093	-0.54	ABC-type transport system, multidrug-family permease Tn1549-like, CTn2-Orf28	V	notInMA2HTML	notInMA2HTML
CD630_04340	62	7	3.029	2.68993757397315e-10	6.73	Putative drug/sodium antiporter, MATE family, Tn1549-like, CTn2-Orf29	V	OPERONS_(Automatic)	CD0429
CD630_04341	36	0	6.77	9.96737826459867e-08	5.735	Putative conjugative transposon protein Tn1549-like, CTn2-Orf30	notInCOG	notInMA2HTML	notInMA2HTML
CD630_04350	1	1	0.997	NA	0.572	Putative sigma factor Tn1549-like, CTn2-Orf31	K	notInMA2HTML	notInMA2HTML
CD630_04351	1	0	2.131	NA	0.881	Putative conjugative transposon protein Tn1549-like, CTn2-Orf32	notInCOG	notInMA2HTML	notInMA2HTML
CD630_04352	0	0	NA	NA	NA	Putative conjugative transposon protein Tn1549-like, CTn2-Orf33	notInCOG	notInMA2HTML	notInMA2HTML
CD630_04360	11	43	-2.12	0.00559629459225107	-3.146	Putative recombinase Tn1549-like, CTn2-Orf34	L	Metabolism_Nucleic_Acid	Recombinase
CD630_04370	0	0	-0.827	NA	-0.239	Fragment of integrase Tn1549-like, CTn2 (C-terminal region)	notInCOG	notInMA2HTML	notInMA2HTML
CD630_04371	0	0	NA	NA	NA	Conserved hypothetical protein	notInCOG	notInMA2HTML	notInMA2HTML
CD630_04380	0	1	-0.947	NA	-0.54	Conserved hypothetical protein	notInCOG	UNKNOWN	CHP
CD630_04390	4	3	0.657	0.515698550067277	0.84	Conserved hypothetical protein	notInCOG	UNKNOWN	CHP
CD630_04400	5	84	-4.019	3.31863218053956e-11	-7.048	Putative cell wall binding protein	M	Cell_Wall	Cell-wall_protein
CD630_04401	104	84	0.272	0.573739477811219	0.728	Putative phage protein	notInCOG	Mobile_Element	Phage-protein_CD630
CD630_04410	2	3	-0.36	0.840143249007445	-0.283	Transcriptional regulator, sigma-54-dependent	KT	Regulations	Sigma54_regulator
CD630_04420	1	0	2.041	0.352673711358941	1.165	2,4-diaminopentanoate dehydrogenase	S	Metabolism_Carbon	Ornithine_degradation
CD630_04430	2	0	4.43	0.0562538526150483	2.247	2-amino-4-ketopentanoate thiolase alpha subunit	notInCOG	Metabolism_Carbon	Ornithine_degradation
CD630_04440	10	1	3.906	0.157701527571011	1.708	2-amino-4-ketopentanoate thiolase beta subunit	E	Metabolism_Carbon	Ornithine_degradation
CD630_04450	1	0	3.884	NA	1.937	D-ornithine aminomutase S component	notInCOG	Metabolism_Amino_Acid	Ornithine_degradation
CD630_04460	21	0	6.179	0.00123207670401496	3.618	D-ornithine aminomutase E component	C	Metabolism_Amino_Acid	Ornithine_degradation
CD630_04470	9	0	4.748	0.0211943712933073	2.654	Putative reactivating factor for adenosylcobalamine-dependent D-ornithine aminomutase	notInCOG	Metabolism_Amino_Acid	Ornithine_degradation
CD630_04480	7	0	5.243	0.012121827827367	2.871	ornithine racemase	E	Metabolism_Amino_Acid	Ornithine_degradation
CD630_04490	32	1	5.339	0.000579827763890528	3.836	Na+/H+ antiporter, NhaA family	C	Membrane_Transport	Antiporter
CD630_04500	1	0	2.237	NA	0.763	Putative transcriptional regulator	T	notInMA2HTML	notInMA2HTML
CD630_04510	2	2	0.317	0.804438834646167	0.345	Putative dioxygenase	notInCOG	Cell_Factor	Dioxygenase
CD630_04520	12	10	0.277	0.603335721289888	0.68	Putative hydrolase, NUDIX family	F	Cell_Factor	Hydrolase_NUDIX
CD630_04530	28	19	0.6	0.204990470606831	1.548	Putative hydrolase	C	notInMA2HTML	notInMA2HTML
CD630_04532	27	10	1.392	0.00181839871831717	3.503	Conserved hypothetical protein	notInCOG	notInMA2HTML	notInMA2HTML
CD630_04540	3	2	0.842	0.464634169055442	0.932	Transcriptional regulator, AraC family	K	Regulations	TR_AraC
CD630_04550	11	4	1.42	0.041757314613985	2.384	Putative helicase, UvrD family	L	Metabolism_Nucleic_Acid	DNA_repair
CD630_04560	0	0	1.379	NA	0.455	ABC-type transport system, ATP-binding protein	L	Membrane_Transport	ABC
CD630_04570	0	0	NA	NA	NA	Putative membrane protein	notInCOG	Cell_Wall	Membrane-protein
CD630_04580	0	0	-0.479	NA	-0.137	Putative beta-lactamase	V	notInMA2HTML	notInMA2HTML
CD630_04590	4	1	1.896	0.19524983610226	1.578	ABC-type transport system, ATP-binding protein	M	Membrane_Transport	ABC
CD630_04600	7	2	1.669	0.182582144210809	1.623	ABC-type transport system, permease	M-M	Membrane_Transport	ABC
CD630_04610	4	4	0.249	0.806957688755017	0.339	Two-component sensor histidine kinase	T	notInMA2HTML	notInMA2HTML
CD630_04620	1	1	0.479	0.79890092124892	0.353	Two-component response regulator	TK	OPERONS_(Automatic)	CD0461
CD630_04630	0	0	-1.188	NA	-0.346	Transcriptional regulator, TetR family	K	Regulations	TR_TetR
CD630_04640	0	0	0.359	NA	0.102	Putative beta-lactamase-like hydrolase	R	notInMA2HTML	notInMA2HTML
CD630_04650	1	0	2.466	0.191359256832742	1.592	Transcriptional regulator, RpiR family	K	Regulations	TR_RpiR
CD630_04660	8	2	1.667	0.038172860521227	2.421	Transcriptional regulator, RpiR family	K	Regulations	TR_RpiR
CD630_04670	0	0	0.359	NA	0.102	Putative hydrolase, HAD superfamily, subfamily IIB	HR	Membrane_Transport	PTS_Sucrose
CD630_04680	0	0	1.779	NA	0.503	oligo-1,6-glucosidase (Sucrase-isomaltase)	G	Membrane_Transport	PTS_Sucrose
CD630_04690	2	0	2.586	0.125003175027739	1.837	PTS system, sucrose-specific IIABC component	G-G-G	Membrane_Transport	PTS_Sucrose
CD630_04700	2	36	-4.134	2.36734419469841e-11	-7.1	Beta-lactamase-inducing penicillin-binding protein	T-V	Stress	Penicillin-binding
CD630_04710	2	10	-2.587	0.033007050532666	-2.481	Transcriptional regulator, Penicillinase repressor	K	Stress	Penicillin-binding
CD630_04720	1	3	-2.059	0.130343049007126	-1.815	Putative reductase	C	Metabolism_Cofactor	Reductase
CD630_04730	0	2	-2.023	NA	-1.21	Transcriptional regulator, MarR family	K	Regulations	TR_MarR
CD630_04740	1	3	-1.625	0.288013325618936	-1.316	Putative iron-sulfur protein	C-P	Respiration_Anaerobic	Fe-S
CD630_04750	0	3	-2.571	0.10180720827697	-1.95	Conserved hypothetical protein	notInCOG	notInMA2HTML	notInMA2HTML
CD630_04760	1	3	-1.209	0.426061647287989	-1.008	Conserved hypothetical protein	notInCOG	notInMA2HTML	notInMA2HTML
CD630_04770	0	7	-3.852	0.000816690707357438	-3.74	Conserved hypothetical protein	notInCOG	UNKNOWN	CHP
CD630_04780	0	1	-1.472	NA	-1.007	ABC-type transport system, lantibiotic/multidrug-family ATP-binding protein	V	Membrane_Transport	ABC_MDR
CD630_04790	0	2	-2.22	NA	-1.701	ABC-type transport system, lantibiotic/multidrug-family permease	notInCOG	Membrane_Transport	ABC_MDR
CD630_04800	0	2	-1.671	NA	-1.284	ABC-type transport system, lantibiotic/multidrug-family permease	notInCOG	Membrane_Transport	ABC_MDR
CD630_04810	2	4	-0.653	0.569038671724396	-0.738	Two-component response regulator	TK	Regulations	TCS
CD630_04820	6	8	-0.562	0.571310158240547	-0.733	Two-component sensor histidine kinase	T	Regulations	TCS
CD630_04830	5	0	3.83	0.00875239162723559	2.99	ABC-type transport system, permease	M-M	notInMA2HTML	notInMA2HTML
CD630_04840	0	0	0.359	NA	0.102	ABC-type transport system, ATP-binding protein	M	OPERONS_(Automatic)	CD0483
CD630_04850	0	1	-1.706	NA	-1.264	Two-component sensor histidine kinase	T	notInMA2HTML	notInMA2HTML
CD630_04860	0	1	-0.461	NA	-0.182	Two-component response regulator	TK	OPERONS_(Automatic)	CD0485
CD630_04870	27	38	-0.436	0.501090098586472	-0.866	Putative carbon-nitrogen hydrolase	C	Metabolism_Carbon	Carbon-nitrogen_hydrolase
CD630_04880	0	7	-3.196	0.00472875968701939	-3.2	Putative small multidrug resistance SugE-like protein	V	Stress	MDR_SugE
CD630_04890	21	33	-0.572	0.244964058915427	-1.433	Putative phosphoribosylaminoimidazole-succinocarboxamide synthetase	F	Metabolism_Nucleic_Acid	Purine-biosynthesis-process
CD630_04900	1	0	0.85	NA	0.364	Putative sugar-phosphate dehydrogenase	ER	Membrane_Transport	PTS_Mannose-fructose-sorbose
CD630_04910	0	0	1.942	NA	0.787	PTS system, mannose/fructose/sorbose IIA component	G	Membrane_Transport	PTS_Mannose-fructose-sorbose
CD630_04920	0	0	0.441	NA	0.205	PTS system, mannose/fructose/sorbose IIB component	G	Membrane_Transport	PTS_Mannose-fructose-sorbose
CD630_04930	4	1	1.424	0.190446393938913	1.595	PTS system, mannose/fructose/sorbose IIC component	G	Membrane_Transport	PTS_Mannose-fructose-sorbose
CD630_04940	4	2	1.061	0.240647276064145	1.445	PTS system, mannose/fructose/sorbose IID component	G	Membrane_Transport	PTS_Mannose-fructose-sorbose
CD630_04950_p1	1	3	-1.464	0.310737593414006	-1.26	Fragment of putative regulatory protein (Part 2)	notInCOG	notInMA2HTML	notInMA2HTML
CD630_04950_p2	1	4	-1.517	0.231388241313313	-1.471	Fragment of putative regulatory protein (Part 1)	notInCOG	notInMA2HTML	notInMA2HTML
CD630_04960	6	13	-1.002	0.109269294598616	-1.908	Putative conjugative transposon protein DUF961 family Tn5397, CTn3-Orf23	notInCOG	Mobile_Element	Tn_CTn3
CD630_04970	13	17	-0.517	0.450636521319142	-0.957	Putative conjugative transposon protein DUF961 family Tn5397, CTn3-Orf22	notInCOG	Mobile_Element	Tn_CTn3
CD630_04980	32	54	-0.815	0.0317009458323099	-2.498	Putative cell-division FtsK/SpoIIIE-family protein Tn5397, CTn3-Orf21	D	Mobile_Element	Tn_CTn3
CD630_04981	1	4	-1.821	0.146015626068894	-1.751	Putative conjugative transposon protein Tn5397, CTn3-Orf20,1	notInCOG	notInMA2HTML	notInMA2HTML
CD630_04990	10	32	-1.772	2.15491100854721e-05	-4.652	Putative replication initiation factor Tn5397, CTn3-Orf20	K-L	Mobile_Element	Tn_CTn3
CD630_04991	3	7	-1.129	0.172092110778759	-1.658	Putative conjugative transposon protein Tn5397, CTn3-Orf19	notInCOG	notInMA2HTML	notInMA2HTML
CD630_05000	9	17	-0.944	0.0660526924759413	-2.175	Putative antirestriction protein Tn5397, CTn3-Orf18	notInCOG	Mobile_Element	Tn_CTn3
CD630_05010	1	3	-1.643	0.262877928929483	-1.384	Putative conjugative transposon protein Tn5397, CTn3-Orf17	notInCOG	Cell_Factor	Antirestriction_protein
CD630_05020	8	21	-1.429	0.114672791362349	-1.883	Putative ATPase Tn5397, CTn3-Orf16	U	Cell_Factor	Antirestriction_protein
CD630_05030	4	11	-1.524	0.0415685781551802	-2.386	Putative membrane protein Tn5397, CTn3-Orf15	M	Cell_Factor	Antirestriction_protein
CD630_05040_p1	2	4	-1.19	0.224833590445609	-1.488	Fragment of putative cell wall hydrolase NLPC/P60 family Tn5397, CTn3-Orf14 (Part 1)	notInCOG	Cell_Factor	Hydrolase
CD630_05040_p2	0	0	NA	NA	NA	Fragment of putative cell wall hydrolase NLPC/P60 family Tn5397, CTn3-orf14 (Part 2)	notInCOG	Cell_Factor	Hydrolase
CD630_05060	9	18	-0.935	0.0468917183653915	-2.33	Reverse transcriptase/maturase/endonuclease, Group II intron	X	Metabolism_Nucleic_Acid	Intron_RT
CD630_05070	1	2	-0.889	0.562797182243202	-0.751	Putative conjugative transposon protein Tn5397, CTn3-Orf13	notInCOG	Mobile_Element	Tn_conjugative
CD630_05071	19	12	0.688	0.109245310259608	1.909	Fragment of Tet(M) leader peptide Tn5397, CTn3-orf12 (C-terminal region)	notInCOG	notInMA2HTML	notInMA2HTML
CD630_05080	689	455	0.603	0.0106142122883952	2.922	Tetracycline resistance protein Tn5397	J	Stress	Tetracycline_resistance
CD630_05081	104	57	0.878	0.00852077472544505	3	Putative conjugative transposon protein Tn5397, CTn3-Orf6	notInCOG	notInMA2HTML	notInMA2HTML
CD630_05090	11	2	2.786	0.00459201916444117	3.21	Transcriptional regulator, HTH-type Tn5397, CTn3-Orf9	K	Stress	Tetracycline_resistance
CD630_05091	7	3	1.608	0.0283279205004148	2.542	Putative conjugative transposon protein Tn5397, CTn3-Orf10	notInCOG	notInMA2HTML	notInMA2HTML
CD630_05100	14	32	-1.171	0.0130253488115977	-2.844	Putative RNA polymerase sigma factor Tn5397, CTn3-Orf7	K	Mobile_Element	Tn_CTn3
CD630_05101	11	25	-1.307	0.00419455047630356	-3.239	Putative conjugative transposon protein Tn5397, CTn3-Orf8	notInCOG	notInMA2HTML	notInMA2HTML
CD630_05102	0	0	NA	NA	NA	Fragment of putative conjugative transposon protein Tn5397, CTn3-Orf5 (C-terminal region)	notInCOG	notInMA2HTML	notInMA2HTML
CD630_05103	8	16	-1.08	0.0530020192597998	-2.273	Putative conjugative transposon protein Tn5397, CTn3-Orf4	notInCOG	Mobile_Element	Tn_CTn3_CD630
CD630_05110	35	62	-0.785	0.0822910376862779	-2.062	Recombinase site-specific resolvase family Tn5397, CTn3-Orf3	L	Mobile_Element	Tn_CTn3
CD630_05130	0	1	-1.34	NA	-0.567	Conserved hypothetical protein	notInCOG	UNKNOWN	CHP
CD630_05140	27	3	3.206	3.49368216960011e-08	5.923	Cell surface protein	M	Cell_Wall	Cell-wall_protein
CD630_05150	11	3	2.04	0.0360047618008809	2.446	D-alanyl-D-alanine carboxypeptidase, S11 peptidase family	M	notInMA2HTML	notInMA2HTML
CD630_05160	14	4	1.677	0.00965356097813038	2.956	Transcription antiterminator	KT-K	OPERONS_(Automatic)	CD0515
CD630_05170	6	12	-0.948	0.0957205483284349	-1.983	Putative membrane protein	S	Cell_Wall	Membrane-protein
CD630_05180	2	5	-1.491	0.144971300252937	-1.755	Putative membrane protein	S	Cell_Wall	Membrane-protein
CD630_05190	65	464	-2.82	4.82004607156937e-14	-7.961	Conserved hypothetical protein	notInCOG	UNKNOWN	CHP
CD630_05200	4	26	-2.86	7.09937654356749e-08	-5.796	Two-component sensor histidine kinase	T	Regulations	TCS
CD630_05210	4	21	-2.773	0.000123152822801545	-4.24	Two-component response regulator	TK	Regulations	TCS
CD630_05211	3	1	1.01	0.443607861633005	0.968	Conserved hypothetical protein	notInCOG	UNKNOWN	CHP_CD630
CD630_05220	2	4	-1.538	0.184632889651997	-1.616	Putative c-di-GMP regulatory protein	T-T-T	Regulations	c-di-GMP_regulator
CD630_05230	2	7	-1.879	0.0277480230935393	-2.55	Putative transcriptional regulator	notInCOG	Regulations	TR
CD630_05240	22	27	-0.277	0.704882322207059	-0.518	Putative peptidase, M20 family	E	Cell_Factor	Peptidase_M20D
CD630_05250_p1	14	13	0.222	0.82104756611591	0.317	Fragment of aminobenzoyl-glutamate transporter (Part 1)	notInCOG	Membrane_Transport	Aminobenzoyl-glutamate_transporter
CD630_05250_p2	22	23	-0.01	0.991832756320457	-0.015	Fragment of aminobenzoyl-glutamate transporter (Part 2)	notInCOG	Membrane_Transport	Aminobenzoyl-glutamate_transporter
CD630_05270	0	1	-0.949	NA	-0.698	Putative beta-lactamase-like hydrolase	R	Cell_Wall	Hydrolase
CD630_05280	18	3	2.566	1.01455528625594e-06	5.292	Putative amidohydrolase	R	Cell_Factor	Amidohydrolase
CD630_05290	1	1	1.513	0.403893412824444	1.058	Putative membrane protein	notInCOG	Cell_Wall	Membrane-protein
CD630_05300	6	6	0.147	0.847726671406859	0.267	Putative membrane protein	notInCOG	Cell_Wall	Membrane-protein
CD630_05310	0	1	-2.189	NA	-1.02	Transcriptional regulator, DeoR family	K	notInMA2HTML	notInMA2HTML
CD630_05320	0	1	-1.165	NA	-0.598	Putative transcriptional regulator	K	Regulations	TR
CD630_05330	1	2	-0.887	0.532687429883309	-0.81	Chemotaxis protein CheY	T	Mobility	Chemotaxis
CD630_05340	2	2	-0.311	0.815640547020692	-0.325	Chemotaxis protein CheY-P phosphatase CheC	T	Mobility	Chemotaxis
CD630_05350	2	0	3.053	0.184885624762493	1.615	Probable chemoreceptor glutamine deamidase CheD	T	Mobility	Chemotaxis
CD630_05360	0	1	-0.041	NA	-0.017	Purine-binding chemotaxis protein CheW	T	Mobility	Chemotaxis
CD630_05370	2	4	-0.927	0.391683688586032	-1.082	Putative CheY-like chemosensory protein	TK	Mobility	Chemotaxis
CD630_05380	5	1	2.409	0.063646620800955	2.192	Putative methyl-accepting chemotaxis receptor, MCP family	T	Mobility	Chemotaxis
CD630_05390	4	1	2.585	0.0175226141952328	2.729	Chemotaxis protein CheA	T	Mobility	Chemotaxis
CD630_05400	3	0	3.669	0.0792961261877988	2.083	Chemotaxis protein CheW	T	Mobility	Chemotaxis
CD630_05410	2	1	0.788	0.64963767076405	0.607	Methyl-accepting chemotaxis proteins methyltransferase, MCP family	T	Mobility	Chemotaxis
CD630_05420	3	5	-0.735	0.401499948957942	-1.062	Putative protein-glutamate methylesterase	T	Mobility	Chemotaxis
CD630_05430	2	2	-0.355	0.834770178192489	-0.293	Conserved hypothetical protein	notInCOG	UNKNOWN	CHP
CD630_05440	7	10	-0.499	0.377857860804989	-1.11	Putative ornithine cyclodeaminase	E	Metabolism_Amino_Acid	Ornithine_deaminase
CD630_05450	10	51	-2.262	5.19243291085547e-08	-5.853	Putative lipoprotein	notInCOG	UNKNOWN	CHP
CD630_05460	165	18	3.24	4.6956806181527e-16	8.537	Putative membrane protein, DUF975 family	S	Cell_Wall	Membrane-protein
CD630_05470	3	8	-1.817	0.0310308712307698	-2.507	Transcriptional regulator, beta-lactams repressor	K	Stress	Penicillin_binding_peptidase
CD630_05480	42	82	-1.012	0.188922878057593	-1.6	Putative penicillin-binding peptidase BlaR1-like, M56 family	T	Stress	Penicillin_binding_peptidase
CD630_05490	2	77	-5.192	3.2281518498277e-19	-9.393	Conserved hypothetical protein	notInCOG	UNKNOWN	CHP
CD630_05500	3	2	0.508	0.702460702761183	0.523	Putative membrane protein	notInCOG	Cell_Wall	Membrane-protein
CD630_05510	537	0	12.43	4.43810770992785e-21	9.85	Spore exo-acting lytic transglycosylase	M	Sporulation	Cortex
CD630_05520	1	0	2.004	NA	1.037	Site-1 protease	T	notInMA2HTML	notInMA2HTML
CD630_05530	2	1	0.782	0.578969194138037	0.719	Putative RNA methyltransferase	J-J	Secretion	Signal-PeptidaseI_S26A
CD630_05540	5	1	2.332	0.082791195030223	2.059	Signal peptidase type I	U	Secretion	Signal-PeptidaseI_S26A
CD630_05550	2	0	1.729	0.278768069995965	1.34	Signal peptidase type I	U	Secretion	Signal-PeptidaseI_S26A
CD630_05560	16	2	3.399	4.45010677062893e-05	4.486	Putative sugar isomerase / endonuclease	G	Secretion	Signal-PeptidaseI_S26A
CD630_05570	31	3	3.256	1.0693892951308e-07	5.722	Putative uridine kinase	J-F	Metabolism_Nucleic_Acid	Uridine-kinase
CD630_05580	5	29	-2.573	1.07164067364613e-05	-4.81	Glutaminase (L-glutamine amidohydrolase)	E	Metabolism_Amino_Acid	Glutaminase
CD630_05590	11	59	-2.275	3.415593676025e-08	-5.928	Transcriptional regulator, ArsR family	notInCOG	Regulations	TR_AsR
CD630_05600	3	24	-3.018	8.6473965597815e-07	-5.325	Endonuclease IV	L	Metabolism_Nucleic_Acid	DNA_degradation
CD630_05610	4	14	-2.045	0.00472875968701939	-3.2	Putative aldo/keto reductase ; putative ferredoxin	R	Respiration_Anaerobic	Reductase
CD630_05620	1	2	-0.899	0.532735822569572	-0.81	Putative RusA-like endodeoxyribonuclease	L	Metabolism_Nucleic_Acid	Endonuclease
CD630_05621	0	0	NA	NA	NA	Conserved hypothetical protein	notInCOG	UNKNOWN	CHP_CD630
CD630_05630	0	1	-1.384	NA	-0.928	Putative iron-sulfur cluster-binding protein	J	Cell_Factor	Iron-sulfur_protein
CD630_05640	15	17	-0.175	0.79392666092725	-0.362	putative ATP-dependent protease	O	Stress	Protease
CD630_05650	2	5	-1.422	0.251665540551039	-1.414	Endonuclease III	L	Metabolism_Nucleic_Acid	Endonuclease-III
CD630_05660	4	10	-1.343	0.0513176469832278	-2.288	Putative tRNA/rRNA methyltransferase	J	Translation	Ribosomal_methyltransferase
CD630_05670	15	20	-0.431	0.438393594512171	-0.981	Conserved hypothetical protein, DegV family	I	Translation	Ribosomal_methyltransferase
CD630_05690	2	2	-0.512	0.70527630392504	-0.516	Putative lipoprotein	T	Cell_Wall	Lipoprotein
CD630_05700	2	6	-1.866	0.0792961261877988	-2.083	Putative lipoprotein	T	Cell_Wall	Lipoprotein
CD630_05710	8	1	3.218	0.000997588061245965	3.681	Conserved hypothetical protein	notInCOG	Sporulation	Sporulation-protein
CD630_05720	6	1	3.077	0.00360707764188698	3.287	Putative sporulation protein	D	Sporulation	Sporulation-protein
CD630_05730	8	4	1.181	0.101282519891298	1.953	Putative membrane protein	S	Sporulation	Sporulation-protein
CD630_05740	30	20	0.616	0.262877928929483	1.384	Threonyl-tRNA synthetase	J	Translation	tRNA-Threonine_biosynthesis
CD630_05750	1	4	-1.885	0.0736065169123693	-2.122	Conserved hypothetical protein	notInCOG	UNKNOWN	CHP
CD630_05760	2	2	0.491	0.740389211297741	0.451	Sensor histidine kinase	T	notInMA2HTML	notInMA2HTML
CD630_05770	23	10	1.234	0.251724751528133	1.413	Conserved hypothetical protein	R	UNKNOWN	CHP
CD630_05780	1	1	0.516	0.791570670742751	0.367	Transporter, Major Facilitator Superfamily (MFS)	notInCOG	Membrane_Transport	MFS
CD630_05790	1	1	-0.866	0.635516849874493	-0.628	Transcriptional regulator, TetR family	K	Regulations	TR_TetR
CD630_05800	2	6	-1.63	0.104483433550031	-1.934	Glyceraldehyde-3-phosphate dehydrogenase (NADP(+)) (GADPH)	I	Metabolism_Carbon	Glyceraldehyde_utilization
CD630_05810	4	149	-5.76	3.80640817002044e-11	-7.028	Transcriptional regulator, TetR family	K	Regulations	TR_TetR
CD630_05820	10	686	-6.339	7.99591728286508e-39	-13.438	Putative pyruvate phosphate dikinase, PEP/pyruvate-binding	G	Metabolism_Carbon	Pyruvate_P_dikinase
CD630_05821	0	14	-5.845	8.06341522114691e-08	-5.773	Conserved hypothetical protein	notInCOG	UNKNOWN	CHP_CD630
CD630_05822	2	1	1.203	0.434918308361793	0.988	Fragment of putative signaling protein precursor (N-terminal region)	notInCOG	notInMA2HTML	notInMA2HTML
CD630_05830	2	1	1.034	0.401499948957942	1.063	Putative diguanylate kinase signaling protein	T	Cell_Factor	Signaling-protein
CD630_05840	0	1	-1.701	NA	-0.961	Putative diguanylate kinase signaling protein	T	Cell_Factor	Signaling-protein
CD630_05850	2	3	-0.319	0.756406195501601	-0.425	Transcriptional regulator, GntR family	K-K	Regulations	TR_GntR
CD630_05860	4	7	-1.133	0.32114698966312	-1.236	Conserved hypothetical protein	notInCOG	UNKNOWN	CHP_CD0586
CD630_05870	8	38	-2.211	0.0175224676670578	-2.729	Conserved hypothetical protein	notInCOG	UNKNOWN	CHP
CD630_05880	5	35	-2.809	0.00280854766341054	-3.364	Conserved hypothetical protein	notInCOG	UNKNOWN	CHP
CD630_05890	1	1	-0.468	NA	-0.337	Conserved hypothetical protein	notInCOG	UNKNOWN	CHP
CD630_05900	4	4	0.062	0.956456566110566	0.078	Conserved hypothetical protein	S	UNKNOWN	CHP
CD630_05910	2	53	-4.911	4.13653290769797e-14	-7.982	Putative ATPase, P-type, heavy metal translocating	P	Membrane_Transport	ATPase_heavy-metal
CD630_05920	0	9	-5.244	6.28358648466306e-06	-4.923	Conserved hypothetical protein	notInCOG	Membrane_Transport	ATPase_heavy-metal
CD630_05921	0	2	-2.359	NA	-1.502	Putative lipoprotein	notInCOG	notInMA2HTML	notInMA2HTML
CD630_05930	1	1	-0.413	NA	-0.185	Conserved hypothetical protein	notInCOG	UNKNOWN	CHP
CD630_05940	4	6	-0.63	0.534385031892607	-0.807	Conserved hypothetical protein	R	Metabolism_Nucleic_Acid	Nuclease
CD630_05950	4	4	-0.24	0.793427984662164	-0.364	Putative nuclease, ParB-like	D	Metabolism_Nucleic_Acid	Nuclease
CD630_05960	138	1	8.559	1.96782032945141e-11	7.128	Conserved hypothetical protein	notInCOG	UNKNOWN	CHP
CD630_05970	103	0	9.06	4.41862264387573e-10	6.652	Spore coat protein	D	Sporulation	Coat_assembly
CD630_05980	346	2	7.685	5.52616274022433e-19	9.329	Spore-coat protein CotCB; manganese catalase	P	Sporulation	Coat_catalase
CD630_05990	0	0	NA	NA	NA	Fragment of transcriptional regulator, AraC family (C-terminal region)	notInCOG	notInMA2HTML	notInMA2HTML
CD630_06000	0	1	-0.824	NA	-0.238	Conserved hypothetical protein	notInCOG	OPERONS_(Automatic)	CD0599
CD630_06010	1	3	-1.482	0.341118707471837	-1.19	Methylated-DNA-[protein]-cysteine S-methyltransferase 1	L	notInMA2HTML	notInMA2HTML
CD630_06011	0	1	-1.77	NA	-0.57	Conserved hypothetical protein	H	notInMA2HTML	notInMA2HTML
CD630_06012	0	0	NA	NA	NA	Conserved hypothetical protein	notInCOG	notInMA2HTML	notInMA2HTML
CD630_06020	2	8	-1.767	0.0147109545460817	-2.797	Conserved hypothetical protein	notInCOG	UNKNOWN	CHP
CD630_06030	0	0	-0.246	NA	-0.102	Fragment of putative membrane protein (C-terminal region)	notInCOG	notInMA2HTML	notInMA2HTML
CD630_06040	1	4	-2.282	0.0496449890890106	-2.304	Conserved hypothetical protein	notInCOG	UNKNOWN	CHP
CD630_06050	1	4	-2.163	0.137090133546877	-1.788	Fragment of conserved hypothetical protein (N-terminal region)	notInCOG	UNKNOWN	CHP
CD630_06060_p1	8	7	0.207	0.850660323151761	0.262	Fragment of chloride ion channel protein (part 1)	P-PT	OPERONS_(Automatic)	CD0607a
CD630_06060_p2	3	7	-1.083	0.242272837932373	-1.44	Fragment of chloride ion channel protein (part 2)	P-PT	OPERONS_(Automatic)	CD0607a
CD630_06060_p3	0	0	-0.483	NA	-0.138	Fragment of chloride ion channel protein (part 3)	P-PT	OPERONS_(Automatic)	CD0607a
CD630_06071	0	1	-1.883	NA	-0.627	Fragment of transposase-like protein B (C-terminal region)	notInCOG	notInMA2HTML	notInMA2HTML
CD630_06080	4	2	1.03	0.452839723639235	0.953	Conserved hypothetical protein	S	UNKNOWN	CHP
CD630_06090	2	1	0.205	0.935885047964046	0.114	Conserved hypothetical protein	R	notInMA2HTML	notInMA2HTML
CD630_06100	0	2	-2.949	NA	-1.692	Two-component sensor histidine kinase	T	Regulations	TCS_orphan
CD630_06110	1	4	-1.561	0.176586867472807	-1.643	Two-component response regulator	KT	Regulations	TCS_LytTr
CD630_06120	0	2	-3.087	NA	-1.725	ABC-type transport system, permease	notInCOG	notInMA2HTML	notInMA2HTML
CD630_06130	0	0	0.359	NA	0.102	ABC-type transport system, ATP-binding protein	M	OPERONS_(Automatic)	CD0612
CD630_06140	2	3	-1.34	0.418090812046154	-1.027	Conserved hypothetical protein	notInCOG	UNKNOWN	CHP
CD630_06150	4	33	-3.011	0.012163936823297	-2.869	Transcriptional regulator, TetR family	K	Regulations	TR_TetR
CD630_06160	8	2	1.59	0.274919795172367	1.348	Transcriptional regulator, MerR family	K-T	Regulations	TR_MerR
CD630_06170	2	0	2.206	0.263714846299763	1.38	Putative membrane protein	notInCOG	Regulations	TR_MerR
CD630_06180	1	0	3.025	NA	1.317	Transcriptional regulator, LytR family	KT	Regulations	TR_LytR
CD630_06190	2	1	2.668	0.0886623777371867	2.024	Conserved hypothetical protein	notInCOG	UNKNOWN	CHP
CD630_06200	4	1	2.492	0.0281170192157307	2.545	Conserved hypothetical protein	notInCOG	UNKNOWN	CHP
CD630_06210	0	2	-1.955	NA	-1.316	Putative membrane protein	notInCOG	Cell_Wall	Membrane-protein
CD630_06220	2	1	0.844	0.530630253543085	0.814	Conserved hypothetical protein	notInCOG	UNKNOWN	CHP
CD630_06230	0	0	NA	NA	NA	Conserved hypothetical protein	notInCOG	notInMA2HTML	notInMA2HTML
CD630_06240	0	0	-0.479	NA	-0.137	Putative transcriptional regulator, activator Mor	KX	Regulations	TR_Mor
CD630_06250	0	1	-1.188	NA	-0.844	Putative phage protein	notInCOG	Mobile_Element	Phage-protein
CD630_06260	0	1	-2.572	NA	-1.361	Putative replicative helicase DnaB-like	L	Metabolism_Nucleic_Acid	DNA_replication
CD630_06270	0	0	NA	NA	NA	Putative transcriptional regulator, activator Mor	KX	Regulations	TR_Mor
CD630_06271	1	0	2.021	0.403706590785042	1.058	Putative ferredoxin	C	notInMA2HTML	notInMA2HTML
CD630_06280	1	1	0.156	0.921641142723517	0.137	Putative membrane protein	notInCOG	Cell_Wall	Membrane-protein
CD630_06290	48	2	4.249	2.33408705135782e-10	6.753	Transcriptional regulator, Crp family	T	Regulations	TR_Crp
CD630_06300	0	2	-2.56	NA	-1.606	Putative drug/sodium antiporter, MATE family	V	Membrane_Transport	antiporter_antiporter
CD630_06310	0	0	-0.324	NA	-0.112	Putative transcriptional regulator	K	Regulations	TR
CD630_06320	0	0	NA	NA	NA	Conserved hypothetical protein	notInCOG	UNKNOWN	CHP
CD630_06330	1	3	-1.907	0.142501496303675	-1.765	Conserved hypothetical protein	L	UNKNOWN	CHP
CD630_06340	1	2	-0.718	0.631254154640259	-0.635	Conserved hypothetical protein	notInCOG	UNKNOWN	CHP
CD630_06350	2	3	-0.359	0.785320807817061	-0.377	Putative hydrolase	HR	Cell_Factor	Hydrolase
CD630_06360	2	3	-0.404	0.739613769431024	-0.454	Putative radical SAM superfamily protein, DUF85 family	L	Cell_Factor	SAM
CD630_06370	2	3	-1.077	0.384955050339181	-1.095	Putative acetyltransferase	J	Cell_Factor	Acetyltransferase
CD630_06380	2	1	1.108	0.438737376736208	0.98	Conserved hypothetical protein	notInCOG	Cell_Factor	Acetyltransferase
CD630_06390	1	6	-2.489	0.0166286480595955	-2.749	Conserved hypothetical protein	notInCOG	UNKNOWN	CHP
CD630_06400	0	1	-1.142	NA	-0.634	Conserved hypothetical protein	notInCOG	UNKNOWN	CHP
CD630_06410	0	3	-3.067	0.045590637744428	-2.342	Putative membrane protein	notInCOG	Regulations	TR
CD630_06420	0	3	-2.781	0.0845526867559615	-2.048	Transcriptional regulator, HTH-type	K	Regulations	TR
CD630_06421	240	96	1.329	0.014231130135559	2.81	Conserved hypothetical protein	notInCOG	UNKNOWN	CHP_CD630
CD630_06430	1	2	-1.456	0.303300411473434	-1.278	Two-component response regulator	TK	notInMA2HTML	notInMA2HTML
CD630_06440	0	3	-2.86	0.0339749096713924	-2.469	Two-component sensor histidine kinase	T	OPERONS_(Automatic)	CD0643
CD630_06450	1	10	-3.202	0.000430929725379822	-3.916	ABC-type transport system, lantibiotic/multidrug-family ATP-binding protein	V	Membrane_Transport	ABC
CD630_06460	1	3	-2.203	0.118642616119532	-1.865	ABC-type transport system, lantibiotic/multidrug-family permease	notInCOG	Membrane_Transport	ABC
CD630_06470	0	3	-2.554	0.0807125872041224	-2.072	Fragment of putative fic family protein (C-terminal region)	notInCOG	notInMA2HTML	notInMA2HTML
CD630_06480	2	20	-2.911	0.000160911666844558	-4.172	Transcriptional regulator, GntR family	K	Regulations	TR_GntR
CD630_06490	0	0	-0.004	NA	-0.002	Putative peptidase, S9 family	E	Cell_Factor	Peptidase_S9
CD630_06500	1	1	-0.383	NA	-0.27	Putative peptidase, S9 family	E	Cell_Factor	Peptidase_S9
CD630_06510	0	1	-0.63	NA	-0.273	Putative permease	notInCOG	Cell_Factor	Peptidase_S9
CD630_06511	0	0	0.294	NA	0.083	Conserved hypothetical protein	notInCOG	UNKNOWN	CHP_CD630
CD630_06512	0	0	NA	NA	NA	Conserved hypothetical protein	notInCOG	notInMA2HTML	notInMA2HTML
CD630_06520	0	5	-3.381	0.00750012401463043	-3.049	Transcriptional regulator, GntR family	K	Membrane_Transport	ABC_Multidrug
CD630_06530	2	14	-3.353	1.43637364445577e-05	-4.743	ABC-type transport system, multidrug-family ATP-binding protein	V	Membrane_Transport	ABC_Multidrug
CD630_06540	1	4	-1.461	0.180506957855717	-1.63	ABC-type transport system, permease protein	notInCOG	Membrane_Transport	ABC_Multidrug
CD630_06550	0	0	1.301	NA	0.55	Putative beta-lactamase-like protein	R	Stress	Beta-lactamase
CD630_06560	0	2	-2.17	NA	-1.336	Chloride ion channel protein	P	Membrane_Transport	Antiporter
CD630_06570	2	2	-0.064	0.967467745829337	-0.06	Na(+)/H(+) antiporter	P	Membrane_Transport	Antiporter
CD630_06580	3	8	-1.36	0.275226661576789	-1.347	Transcriptional regulator, beta-lactams repressor	K	Regulations	TR_Beta-lactams_repressor
CD630_06590	11	0	6.837	0.0793156008594411	2.082	Alternative RNA polymerase sigma factors	K	Virulence_Factors	PaLoc
CD630_06600	2067	2	9.96	2.47618480274194e-28	11.479	Toxin B	G-G	Virulence_Factors	PaLoc
CD630_06610	21	0	7.788	3.33448272144284e-06	5.053	Holin-like pore-forming protein	notInCOG	Virulence_Factors	PaLoc
CD630_06620	6	0	5.848	0.00081806945685498	3.739	Fragment of phage endolysin CwlH	notInCOG	Virulence_Factors	PaLoc
CD630_06625	1	0	3.731	NA	1.824	Fragment of Holin-like protein UviB	notInCOG	notInMA2HTML	notInMA2HTML
CD630_06630	4374	51	6.434	7.99591728286508e-39	13.443	Toxin A	G-G-G	Virulence_Factors	PaLoc
CD630_06640	3	4	-0.312	0.844955118195216	-0.274	Negative regulator of toxin gene expression	notInCOG	Virulence_Factors	PaLoc
CD630_06641	1	3	-1.179	0.521030403897355	-0.831	Conserved hypothetical protein	notInCOG	notInMA2HTML	notInMA2HTML
CD630_06642	8	2	1.875	0.0133164839191625	2.836	Conserved hypothetical protein	notInCOG	notInMA2HTML	notInMA2HTML
CD630_06650	2	0	2.971	0.0515800912308837	2.285	ABC-type transport system, lantibiotic/multidrug-family permease	V	Membrane_Transport	ABC_Lantibiotic
CD630_06660	3	0	4.073	0.0202393812581538	2.674	ABC-type transport system, lantibiotic/multidrug-family permease	V	Membrane_Transport	ABC_Lantibiotic
CD630_06670	2	0	4.443	0.0341431623959167	2.467	ABC-type transport system, lantibiotic/multidrug-family ATP-binding protein	V	Membrane_Transport	ABC_Lantibiotic
CD630_06680	1	1	-0.786	NA	-0.568	Two-component response regulator	TK	Regulations	TCS
CD630_06690	5	3	0.567	0.536435361055554	0.804	Two-component sensor histidine kinase	T	Regulations	TCS
CD630_06700	3	1	0.943	0.407229126454412	1.051	Transcriptional regulator, beta-lactams repressor	K	Regulations	TR
CD630_06710	0	0	1.884	NA	0.618	Putative enzyme, glyoxalase family	Q	Cell_Factor	Glyoxalase
CD630_06720	8	38	-2.169	1.97651253374128e-05	-4.672	Conserved hypothetical protein	H	UNKNOWN	CHP
CD630_06730	3	1	0.859	0.478404947252017	0.909	Putative methyltransferase	I	Cell_Factor	Methyltransferase
CD630_06740	0	0	1.779	NA	0.503	Conserved hypothetical protein	notInCOG	UNKNOWN	CHP
CD630_06750	11	1	3.036	0.000444225583460637	3.909	Putative acetyltransferase	J	Regulations	TR_csfT
CD630_06760	1	1	0.354	NA	0.21	Anti Sigma factors, ECF family	notInCOG	notInMA2HTML	notInMA2HTML
CD630_06770	0	0	-0.483	NA	-0.138	Extra-Cytoplasmic Function sigma factors, ECF family	K	OPERONS_(Automatic)	CD0676
CD630_06780	0	0	NA	NA	NA	Fragment of conserved hypothetical protein (C-terminal region)	notInCOG	UNKNOWN	CHP
CD630_06790	0	3	-2.954	0.0653844975328686	-2.18	Conserved hypothetical protein	notInCOG	UNKNOWN	CHP
CD630_06800	0	0	0.359	NA	0.102	Conserved hypothetical protein, DUF1486 family	R	UNKNOWN	CHP
CD630_06810	1	2	-0.954	0.560484789609931	-0.756	Transporter, Major Facilitator Superfamily (MFS)	P	Membrane_Transport	MFS
CD630_06820	1	4	-1.823	0.330964081675207	-1.214	Putative sodium:solute symporter	E	Membrane_Transport	Symporter
CD630_06830	4	13	-1.523	0.0325807733565165	-2.487	Transcriptional regulator, LacI family	K	Regulations	TR_LacI
CD630_06840	100	3	5.117	9.31728540152668e-20	9.525	Putative ATP-dependent peptidase, M41 family	O	Cell_Factor	Peptidase_M41
CD630_06850	52	82	-0.68	0.186873419667183	-1.608	Translation initiation factor IF-3	J	Translation	Ribosomal
CD630_06860	20	53	-1.44	0.0383920272537443	-2.419	50S ribosomal protein L35	J	Translation	Ribosomal
CD630_06870	55	160	-1.574	9.63457058623201e-06	-4.835	50S ribosomal protein L20	J	Translation	Ribosomal
CD630_06880	1	2	-1.435	0.417544050567285	-1.028	Conserved hypothetical protein	notInCOG	UNKNOWN	CHP
CD630_06890	1	3	-2.319	0.118429040156165	-1.867	Putative nucleotide phosphodiesterase	FV-FV	Metabolism_Nucleic_Acid	Nucleotide_phosphodiesterase
CD630_06900	1	0	2.024	NA	0.851	Putative nucleotide phosphodiesterase	FV-FV	Metabolism_Nucleic_Acid	Nucleotide_phosphodiesterase
CD630_06910	6	1	2.322	0.037137997052623	2.434	Putative short chain dehydrogenase/reductase, SDR family	R	Metabolism_Carbon	Dehydrogenase
CD630_06920	3	3	0.334	0.755259323179703	0.427	Putative metallo-hydrolase/oxidoreductase	P	Metabolism_Carbon	Metallo-hydrolase
CD630_06930	0	2	-1.652	NA	-1.03	Transcriptional regulator, MerR family	K-T	Regulations	TR_MerR
CD630_06940	1	6	-2.799	0.0197292465226003	-2.684	Transcriptional regulator, TetR family	K	Regulations	TR_TetR
CD630_06941	0	1	-1.756	NA	-1.02	Conserved hypothetical protein	notInCOG	notInMA2HTML	notInMA2HTML
CD630_06950	18	1	3.931	8.38637200785971e-07	5.331	Putative exported metalloendopeptidase	E	Cell_Factor	Peptidase-metallo
CD630_06960	20	9	1.207	0.00707526188546046	3.068	Putative cation transport protein, Trk family	P	Membrane_Transport	Transport_cation
CD630_06970	18	7	1.245	0.0218284827323179	2.643	Putative regulator of K+ conductance	PT	Cell_Wall	Conductance_potassium
CD630_06980	1	1	-0.074	0.971072209490993	-0.054	Putative tRNA/rRNA methyltransferase, SpoU	J	Metabolism_Nucleic_Acid	Methyltransferase_tRNA-rRNA
CD630_06990	8	0	4.503	0.00183699362117632	3.5	Phenylalanyl-tRNA synthetase alpha chain (Phenylalanine--tRNA ligase alpha chain) (PheRS)	J	Translation	tRNA-Phenylalanine_biosynthesis
CD630_07000	28	9	1.625	3.11967180537215e-05	4.567	Phenylalanyl-tRNA synthetase subunit beta (Phenylalanine--tRNA ligase beta chain) (PheRS)	J-J	notInMA2HTML	notInMA2HTML
CD630_07010	23	17	0.496	0.32229372327391	1.234	Putative cell-division protein	D	notInMA2HTML	notInMA2HTML
CD630_07020	1	0	1.975	NA	0.837	Putative membrane protein, DUF1275 family	S	Cell_Wall	Membrane-protein
CD630_07030	1	8	-3.366	0.00115775287525109	-3.637	Putative peptidase, U32 family	J-J	notInMA2HTML	notInMA2HTML
CD630_07040	2	9	-1.993	0.0454460629378436	-2.346	Putative metal-dependent phosphohydrolase	R	Cell_Factor	Hydrolase_NUDIX
CD630_07050	2	9	-2.133	0.0123598759256651	-2.864	Putative hydrolase, NUDIX family	F	Cell_Factor	Hydrolase_NUDIX
CD630_07060	2	14	-2.844	7.08955648142507e-05	-4.375	Putative nitroreductase	C-C	Cell_Factor	Nitroredutase
CD630_07070	27	47	-0.775	0.0599493712655944	-2.22	Putative diguanylate kinase signaling protein	ET-ET-T	Cell_Factor	Signaling-protein
CD630_07080	398	1862	-2.222	2.5282650446465e-09	-6.371	Peptidase D, aminoacyl-histidine dipeptidase	E	Cell_Factor	Peptidase-D_M20C
CD630_07090	3	8	-1.589	0.0394050816414879	-2.407	DNA mismatch repair protein	L	Metabolism_Nucleic_Acid	DNA_repair
CD630_07100	1	1	-0.528	0.75275268308661	-0.431	Conserved hypothetical protein, DUF523 family	S	UNKNOWN	CHP
CD630_07110	18	11	0.744	0.0985321971874643	1.968	Arginyl-tRNA synthetase (Arginine--tRNA ligase) (ArgRS)	J	Translation	tRNA-Arginine_biosynthesis
CD630_07120	3	3	-0.254	0.849535780047811	-0.264	Conserved hypothetical protein	notInCOG	UNKNOWN	CHP
CD630_07121	3	0	3.178	0.045526259728913	2.343	Conserved hypothetical protein	notInCOG	UNKNOWN	CHP_CD630
CD630_07130	5	6	-0.246	0.746152932015778	-0.441	Putative radical SAM domain-containing protein	R	Cell_Factor	SAM
CD630_07140	2	7	-1.624	0.0703050322439723	-2.144	Putative protein involved in protein-protein interactions	UW	Cell_Factor	SAM
CD630_07141	0	0	NA	NA	NA	Fragment of sugar O-acetyltransferase (C-terminal region)	notInCOG	notInMA2HTML	notInMA2HTML
CD630_07150	12	67	-2.518	1.0501961570556e-06	-5.285	Phosphate butyryltransferase (Phosphotransbutyrylase)	C	Fermentation	Butyrate_production_transferase
CD630_07160	87	174	-0.968	0.00828460301292546	-3.012	Bifunctional carbon monoxide dehydrogenase/acetyl-CoA synthase (CODH)	C	Metabolism_Carbon	CO_dehydrogenase
CD630_07170	12	7	0.936	0.139306448615747	1.779	Bifunctional carbon monoxide dehydrogenase/acetyl-CoA synthase, accessory protein	O	Metabolism_Carbon	CO_dehydrogenase
CD630_07180	94	142	-0.567	0.0339749096713924	-2.469	Formate--tetrahydrofolate ligase (Formyltetrahydrofolate synthetase) (FHS) (FTHFS)	F	Metabolism_Carbon	Folate
CD630_07190	5	2	1.108	0.254904033240206	1.404	Methenyltetrahydrofolate cyclohydrolase (5,10-methenyltetrahydrofolate 5-hydrolase)	E	Metabolism_Carbon	Folate
CD630_07200	6	2	1.532	0.0740507201354469	2.119	Bifunctional protein folD [Includes: Methylenetetrahydrofolate dehydrogenase ; Methenyltetrahydrofolate cyclohydrolase]	H	Metabolism_Carbon	CO_dehydrogenase
CD630_07210	3	2	1.295	0.272801288095227	1.354	Conserved hypothetical protein	notInCOG	Metabolism_Carbon	CO_dehydrogenase
CD630_07220	5	3	0.639	0.55899038939398	0.761	5,10-methylenetetrahydrofolate reductase	E	Metabolism_Carbon	CO_dehydrogenase
CD630_07230	20	6	1.726	0.0147109545460817	2.797	Bifunctional carbon monoxide dehydrogenase/acetyl-CoA synthase, dihydrolipoyl dehydrogenase subunit	C	Metabolism_Carbon	CO_dehydrogenase
CD630_07240	10	3	1.945	0.016669951845579	2.747	Bifunctional carbon monoxide dehydrogenase/acetyl-CoA synthase,nickel-inserting subunit	O	Metabolism_Carbon	CO_dehydrogenase
CD630_07250	29	30	0.04	0.944477203768222	0.1	Bifunctional carbon monoxide dehydrogenase/acetyl-CoA synthase, subunit delta	C	Metabolism_Carbon	CO_dehydrogenase
CD630_07260	36	4	3.232	1.19456466154528e-10	6.861	Bifunctional carbon monoxide dehydrogenase/acetyl-CoA synthase, delta subunit	C	Metabolism_Carbon	CO_dehydrogenase
CD630_07270	35	10	1.906	0.00110972478846039	3.65	Bifunctional carbon monoxide dehydrogenase/acetyl-CoA synthase, methyltransferase subunit	E	Metabolism_Carbon	CO_dehydrogenase
CD630_07280	142	38	1.921	1.46664730717725e-08	6.08	Bifunctional carbon monoxide dehydrogenase/acetyl-CoA synthase, subunit alpha/beta	C-C	Metabolism_Carbon	CO_dehydrogenase
CD630_07290	90	60	0.592	0.59677187795013	0.691	Glycine cleavage system H protein	E	Metabolism_Amino_Acid	Glycine_cleavage
CD630_07300	3	2	0.555	0.569038671724396	0.739	Putative iron-sulfur protein	S	Cell_Factor	Ligase
CD630_07310	1	2	-0.173	0.913570975511665	-0.151	Putative radical SAM superfamily protein	R	Cell_Factor	Ligase
CD630_07320	0	0	-0.479	NA	-0.137	Putative radical SAM superfamily protein	R	Cell_Factor	Ligase
CD630_07330	1	0	1.26	NA	0.542	Putative biotin/lipoate-protein ligase	H	Cell_Factor	Ligase
CD630_07340	6	66	-3.407	6.8961452926e-16	-8.488	Conserved hypothetical protein	R	UNKNOWN	CHP
CD630_07350	24	169	-2.77	2.37257699579996e-20	-9.672	Conserved hypothetical protein	notInCOG	UNKNOWN	CHP
CD630_07360	30	129	-2.076	6.84732745161105e-12	-7.283	Conserved hypothetical protein	notInCOG	UNKNOWN	CHP
CD630_07370	2	5	-1.163	0.286307138182677	-1.32	Histidinol-phosphatase (HolPase)	ER	Metabolism_Amino_Acid	Histidine_synthesis
CD630_07380	0	0	1.779	NA	0.503	Putative exported protein	notInCOG	Secretion	Exported-protein
CD630_07390	0	2	-1.496	0.488902846499334	-0.887	Putative exported protein	notInCOG	Secretion	Exported-protein
CD630_07400	5	1	1.73	0.108821615233209	1.911	Putative pyridoxal phosphate-dependent aminotransferase	EF	Metabolism_Amino_Acid	PLP_aminotransferase
CD630_07410	2	2	0.228	0.873275296641437	0.225	Glycerol kinase (GK)	C	Metabolism_Carbon	Glycerol_utilization
CD630_07420	1	0	1.536	NA	0.797	Putative ethanolamine transporter	E	Metabolism_Carbon	Glycerol_utilization
CD630_07430	3	5	-0.475	0.682265248083082	-0.556	Transcriptional regulator, DeoR family	KG	Regulations	TR_DeoR
CD630_07440	4	13	-1.622	0.0102375305685024	-2.935	Putative MotA/TolQ/ExbB proton channel	N	Membrane_Transport	Proton_channel
CD630_07450	8	27	-1.558	0.00576756917825177	-3.136	Putative OmpA/MotB proton channel	N	Membrane_Transport	Proton_channel
CD630_07460	0	0	1.779	NA	0.503	Putative membrane protein	notInCOG	notInMA2HTML	notInMA2HTML
CD630_07470	5	15	-1.657	0.006226828939506	-3.111	Putative lipoprotein	G	Cell_Wall	Lipoprotein
CD630_07480	6	22	-1.95	0.00483824520541771	-3.193	Putative diguanylate kinase signaling protein	T-T	notInMA2HTML	notInMA2HTML
CD630_07490	4	10	-1.334	0.0795431424492113	-2.081	Putative DNA helicase, UvrD/REP type	L	Cell_Factor	Helicase
CD630_07500	3	1	1.564	0.307174438594258	1.269	ABC-type transport system, aminoacid-family extracellular solute-binding protein	ET	Membrane_Transport	ABC
CD630_07510	14	0	6.156	9.47381815790299e-06	4.839	ABC-type transport system, aminoacid-family permease	E	Membrane_Transport	ABC
CD630_07520	14	2	3.03	0.000219351407155641	4.094	ABC-type transport system, aminoacid-family ATP-binding protein	E	Membrane_Transport	ABC
CD630_07530	3	2	0.145	0.933004588014275	0.119	Cysteine desulfurase	E	Metabolism_Amino_Acid	Cysteine_desulfatase
CD630_07540	6	8	-0.508	0.705207320703975	-0.517	Thiamine biosynthesis protein ThiI	HJ	Metabolism_Nucleic_Acid	Thiamine_biosynthesis
CD630_07550	8	11	-0.431	0.585102288807831	-0.709	Type IV pilus protein	NUW	Cell_Wall	Cell-surface_protein
CD630_07560	34	13	1.393	0.0719742422421707	2.133	Nitroreductase	C	Respiration_Anaerobic	Energy
CD630_07570	5	5	-0.073	0.949225024541521	-0.091	Phosphodiesterases protein	T-T	Regulations	Diguanylate_kinase_signaling_protein
CD630_07580	6	9	-0.419	0.567498686131982	-0.742	Pyruvate formate-lyase activating enzyme	O	Fermentation	Formate_production
CD630_07590	47	117	-1.303	0.0695924301903488	-2.15	Formate acetyltransferase (Pyruvate formate-lyase)	C	Fermentation	Formate_production
CD630_07600	6	0	4.346	0.00337281787298455	3.308	Putative Ca2+/Na+ antiporter	P	Membrane_Transport	Antiporter
CD630_07610	29	8	1.885	0.000276043385072352	4.033	Putative ATP-dependent RNA helicase	L	Metabolism_Nucleic_Acid	RNA_helicase_CD0761
CD630_07620	0	1	-1.91	NA	-1.176	PTS operon regulator	K-GT	Membrane_Transport	PTS_Sorbitol
CD630_07630	0	0	NA	NA	NA	Sorbitol operon activator protein (Glucitol)	K	Membrane_Transport	PTS_Sorbitol
CD630_07640	1	1	0.136	NA	0.061	PTS system, sorbitol-specific IIC component (Glucitol)	G	Membrane_Transport	PTS_Sorbitol
CD630_07650	0	0	0.775	NA	0.22	PTS system, sorbitol-specific IIB N-terminal component (Glucitol)	notInCOG	Membrane_Transport	PTS_Sorbitol
CD630_07660	0	1	-1.582	NA	-0.724	PTS system, sorbitol-specific IIB C-terminal component (Glucitol)	notInCOG	Membrane_Transport	PTS_Sorbitol
CD630_07670	0	0	-0.699	NA	-0.279	PTS system, sorbitol-specific IIA component (Glucitol)	G	Membrane_Transport	PTS_Sorbitol
CD630_07680	0	5	-3.21	0.0145216988314528	-2.802	Sorbitol 6-phosphate 2-dehydrogenase (Glucitol)	I	Membrane_Transport	PTS_Sorbitol
CD630_07690	1	2	-1.424	0.313529898606627	-1.255	Putative oxidoreductase subunit	C	notInMA2HTML	notInMA2HTML
CD630_07700	4	1	2.937	0.0242138872880284	2.604	Anti-sigma F factor antagonist	DT	Sporulation	SpoII_SigF
CD630_07710	4	1	2.268	0.0376237445963325	2.428	Anti-sigma F factor (Stage II sporulation protein AB)	T	Sporulation	SpoII_SigF
CD630_07720	19	2	2.929	9.92647807622715e-05	4.295	RNA polymerase sigma-F factor	K	Sporulation	SpoII_SigF
CD630_07730	5	0	5.692	0.00105826778479605	3.664	Stage V sporulation protein AC	DE	Sporulation	SpoV
CD630_07740	26	0	8.093	2.20183853140989e-09	6.395	Stage V sporulation protein AD	DE	Sporulation	SpoV
CD630_07750	14	1	4.14	6.1825891950919e-05	4.408	Stage V sporulation protein AE	DE	Sporulation	SpoV
CD630_07760	1	35	-4.736	1.51608235276129e-10	-6.821	Transcriptional regulator, LacI family	K	Regulations	TR_LacI
CD630_07770	1	7	-2.738	0.0178650423676976	-2.721	Putative membrane protein	notInCOG	Cell_Factor	Peptidase_M20D
CD630_07780	1	1	-0.905	0.560484789609931	-0.756	Conserved hypothetical protein	notInCOG	Cell_Factor	Peptidase_M20D
CD630_07790	0	7	-3.515	0.00260585010062396	-3.389	Putative amidohydrolase, M20D peptidase family	R	Cell_Factor	Peptidase_M20D
CD630_07800	2	9	-2.223	0.0181755592397361	-2.715	Conserved hypothetical protein, DUF1177 family	notInCOG	Cell_Factor	Peptidase_M20D
CD630_07810	69	25	1.445	2.40071542358954e-07	5.574	Putative penicillin-binding protein	M	Cell_Wall	Transglycosylase
CD630_07820	2	1	1.549	0.38631129960004	1.092	Putative sporulation protein YunB	D	Sporulation	Sporulation-protein_YunB
CD630_07830	74	0	8.621	3.20622709028137e-11	7.053	Stage IV sporulation protein SpoIVB, S55 peptidase family	DO	Sporulation	SpoIVB
CD630_07840	13	3	1.882	0.0419005341652251	2.382	Putative N-acetylmuramoyl-L-alanine amidase	M	Cell_Wall	Cell-surface_amidase
CD630_07850	4	27	-2.711	1.22322275290199e-06	-5.254	ABC-type transport system, ATP-binding protein	R	Membrane_Transport	ABC
CD630_07860	2	2	-0.298	0.875534116004061	-0.22	Putative membrane protein	S	Cell_Wall	Membrane-protein
CD630_07870	2	2	0.396	0.761482848121069	0.415	Putative metal-binding protein	R	Cell_Factor	Metal-binding_protein
CD630_07880	11	19	-0.755	0.104340426453081	-1.934	Putative GTP-binding protein, HflX type	J	Cell_Factor	GTP_binding_protein
CD630_07890	26	35	-0.362	0.421978339401416	-1.017	Conserved hypothetical protein	R	Cell_Factor	GTP_binding_protein
CD630_07900	18	32	-0.874	0.096465851280375	-1.979	Putative hydrolase, NUDIX family	V	Cell_Factor	Hydrolase_NUDIX
CD630_07910	0	4	-3.545	0.0151252180926447	-2.783	Conserved hypothetical protein, UPF0029 family	R	notInMA2HTML	notInMA2HTML
CD630_07920	15	0	7.249	8.14221547029403e-07	5.338	Putative membrane protein, DUF81 family	P	Cell_Wall	Membrane-protein
CD630_07930	14	0	5.394	3.2084529965207e-05	4.56	Putative membrane protein, DUF81 family	P	Cell_Wall	Membrane-protein
CD630_07940	4	11	-1.639	0.0173934473733102	-2.732	NH3-dependent NAD(+) synthetase	H	Cell_Factor	NAD-synthetase
CD630_07950	12	17	-0.57	0.215914534994767	-1.515	Conserved hypothetical protein, UPF0082 family	KJ	UNKNOWN	CHP
CD630_07960	16	6	1.486	0.0537322088124602	2.267	Transcriptional regulator, LacI family	K	Regulations	TR_LacI
CD630_07970	0	0	0.84	NA	0.238	Putative pyruvate carboxyltransferase	E	Metabolism_Carbon	Pyruvate_carboxyltransferase
CD630_07980	1	0	2.48	NA	1.299	Putative membrane protein	notInCOG	Cell_Wall	Membrane-protein
CD630_07990	2	2	0.517	0.723545219833626	0.486	Putative beta-alanine CoA-transferase, family III	I	notInMA2HTML	notInMA2HTML
CD630_08000	0	0	1.779	NA	0.503	3-hydroxybutyryl-CoA dehydratase (Crotonase)	I	Metabolism_Lipids	Crotonase
CD630_08010	4	0	3.254	0.443607861633005	0.969	Putative permease, divalent anion symporter family	G	Membrane_Transport	Symporter
CD630_08020	3	0	5.119	NA	1.481	Putative CoA-transferase, family III	I	Respiration_Anaerobic	Electron_transport
CD630_08030	4	0	5.229	NA	1.514	Putative acyl-CoA dehydrogenase	I	Respiration_Anaerobic	Electron_transport
CD630_08040	1	0	2.694	NA	0.954	Electron transfer flavoprotein beta-subunit, core	C	Respiration_Anaerobic	Electron_transport
CD630_08050	3	0	2.98	0.135035166216484	1.797	Electron transfer flavoprotein alpha-subunit	C	Respiration_Anaerobic	Electron_transport
CD630_08060	0	1	-1.647	NA	-1.034	Transcriptional regulator, sigma-54-dependent	KT	notInMA2HTML	notInMA2HTML
CD630_08070	9	87	-3.101	1.73997810344152e-08	-6.05	Conserved hypothetical protein	notInCOG	UNKNOWN	CHP
CD630_08080	0	2	-2.878	NA	-1.629	Conserved hypothetical protein	notInCOG	UNKNOWN	CHP
CD630_08090	0	1	-0.117	NA	-0.062	Conserved hypothetical protein	notInCOG	UNKNOWN	CHP
CD630_08100	3	6	-1.335	0.257814929018886	-1.397	Putative flavodoxin/nitric oxide synthase	C	Respiration_Anaerobic	Flavodoxin
CD630_08110	32	26	0.353	0.470913157879072	0.921	Putative cyclic di-GMP regulatory protein	T-T	Regulations	c-di-GMP_regulator
CD630_08120	13	175	-3.884	2.10639636516175e-30	-11.889	Putative universal stress protein A (UspA)	T	Stress	Universal-stress-protein
CD630_08130	8	68	-2.839	2.42874087644367e-10	-6.746	Putative PTS system, IIB component	G	Membrane_Transport	PTS_IIB
CD630_08140	4	16	-1.817	0.00299745731716939	-3.343	Transcriptional regulator, GntR family	K	Membrane_Transport	MFS
CD630_08150	0	17	-4.516	1.30123477355576e-05	-4.767	Transporter, Major Facilitator Superfamily (MFS)	G	Membrane_Transport	MFS
CD630_08160_p1	3	23	-3.201	7.2881526424214e-07	-5.361	PTS system, beta-glucoside-specific IIABC component (Disrupted IStron)	G-G-G	Membrane_Transport	PTS_Beta-glucoside
CD630_08160_p2	2	2	-0.361	0.787100255739049	-0.374	PTS system, beta-glucoside-specific IIABC component (Disrupted IStron)	G-G-G	Membrane_Transport	PTS_Beta-glucoside
CD630_08170	7	16	-1.069	0.0935922044856536	-1.996	Transposase-like protein B	X	Mobile_Element	Tn_Transposase
CD630_08180	8	27	-1.883	8.51244282057085e-05	-4.333	6-phospho-beta-glucosidase	G	Membrane_Transport	PTS_Beta-glucoside
CD630_08190	11	40	-1.993	0.000490108090773493	-3.882	Transcription antiterminator, PTS operon regulator	K	Membrane_Transport	PTS_Beta-glucoside
CD630_08200	25	85	-1.805	0.00164482523728334	-3.533	Two-component response regulator	TK	Regulations	TCS
CD630_08210	33	99	-1.628	3.44175857850232e-07	-5.504	Two-component sensor histidine kinase	T	Regulations	TCS
CD630_08220	3	19	-3.014	0.000127524655991902	-4.232	ABC-type transport system, multidrug-family ATP-binding protein	V	Membrane_Transport	ABC
CD630_08230	1	20	-4.356	1.70963412440246e-06	-5.187	ABC-type transport system, multidrug-family permease	notInCOG	Membrane_Transport	ABC
CD630_08240	4	43	-3.295	1.19507629665425e-10	-6.86	ABC-type transport system, multidrug-family permease	notInCOG	Membrane_Transport	ABC
CD630_08250	209	3845	-4.198	4.78983844237254e-32	-12.209	Rubrerythrin	C	Stress	Rubrerythrin
CD630_08260	313	2990	-3.25	3.89725115355122e-44	-14.354	Putative ferric-uptake regulator	P	Stress	Rubrerythrin
CD630_08270	907	6129	-2.753	3.99615902795088e-33	-12.424	Rubredoxin oxidoreductase (desulfoferrodoxin)	C	Stress	Rubrerythrin
CD630_08280	158	503	-1.655	8.96997500612221e-07	-5.317	Putative oxidative stress glutamate synthase	E	Metabolism_Amino_Acid	Glutamate_synthase
CD630_08290	1	13	-3.306	0.00368856526072162	-3.28	Putative metallo-beta-lactamase superfamily protein	R	Cell_Wall	Peptidoglycan_synthesis
CD630_08300	7	49	-2.575	0.000160911666844558	-4.173	Putative membrane protein	S	Cell_Wall	Membrane-protein
CD630_08310	2	0	2.61	0.131930226348579	1.808	Putative ATP-dependent RNA helicase	L	Metabolism_Nucleic_Acid	RNA_helicase
CD630_08320	4	2	1.352	0.41912335214939	1.024	Trans-homoaconitate synthase	E	Respiration_Anaerobic	TCA
CD630_08330	22	2	3.451	0.00543452068937429	3.156	Aconitate hydratase (Citrate hydro-lyase)	C	Respiration_Anaerobic	TCA
CD630_08340	11	1	3.606	0.00850717819830194	3.001	Isocitrate dehydrogenase NAD-dependent	CE	Respiration_Anaerobic	TCA
CD630_08350	1	6	-3.726	0.00850717819830194	-3.001	Transcriptional regulator, MarR family	K	Regulations	TR_MarR
CD630_08360	0	7	-4.895	0.000103425361656061	-4.285	Putative acetyltransferase	E	Regulations	TR_MarR
CD630_08370	2	39	-3.907	6.52979626825213e-07	-5.384	Nitroreductase	C	Cell_Factor	Nitroreductase
CD630_08380	8	37	-2.177	1.01718077232284e-07	-5.731	Putative DNA-binding protein	notInCOG	Regulations	DNA-binding_protein
CD630_08390	13	14	-0.066	0.933999989786045	-0.117	Putative membrane protein	notInCOG	Regulations	DNA-binding_protein
CD630_08400	4	5	-0.34	0.791570670742751	-0.367	Putative isomerase/hydrolase	Q	Metabolism_Nucleic_Acid	Purine_biosynthesis
CD630_08410	16	25	-0.571	0.456520128354678	-0.946	5-aminoimidazole-4-carboxamide ribonucleotide transformylase	F	Metabolism_Nucleic_Acid	Purine_biosynthesis
CD630_08420	0	0	-0.483	NA	-0.138	Conserved hypothetical protein	notInCOG	notInMA2HTML	notInMA2HTML
CD630_08430	1	1	0.887	0.597527636681431	0.69	Putative glycosyl transferase, group 1	M	OPERONS_(Automatic)	CD0842
CD630_08440	21	41	-0.862	0.0807050959273583	-2.072	Putative cell wall-binding protein	M	Cell_Wall	Cell-wall_protein
CD630_08450	0	1	-2.382	NA	-1.169	Putative nuclease	notInCOG	notInMA2HTML	notInMA2HTML
CD630_08460	3	18	-2.349	5.51512130561833e-05	-4.435	Conserved hypothetical protein	notInCOG	UNKNOWN	CHP
CD630_08470	0	1	-1.658	NA	-0.681	Conserved hypothetical protein	notInCOG	notInMA2HTML	notInMA2HTML
CD630_08480	0	1	-0.927	NA	-0.268	Conserved hypothetical protein	notInCOG	OPERONS_(Automatic)	CD0847
CD630_08490	2	3	-0.18	0.885007521876791	-0.201	Putative glutamate carboxypeptidase	R	Metabolism_Amino_Acid	Glutamate_carboxypeptidase
CD630_08500	0	2	-2.833	0.0823259398906157	-2.062	Putative NifU-like protein	O	Metabolism_Cofactor	NifU_like_protein
CD630_08510	3	14	-2.175	0.000332179848118118	-3.984	Putative membrane protein	notInCOG	Regulations	TR_MarR
CD630_08520	0	3	-3.177	0.0504896102248886	-2.296	Transcriptional regulator, MarR family	K	Regulations	TR_MarR
CD630_08530	53	52	0.057	0.936762407203201	0.112	ABC-type transport system, oligopeptide-family permease	EP	Membrane_Transport	ABC_Oligopeptide
CD630_08540	32	19	0.803	0.110994448887788	1.899	ABC-type transport system, oligopeptide-family permease	EP	Membrane_Transport	ABC_Oligopeptide
CD630_08550	84	40	1.104	0.00871946363321794	2.992	ABC-type transport system, oligopeptide-family extracellular solute-binding protein	E	Membrane_Transport	ABC_Oligopeptide
CD630_08560	64	26	1.381	0.000142897963661621	4.202	ABC-type transport system, ATP-binding component	EP	Membrane_Transport	ABC_Oligopeptide
CD630_08570_p1	14	8	0.95	0.137012752872928	1.789	Fragment of ABC-type transport system, oligopeptide-family ATP-binding protein (Part 1)	notInCOG	Membrane_Transport	ABC_Oligopeptide
CD630_08570_p2	64	35	0.875	0.285310781864654	1.324	Fragment of ABC-type transport system, oligopeptide-family ATP-binding protein (Part 2)	notInCOG	Membrane_Transport	ABC_Oligopeptide
CD630_08580_p1	1	5	-2.309	0.0472017700378261	-2.327	Fragment of transcriptional regulator, sigma-54-dependent (Part 1), PRD domain	notInCOG	notInMA2HTML	notInMA2HTML
CD630_08580_p2	0	2	-1.67	0.289045089933267	-1.313	Fragment of transcriptional regulator, sigma-54-dependent (Part 2)	notInCOG	notInMA2HTML	notInMA2HTML
CD630_08600	0	0	NA	NA	NA	Conserved hypothetical protein	L	UNKNOWN	CHP
CD630_08610	0	0	0.359	NA	0.102	PTS system, lactose/cellobiose-family IIB component	G	Membrane_Transport	PTS_Cellobiose
CD630_08620	0	0	1.062	NA	0.334	PTS system, lactose/cellobiose-family IIC membrane component	G	Membrane_Transport	PTS_Cellobiose
CD630_08630	1	0	2.886	NA	1.051	PTS system, lactose/cellobiose-family IIA component	G	Membrane_Transport	PTS_Cellobiose
CD630_08640	2	1	0.218	0.891982186051838	0.189	Maltose-6'-phosphate glucosidase	G	Membrane_Transport	PTS_Cellobiose
CD630_08650	2	75	-5.184	3.0426619467999e-10	-6.71	Putative ADP-ribose binding protein	J	Cell_Factor	ADP_ribose_binding_protein
CD630_08660	8	91	-3.516	5.37565302767362e-12	-7.32	Conserved hypothetical protein	T	UNKNOWN	CHP
CD630_08670	0	0	1.779	NA	0.503	Conserved hypothetical protein	notInCOG	UNKNOWN	CHP
CD630_08680	5	8	-0.701	0.350906808858201	-1.169	Conserved hypothetical protein	P	UNKNOWN	CHP
CD630_08690	2	6	-1.581	0.373062917018967	-1.121	ABC-type transport system, molybdenum-specific extracellular solute-binding protein	P	Membrane_Transport	ABC_Molybdenum
CD630_08700	2	12	-3.107	0.000128561368989429	-4.228	ABC-type transport system, molybdenum-specific permease	P	Membrane_Transport	ABC_Molybdenum
CD630_08710	1	10	-3.694	0.000212739872386855	-4.102	ABC-type transport system, molybdenum-specific ATP-binding protein	P	Membrane_Transport	ABC_Molybdenum
CD630_08720	2	3	-1.378	0.297190096749408	-1.293	maltose O-acetyltransferase	R	Membrane_Transport	ABC_Molybdenum
CD630_08730	2	84	-5.755	1.09829699875205e-17	-8.988	ABC-type transport system sugar-family extracellular solute-binding lipoprotein	R	Membrane_Transport	ABC
CD630_08740	0	4	-2.803	0.0626409578190511	-2.2	ABC-type transport system, sugar-family ATP-binding protein	R	Membrane_Transport	ABC
CD630_08750	0	7	-3.592	0.00401730233751465	-3.254	ABC-type transport system, sugar-family permease	R	Membrane_Transport	ABC
CD630_08760	3	4	-0.358	0.70694880369677	-0.513	ABC-type transport system, sugar-family extracellular solute-binding protein	R	Membrane_Transport	ABC
CD630_08770	0	2	-2.427	NA	-1.546	ABC-type transport system, sugar-family ATP-binding protein	R	Membrane_Transport	ABC
CD630_08780	1	5	-2.411	0.0320714709026673	-2.493	ABC-type transport system, sugar-specific permease	R	Membrane_Transport	ABC
CD630_08790	5	10	-1.071	0.246869230642607	-1.428	Putative carbohydrate kinase	F-F	Metabolism_Carbon	Carbohydrate_kinase
CD630_08800	5	32	-2.672	2.86099379559007e-05	-4.588	Putative protease	O	Cell_Wall	Protease
CD630_08810	33	247	-2.951	3.99292172632136e-23	-10.343	Putative protein modulating protease activity	O	Cell_Wall	Protease
CD630_08820	6	56	-2.993	2.12140333908376e-06	-5.143	Glucose-1-phosphate adenylyltransferase	G	Metabolism_Carbon	Glycogen_biosynthesis
CD630_08830	2	19	-2.738	1.99505769374078e-05	-4.67	Glycogen biosynthesis protein	G	Metabolism_Carbon	Glycogen_biosynthesis
CD630_08840	10	33	-1.645	0.00066212260333319	-3.797	Glycogen synthase (Starch [bacterial glycogen] synthase)	G	Metabolism_Carbon	Glycogen_biosynthesis
CD630_08850	20	54	-1.364	0.000208953354547804	-4.107	Glycogen phosphorylase	G	Metabolism_Carbon	Glycogen_biosynthesis
CD630_08860	9	13	-0.688	0.265983272560122	-1.374	Putative alpha-amylase	G	Metabolism_Carbon	Glycogen_biosynthesis
CD630_08870	8	7	0.161	0.847433568874409	0.27	Transcriptional regulator, GntR family	K	Regulations	TR_GntR
CD630_08880	2	0	1.988	0.352863718420599	1.164	Arginine decarboxylase	E	Metabolism_Amino_Acid	Arginine_decarboxylase
CD630_08890	0	0	NA	NA	NA	S-adenosylmethionine decarboxylase proenzyme	E	Metabolism_Amino_Acid	Spermidine_biosynthesis
CD630_08900	0	1	-0.559	NA	-0.292	Spermidine synthase	E	Metabolism_Amino_Acid	Spermidine_biosynthesis
CD630_08910	2	1	0.376	0.790636869438935	0.369	Agmatinase (Agmatine ureohydrolase) (AUH)	E	Metabolism_Amino_Acid	Spermidine_biosynthesis
CD630_08920	248	16	3.91	7.93106516435501e-13	7.588	Cold shock protein	K	Stress	Cold-shock
CD630_08930	18	29	-0.731	0.327199702610775	-1.222	Putative iron-dependent hydrogenase	C	Respiration_Anaerobic	Hydrogenase
CD630_08940	2	5	-1.618	0.0865964742585078	-2.035	Putative iron-dependent hydrogenase	P-C	Cell_Factor	Hydrogenase
CD630_08950	3	4	-0.008	0.995120615289162	-0.01	Metallo-beta-lactamase superfamily exported protein	U	Stress	Beta-lactamase
CD630_08960	59	1	5.417	1.04732440891682e-13	7.857	Conserved hypothetical protein	notInCOG	UNKNOWN	CHP
CD630_08970	2	1	0.443	0.808377526876828	0.337	Conserved hypothetical protein	notInCOG	UNKNOWN	CHP
CD630_08980	28	47	-0.789	0.071912017289639	-2.134	Conserved hypothetical protein, DUF1846-family	S	UNKNOWN	CHP_DUF1846-family
CD630_08990	3	14	-2.666	0.000551344934817953	-3.851	DNA polymerase IV (Pol IV)	L	Metabolism_Nucleic_Acid	DNA_polymerase_IV
CD630_09000	6	43	-2.817	1.97401226775372e-07	-5.609	ABC-type transport system, glycine betaine/carnitine/choline ATP-binding protein	E	Membrane_Transport	ABC
CD630_09010	12	83	-2.881	1.97627217405336e-08	-6.026	ABC-type transport system, glycine betaine/carnitine/choline permease	E-M	Membrane_Transport	ABC
CD630_09020	74	2	5.157	1.74587871179215e-11	7.146	Putative cation efflux protein	P	Membrane_Transport	Antiporter
CD630_09030_p1	6	3	1.065	0.217354131663853	1.509	Fragment of putative oxydoreductase (Part 1)	notInCOG	Mobile_Element	Phage-protein
CD630_09030_p2	5	10	-0.964	0.194881548361532	-1.579	Fragment of putative oxydoreductase (Part 2)	notInCOG	Mobile_Element	Phage-protein
CD630_09030_p3	1	4	-2.616	0.0552942834262555	-2.255	Fragment of putative oxydoreductase (Part 3)	notInCOG	Mobile_Element	Phage-protein
CD630_09030_p4	0	0	NA	NA	NA	Fragment of putative oxydoreductase (Part 4)	notInCOG	Mobile_Element	Phage-protein
CD630_09030_p5	0	0	0.294	NA	0.083	Fragment of putative oxydoreductase (Part 5)	notInCOG	Mobile_Element	Phage-protein
CD630_09040	2	2	-0.064	0.971333770403619	-0.054	Putative phage integrase	L	notInMA2HTML	notInMA2HTML
CD630_09050	1	2	-0.842	0.567498686131982	-0.742	Putative phage protein	notInCOG	Mobile_Element	Phage-protein
CD630_09060	1	1	-0.808	0.688474975815801	-0.546	Putative phage DNA-binding protein	notInCOG	Regulations	DNA-binding_protein
CD630_09070	0	3	-2.267	0.104483433550031	-1.933	Transcriptional regulator, Phage-type	K	Regulations	TR
CD630_09071	0	0	-0.196	NA	-0.056	Transcriptional regulator, Phage-type	K	notInMA2HTML	notInMA2HTML
CD630_09080	0	0	NA	NA	NA	Putative phage protein	notInCOG	notInMA2HTML	notInMA2HTML
CD630_09090	0	0	NA	NA	NA	Putative phage protein	notInCOG	Mobile_Element	Phage-protein
CD630_09100	14	10	0.598	0.374677216738442	1.118	Putative phage protein	notInCOG	Mobile_Element	Phage-protein
CD630_09110	0	0	NA	NA	NA	Transcriptional regulator, Phage-type	K	Regulations	TR
CD630_09120	0	0	NA	NA	NA	Putative phage DNA-binding protein	notInCOG	Regulations	DNA-binding_protein
CD630_09130	0	0	NA	NA	NA	Putative phage protein	notInCOG	Mobile_Element	Phage-protein
CD630_09140	0	0	NA	NA	NA	Putative phage protein	notInCOG	Mobile_Element	Phage-protein
CD630_09150	0	0	0.294	NA	0.083	Putative phage protein	notInCOG	Mobile_Element	Phage-protein
CD630_09160	0	0	NA	NA	NA	Putative phage protein involved in bacteriophage resistance	notInCOG	Virulence_Factors	Bacteriophage_resistance
CD630_09170	0	0	0.359	NA	0.102	Putative phage recombination protein Bet	notInCOG	Metabolism_Nucleic_Acid	Recombination_protein
CD630_09180	0	0	NA	NA	NA	Putative phage protein	notInCOG	Metabolism_Nucleic_Acid	Recombination_protein
CD630_09190	0	0	2.228	NA	0.632	Putative phage protein	notInCOG	Mobile_Element	Phage-protein
CD630_09200	0	0	NA	NA	NA	Putative phage protein	notInCOG	Mobile_Element	Phage-protein
CD630_09210	0	0	NA	NA	NA	Putative phage protein	notInCOG	Mobile_Element	Phage-protein
CD630_09220	0	0	NA	NA	NA	Putative phage protein	notInCOG	Mobile_Element	Phage-protein
CD630_09230	0	0	NA	NA	NA	Putative phage protein	notInCOG	Mobile_Element	Phage-protein
CD630_09231	0	0	NA	NA	NA	Putative phage protein	notInCOG	Mobile_Element	Phage-protein_CD630
CD630_09240	0	0	NA	NA	NA	Putative phage protein	notInCOG	Mobile_Element	Phage-protein
CD630_09241	0	0	NA	NA	NA	Putative phage protein	notInCOG	Mobile_Element	Phage-protein_CD630
CD630_09250	0	0	NA	NA	NA	Putative phage protein	notInCOG	Mobile_Element	Phage-protein
CD630_09260	0	0	NA	NA	NA	Putative phage protein	notInCOG	Mobile_Element	Phage-protein
CD630_09270	0	0	NA	NA	NA	Putative phage DNA modification methylase	L	Mobile_Element	Phage_methylase
CD630_09280	0	0	NA	NA	NA	Putative phage protein	notInCOG	Mobile_Element	Phage-protein
CD630_09290	0	0	NA	NA	NA	Putative phage protein	notInCOG	Mobile_Element	Phage-protein
CD630_09300	0	0	NA	NA	NA	Putative phage reductase	EH	Cell_Factor	Reductase
CD630_09301	0	0	NA	NA	NA	Putative phage protein	notInCOG	notInMA2HTML	notInMA2HTML
CD630_09310	0	0	NA	NA	NA	Putative phage protein	notInCOG	Mobile_Element	Phage-protein
CD630_09320	0	0	NA	NA	NA	Putative phage protein	notInCOG	Mobile_Element	Phage-protein
CD630_09330	0	0	NA	NA	NA	Putative phage protein	notInCOG	Mobile_Element	Phage-protein
CD630_09340	0	0	NA	NA	NA	Putative phage protein	notInCOG	Mobile_Element	Phage-protein
CD630_09341	0	0	NA	NA	NA	Putative phage protein	notInCOG	notInMA2HTML	notInMA2HTML
CD630_09350	0	0	0.359	NA	0.102	Putative S-adenosyl-L-methionine-dependent methyltransferase	L	Cell_Factor	Methyltransferase
CD630_09360	0	0	NA	NA	NA	Putative phage endodeoxyribonuclease	L	Metabolism_Nucleic_Acid	Endodeoxyribonuclease
CD630_09370	1	0	1.741	NA	0.759	Putative phage anti-repressor	X	Regulations	Antirepressor
CD630_09380	0	0	1.779	NA	0.503	Putative phage protein	notInCOG	Mobile_Element	Phage-protein
CD630_09390	6	39	-2.837	1.4729870938062e-10	-6.826	Putative phage protein	notInCOG	Mobile_Element	Phage-protein
CD630_09400	4	28	-2.806	1.82601653455292e-06	-5.173	Putative phage protein	notInCOG	Mobile_Element	Phage-protein
CD630_09401	0	1	-0.806	NA	-0.328	Putative phage protein	notInCOG	notInMA2HTML	notInMA2HTML
CD630_09410	59	25	1.268	0.0160330043618285	2.763	Putative phage protein	notInCOG	Mobile_Element	Phage-protein
CD630_09420	6	15	-1.185	0.0850796637413899	-2.045	Putative phage protein	notInCOG	Mobile_Element	Phage-protein
CD630_09430	0	1	-1.185	NA	-0.442	Putative phage DNA-binding protein	S	Regulations	DNA-binding_protein
CD630_09440	0	0	NA	NA	NA	Putative phage terminase, large subunit	X	Mobile_Element	Terminase
CD630_09450	0	1	-1.481	NA	-0.596	Putative phage portal protein	notInCOG	Metabolism_Nucleic_Acid	Phage-portal
CD630_09460	1	1	0.035	NA	0.019	Putative phage minor head protein	X	Mobile_Element	Phage_minor-head
CD630_09461	0	0	-1.188	NA	-0.346	Putative phage protein	notInCOG	notInMA2HTML	notInMA2HTML
CD630_09470	0	0	0.359	NA	0.102	Putative phage scaffold protein	notInCOG	Mobile_Element	Phage-scaffold
CD630_09480	0	0	NA	NA	NA	Putative phage major capsid protein	notInCOG	Mobile_Element	Phage-capsid
CD630_09490	0	0	NA	NA	NA	Putative phage protein	notInCOG	Mobile_Element	Phage-protein
CD630_09500	0	0	NA	NA	NA	Putative phage protein	notInCOG	Mobile_Element	Phage-protein
CD630_09510	0	0	NA	NA	NA	Putative phage protein	notInCOG	notInMA2HTML	notInMA2HTML
CD630_09520	0	0	NA	NA	NA	Putative phage protein	notInCOG	Mobile_Element	Phage-protein
CD630_09530	0	0	NA	NA	NA	Putative phage protein	notInCOG	Mobile_Element	Phage-protein
CD630_09531	0	0	NA	NA	NA	Putative phage protein	notInCOG	notInMA2HTML	notInMA2HTML
CD630_09540	0	0	0.359	NA	0.102	Putative phage protein	notInCOG	Mobile_Element	Phage-protein
CD630_09550	0	0	-0.483	NA	-0.138	Putative phage protein	notInCOG	Mobile_Element	Phage-protein
CD630_09560	1	0	2.456	NA	0.698	Putative XkdN-like phage protein	notInCOG	Mobile_Element	Xkd_protein
CD630_09561	0	0	NA	NA	NA	Putative phage protein	notInCOG	notInMA2HTML	notInMA2HTML
CD630_09562	228	30	2.918	2.83276210369834e-11	7.073	Putative phage protein	notInCOG	notInMA2HTML	notInMA2HTML
CD630_09570	4	15	-1.932	0.00255375372182952	-3.396	Putative phage lipoprotein	notInCOG	Cell_Wall	Lipoprotein
CD630_09580	2	13	-3.133	2.71801845592042e-05	-4.6	Putative phage protein	notInCOG	Mobile_Element	Phage-protein
CD630_09590	0	3	-2.762	0.0759391649945234	-2.105	Putative phage tail tape measure protein	notInCOG	Mobile_Element	Phage-tail
CD630_09600	0	1	-0.964	NA	-0.433	Putative phage cell wall hydrolase	P	Cell_Wall	Cell-wall_hydrolase
CD630_09610	0	1	-1.717	NA	-0.558	Putative phage cell wall hydrolase	MN-M	Cell_Wall	Cell-wall_hydrolase
CD630_09620	0	0	0.359	NA	0.102	Putative phage protein	notInCOG	Mobile_Element	Phage-protein
CD630_09630	0	0	0.294	NA	0.083	Putative phage protein	notInCOG	Mobile_Element	Phage-protein
CD630_09640	0	0	NA	NA	NA	Putative phage baseplate assembly protein	X	Mobile_Element	Phage-baseplate
CD630_09650	0	0	NA	NA	NA	Putative phage protein	notInCOG	notInMA2HTML	notInMA2HTML
CD630_09660	0	0	0.294	NA	0.083	Putative phage tail fiber protein	X	Mobile_Element	Phage-tail
CD630_09670	1	0	2.302	NA	0.788	Putative phage protein	notInCOG	notInMA2HTML	notInMA2HTML
CD630_09680	0	0	NA	NA	NA	Putative phage protein	notInCOG	notInMA2HTML	notInMA2HTML
CD630_09690	0	0	NA	NA	NA	Putative phage protein	notInCOG	notInMA2HTML	notInMA2HTML
CD630_09700	0	0	NA	NA	NA	Putative phage protein	notInCOG	Mobile_Element	Phage-protein
CD630_09710	0	0	NA	NA	NA	Putative phage holin protein	notInCOG	Cell_Wall	Holin
CD630_09720	0	0	-0.622	NA	-0.179	Putative phage-related cell wall hydrolase (endolysin)	M	Cell_Wall	Endolysin
CD630_09730	0	0	2.796	NA	0.905	Putative phage protein	notInCOG	Mobile_Element	Phage-protein
CD630_09740	0	0	NA	NA	NA	Putative phage protein	notInCOG	notInMA2HTML	notInMA2HTML
CD630_09750	5	24	-2.147	3.18043584284305e-05	-4.562	Putative phage protein	notInCOG	Mobile_Element	Phage-protein
CD630_09760	4	31	-2.885	1.08447265702129e-05	-4.806	Putative phage protein	U	Mobile_Element	Phage-protein
CD630_09770	10	65	-2.826	2.63545358329926e-09	-6.364	Putative phage protein	notInCOG	Mobile_Element	Phage-protein
CD630_09771	148	166	-0.182	0.631000282800296	-0.636	Putative phage protein	notInCOG	notInMA2HTML	notInMA2HTML
CD630_09772	0	0	0.294	NA	0.083	Putative phage protein	notInCOG	Mobile_Element	Phage-protein_CD630
CD630_09780	0	0	NA	NA	NA	Transcriptional regulator, beta-lactams repressor Phage-type	notInCOG	Regulations	Beta-lactams_repressor
CD630_09790	0	0	0.359	NA	0.102	Transcriptional regulator, beta-lactams repressor Phage-type	K	notInMA2HTML	notInMA2HTML
CD630_09810	2	2	0.166	0.913837292856045	0.149	Putative membrane protein	notInCOG	Respiration_Anaerobic	Electron_transport
CD630_09820	3	2	1.2	0.259283216559649	1.393	Putative UbiA prenyltransferase	H	Respiration_Anaerobic	Electron_transport
CD630_09830	2	2	-0.173	0.913837292856045	-0.149	Putative hydrolase, HAD superfamily, subfamily IB	E	Cell_Factor	Hydrolase
CD630_09840	4	3	0.861	0.414095254819406	1.035	Putative membrane protein	S	Cell_Factor	Hydrolase
CD630_09850	5	4	0.569	0.525577864018849	0.823	Putative drug/sodium antiporter, MATE family	V	notInMA2HTML	notInMA2HTML
CD630_09860	11	30	-1.512	0.00061737592252968	-3.817	30S ribosomal protein S1	J	Translation	Ribosome
CD630_09870	0	2	-2.322	0.179993678512014	-1.632	Putative phosphatase/hydrolase	ER	notInMA2HTML	notInMA2HTML
CD630_09880	0	0	2.228	NA	0.632	Conserved hypothetical protein	notInCOG	OPERONS_(Automatic)	CD0987
CD630_09890	2	0	4.108	0.186743349305572	1.61	2-isopropylmalate synthase	E	Metabolism_Amino_Acid	Leucine_biosynthesis
CD630_09900	1	0	2.193	NA	1.114	3-isopropylmalate dehydratase large subunit	E	Metabolism_Amino_Acid	Leucine_biosynthesis
CD630_09910	0	0	0.84	NA	0.238	3-isopropylmalate dehydratase small subunit	E	Metabolism_Amino_Acid	Leucine_biosynthesis
CD630_09920	2	2	0.108	0.954513132032856	0.081	3-isopropylmalate dehydrogenase	CE	Metabolism_Amino_Acid	Leucine_biosynthesis
CD630_09930	1	3	-1.268	0.384402262855512	-1.097	Putative thioesterase	Q	Cell_Factor	Thioesterase
CD630_09940	16	64	-1.992	0.00103032427426109	-3.672	Putative serine-pyruvate aminotransferase	EF	Metabolism_Amino_Acid	Serine_biosynthesis
CD630_09950	0	10	-4.435	3.31072446650955e-05	-4.553	Putative D-3-phosphoglycerate dehydrogenase	H	Metabolism_Amino_Acid	Serine_biosynthesis
CD630_09960	4	44	-3.753	8.25979078545864e-10	-6.554	Conserved hypothetical protein	S	Metabolism_Amino_Acid	Serine_biosynthesis
CD630_09970	4	4	-0.079	0.938722388186319	-0.108	Two-component sensor histidine kinase	T-T-T	Regulations	TCS
CD630_09980	5	2	2.012	0.0498980732789627	2.301	Putative iron-sulfur protein	R	Cell_Factor	Iron_sulfur_protein
CD630_09990	9	22	-1.426	0.0108047575569204	-2.915	ABC-type transport system, nitrate/sulfonate/taurine extracellular solute-binding protein	P	Membrane_Transport	ABC
CD630_10000	0	1	-0.693	NA	-0.333	ABC-type transport system, nitrate/sulfonate/taurine permease	P	Membrane_Transport	ABC
CD630_-1000275..1003165	81	593	-2.839	4.26191894138193e-14	-7.977	TRUE	notInCOG	notInMA2HTML	notInMA2HTML
CD630_10010	0	0	2.456	NA	0.698	ABC-type transport system, nitrate/sulfonate/taurine ATP-binding protein	P	Membrane_Transport	ABC
CD630_10020	0	0	NA	NA	NA	Putative nucleotide/oligonucleotide binding protein	J	notInMA2HTML	notInMA2HTML
CD630_10030	2	2	-0.387	0.822506369950278	-0.314	Fumarate hydratase class I, subunit A	C	Fermentation	Fumarate_hydratase
CD630_10040	2	2	-0.085	0.954513132032856	-0.081	Fumarate hydratase class I, subunit B	C	Fermentation	Fumarate_hydratase
CD630_10050	5	5	-0.045	0.960709299604952	-0.071	Putative NAD-dependent malic enzyme	C	Metabolism_Carbon	Malate_oxydoreductase
CD630_10060	1	2	-1.216	0.420452697901471	-1.021	Putative acyl-CoA N-acyltransferase	notInCOG	Cell_Factor	Acetyltransferase
CD630_10070	2	5	-0.986	0.352715823318205	-1.164	Conserved hypothetical protein	notInCOG	UNKNOWN	CHP
CD630_10080	3	3	0.193	0.901525400631898	0.169	Conserved hypothetical protein	R	UNKNOWN	CHP
CD630_10090	9	27	-1.701	0.00047130377629219	-3.893	Transcriptional regulator, GntR family	K	Regulations	TR_GntR
CD630_10100	9	28	-1.615	0.0612720752047423	-2.209	N-acetylglucosamine-6-phosphate deacetylase (GlcNAc 6-P deacetylase)	G	Cell_Wall	GlcNAc_utilization
CD630_10110	44	39	0.16	0.842148308737055	0.279	Glucosamine-6-phosphate deaminase	G	Cell_Wall	GlcNAc_utilization
CD630_10120	0	1	-1.245	NA	-0.71	Putative membrane protein	notInCOG	Cell_Wall	Membrane-protein
CD630_10130	0	1	-1.722	NA	-0.559	Two-component response regulator	TK	notInMA2HTML	notInMA2HTML
CD630_10140	0	1	-1.165	NA	-0.598	Two-component sensor histidine kinase	T	Regulations	TCS
CD630_10150	2	9	-1.802	0.045590637744428	-2.342	Two-component sensor histidine kinase	T-T	Regulations	TCS_histidine
CD630_10160	1	2	-0.924	0.569630756329796	-0.736	Transcriptional regulator, MerR family	K-T	Regulations	TR_MerR
CD630_10170	1	2	-1.737	0.199482099915556	-1.565	ABC-type transport system, multidrug-family ATP-binding protein/permease	V	Membrane_Transport	ABC_Multidrug
CD630_10180	2	8	-1.951	0.0211943712933073	-2.654	ABC-type transport system, multidrug-family ATP-binding protein/permease	V	Membrane_Transport	ABC_Multidrug
CD630_10190	0	0	NA	NA	NA	Conserved hypothetical protein	notInCOG	notInMA2HTML	notInMA2HTML
CD630_10200	0	0	0.294	NA	0.083	Putative membrane protein	notInCOG	Sporulation	Coat
CD630_10210	0	0	0	NA	0	Putative spore coat protein	M	Sporulation	Coat
CD630_-1021898..1023084	0	28	-5.506	1.45191115905471e-09	-6.464	TRUE	notInCOG	notInMA2HTML	notInMA2HTML
CD630_10220	1	3	-0.901	0.441894813840985	-0.973	Putative membrane protein	S	Cell_Wall	Membrane-protein
CD630_10230	1	0	3.373	NA	1.245	Putative transcriptional regulator, HTH	K-G	Metabolism_Amino_Acid	Spermidine_transporter
CD630_10240	4	1	2.873	0.0339749096713924	2.469	ABC-type transport system, spermidine/putrescine ATP-binding protein	E	Metabolism_Amino_Acid	Spermidine_transporter
CD630_10250	12	1	3.026	0.000604714409714399	3.823	ABC-type transport system, spermidine/putrescine permease	E	Metabolism_Amino_Acid	Spermidine_transporter
CD630_10260	13	1	2.999	1.55929329862588e-05	4.724	ABC-type transport system, spermidine/putrescine permease	E	Metabolism_Amino_Acid	Spermidine_transporter
CD630_10270	27	5	2.558	2.5702497212968e-07	5.561	ABC-type transport system, spermidine/putrescine solute-binding protein	E	Metabolism_Amino_Acid	Spermidine_transporter
CD630_10280	1	0	3.373	NA	1.245	Putative signaling protein	T	Cell_Wall	Cell-surface_protein
CD630_10290	1	0	0.505	NA	0.225	Putative cell wall anchored protein	R	Cell_Wall	Cell-surface_protein
CD630_10300	2	0	2.874	0.329046603263213	1.219	Putative glycosyl transferase, family 2	N	Cell_Wall	GlcNAc
CD630_10310	1	2	0.035	0.984295249386016	0.028	Putative cell wall anchored protein	notInCOG	Cell_Wall	GlcNAc
CD630_10320	2	1	0.527	0.719879939321453	0.491	Conserved hypothetical protein	notInCOG	Cell_Wall	GlcNAc
CD630_10330	3	1	1.478	0.272801288095227	1.354	UDP-N-acetylglucosamine 2-epimerase (UDP-GlcNAc-2-epimerase)	M	Cell_Wall	GlcNAc
CD630_10340	0	0	1.779	NA	0.503	Putative mannosyl-glycoprotein endo-beta-N-acetylglucosamidase	MN	Cell_Wall	N-acetylglucosamidase
CD630_10350	4	15	-1.814	0.00154429530147385	-3.554	Putative N-acetylmuramoyl-L-alanine amidase, autolysin	M-M	Cell_Wall	Cell-wall-protein_autolysin
CD630_10360	3	7	-1.348	0.0792627795995476	-2.084	Putative N-acetylmuramoyl-L-alanine amidase, autolysin	M-M	notInMA2HTML	notInMA2HTML
CD630_10370	0	1	-1.52	NA	-0.831	Conserved hypothetical protein	notInCOG	Cell_Factor	Helicase
CD630_10380	0	2	-3.019	NA	-1.686	Putative helicase, superfamily 1, UvrD-family	L	Cell_Factor	Helicase
CD630_10390	0	1	-2.018	NA	-0.879	Conserved hypothetical protein	notInCOG	Metabolism_Nucleic_Acid	Nuclease
CD630_10400	2	9	-1.907	0.0297316191561873	-2.523	ATP-dependent nuclease subunit B (ATP-dependent helicase addB), Superfamily 1 UvrD-family	L	Metabolism_Nucleic_Acid	Nuclease
CD630_10410	3	4	-0.403	0.686978851442568	-0.548	ATP-dependent nuclease subunit A (ATP-dependent helicase addA)	L	Metabolism_Nucleic_Acid	Nuclease
CD630_10420	1	2	-0.344	0.828672697078039	-0.303	Nuclease SbcCD subunit D	L	Metabolism_Nucleic_Acid	Nuclease
CD630_10430	4	3	0.573	0.564295602548783	0.748	Nuclease SbcCD subunit C	L	Metabolism_Nucleic_Acid	Nuclease
CD630_10440	16	23	-0.534	0.352673711358941	-1.164	Putative membrane protein	P	notInMA2HTML	notInMA2HTML
CD630_10450	6	2	2.094	0.0194310746081027	2.691	Putative sporulation integral membrane protein	R	Sporulation	Sporulation_membrane-protein
CD630_10460	16	5	1.758	0.00218977172615678	3.442	Peptidase T	E	Cell_Factor	Peptidase-T_M20B
CD630_10470	2	3	-1.282	0.335188004242264	-1.203	Putative cell wall-binding protein	M	Cell_Wall	Cell-wall_protein
CD630_10480	5	7	-0.535	0.558312799805343	-0.763	Putative phosphodiesterase	R	Metabolism_Cofactor	NADP
CD630_10490	6	13	-1.057	0.12531990507738	-1.835	Inorganic polyphosphate/ATP-NAD kinase (Poly(P)/ATP NAD kinase)	H	Metabolism_Cofactor	NADP
CD630_10500	0	1	-1.926	NA	-0.652	ABC-type transport system, multidrug-family ATP-binding protein	V	Membrane_Transport	ABC_Multidrug
CD630_10510	0	0	2.552	NA	0.777	ABC-type transport system, multidrug-family permease	notInCOG	Membrane_Transport	ABC_Multidrug
CD630_10520	0	2	-2.446	NA	-1.183	Conserved hypothetical protein	notInCOG	Membrane_Transport	ABC_Multidrug
CD630_10521	0	0	0.834	NA	0.401	Conserved hypothetical protein	notInCOG	UNKNOWN	CHP_CD630
CD630_-1052126..1052394	20	28	-0.478	0.437510557315938	-0.983	TRUE	notInCOG	notInMA2HTML	notInMA2HTML
CD630_10530	12	5	1.293	0.159151754393749	1.703	Putative aminoacyl-tRNA synthetase-associated domain	J	Translation	tRNA-synthetase
CD630_10540	39	39	0.011	0.988658904133417	0.021	Butyryl-CoA dehydrogenase	I	Fermentation	Butyrate_production
CD630_10550	21	18	0.25	0.769820103289375	0.403	Electron transfer flavoproteins subunit beta	C	Fermentation	Butyrate_production
CD630_-1055731..1056009	14	4	1.722	0.109396733169995	1.907	TRUE	notInCOG	notInMA2HTML	notInMA2HTML
CD630_10560	43	51	-0.22	0.734761261542426	-0.468	Electron transfer flavoprotein subunit alpha	C	Fermentation	Butyrate_production
CD630_10570	32	53	-0.699	0.370386607979854	-1.128	3-hydroxybutyryl-CoA dehydratase (Crotonase)	I	Fermentation	Butyrate_production
CD630_10580	46	202	-2.092	1.42089036474422e-08	-6.086	3-hydroxybutyryl-CoA dehydrogenase	I	Fermentation	Butyrate_production
CD630_10590	94	606	-2.671	1.13536193943078e-07	-5.711	Acetoacetyl-CoA thiolase 1	I	Fermentation	Butyrate_production
CD630_10600	0	1	-0.824	NA	-0.238	Putative pseudouridylate synthase	J	UNKNOWN	CHP
CD630_10610	2	11	-2.183	0.00156083903568473	-3.55	Conserved hypothetical protein	notInCOG	UNKNOWN	CHP
CD630_10620	164	27	2.644	8.15685900503852e-07	5.336	Acyl carrier protein (ACP)	I	Metabolism_Lipids	Lipids_biosynthesis
CD630_10630	7	0	6.193	5.25605064062719e-05	4.447	Conserved hypothetical protein	notInCOG	UNKNOWN	CHP
CD630_10631	318	0	10.707	5.17256206207364e-15	8.245	Conserved hypothetical protein	notInCOG	notInMA2HTML	notInMA2HTML
CD630_10632	813	0	12.061	2.50350818621518e-18	9.156	Conserved hypothetical protein	notInCOG	notInMA2HTML	notInMA2HTML
CD630_10633	886	0	12.185	6.09485694323629e-19	9.315	Conserved hypothetical protein	notInCOG	notInMA2HTML	notInMA2HTML
CD630_10640	10	43	-2.135	0.000110505766819412	-4.267	Transcriptional regulator, LacI family	K	Regulations	CcpA
CD630_10650	47	0	8.911	1.35695905422618e-11	7.184	Conserved hypothetical protein	notInCOG	UNKNOWN	CHP
CD630_10660	1	0	2.436	NA	1.257	Conserved hypothetical protein	notInCOG	UNKNOWN	CHP
CD630_10670	5140	12	8.668	5.54826517329225e-61	16.873	Clostridium difficile exosporium cycteine-rich protein	notInCOG	UNKNOWN	CHP
CD630_10680	15	2	3.241	0.00150901899478228	3.561	Putative polysaccharide biosynthesis/sporulation protein	D	Sporulation	Polysaccharide_biosynthesis
CD630_10690	4	1	1.316	0.337564970639756	1.199	Putative histidinol phosphatase/hydrolase, PHP family	ER	Metabolism_Amino_Acid	Histidinol_phosphatase
CD630_10700	3	3	-0.544	0.667814270417247	-0.579	Putative aminotransferase	KE	Metabolism_Amino_Acid	Amino-acid_biosynthesis
CD630_10710	1	2	-1.284	0.375741896156972	-1.115	Conserved hypothetical protein, UPF0291 protein family	S	Metabolism_Amino_Acid	Amino-acid_biosynthesis
CD630_10720	9	6	0.61	0.407795324225188	1.049	Putative aminopeptidase I, M18 family	E	Metabolism_Amino_Acid	Amino-acid_biosynthesis
CD630_10730	0	2	-2.46	NA	-1.638	Transcriptional regulator, GntR family	K	Membrane_Transport	PTS_Mannose-fructose-sorbose
CD630_10740	0	1	-1.658	NA	-0.681	PTS system, mannose/fructose/sorbose IIA component	G	Membrane_Transport	PTS_Mannose-fructose-sorbose
CD630_10750	0	1	-1.202	NA	-0.671	Conserved hypothetical protein	M	Membrane_Transport	PTS_Mannose-fructose-sorbose
CD630_10760	0	1	-0.541	NA	-0.235	PTS system, mannose/fructose/sorbose IIB component	G	Membrane_Transport	PTS_Mannose-fructose-sorbose
CD630_10770	2	3	-0.644	0.578537450325656	-0.721	PTS system, mannose/fructose/sorbose IIC component	G	Membrane_Transport	PTS_Mannose-fructose-sorbose
CD630_10780	2	6	-1.139	0.182770676741879	-1.622	PTS system, mannose/fructose/sorbose IID component	G	Membrane_Transport	PTS_Mannose-fructose-sorbose
CD630_10790	9	34	-1.817	0.000236156042032961	-4.073	Transcriptional regulator, LysR family	K	Regulations	TR_LysR
CD630_10800	2	10	-1.978	0.0142403764646867	-2.81	Putative lipoprotein	notInCOG	Cell_Wall	Lipoprotein
CD630_10810	1	3	-1.114	0.392480805477452	-1.08	Molybdenum cofactor biosynthesis protein	H	notInMA2HTML	notInMA2HTML
CD630_10820	0	1	-0.306	NA	-0.125	Molybdopterin-guanine dinucleotide biosynthesis protein B	H	OPERONS_(Automatic)	CD1081
CD630_10830	4	13	-1.684	0.00413394630728672	-3.244	PTS system, lactose/cellobiose specific IIB component	G	Membrane_Transport	PTS_cellobiose
CD630_10840	4	7	-0.643	0.428380125951996	-1	ABC-type transport system, multidrug-family ATP-binding/permease protein	V	Membrane_Transport	ABC_MDR
CD630_10850	9	4	1.287	0.161838873279155	1.695	Putative membrane protein	E	Cell_Factor	Peptidase_M20D
CD630_10860	36	10	1.781	0.0433058036264056	2.367	Putative peptidase, M20D family	R	Cell_Factor	Peptidase_M20D
CD630_10870	1	12	-4.297	1.85014540899269e-05	-4.687	Putative zinc/iron transporter, ZupT subfamiliy	P	Membrane_Transport	Transporter_metal
CD630_10880	0	6	-3.77	0.00220823345511464	-3.44	Conserved hypothetical protein	notInCOG	UNKNOWN	CHP
CD630_10890	0	0	-1.188	NA	-0.346	Two-component response regulator VirR-like	KT	Regulations	TCS_VirR-like
CD630_-1089456..1089764	4	1	2.692	0.017006588906745	2.741	TRUE	notInCOG	notInMA2HTML	notInMA2HTML
CD630_10900	1	1	1.004	NA	0.5	Fragment of two-component sensor histidine kinase (N-terminal region)	notInCOG	Regulations	TCS_VirR-like
CD630_10910	220	55	1.999	1.96957677807778e-05	4.673	Integrase Tn1549-like, CTn4-Orf34	L	Mobile_Element	Tn_CTn4
CD630_10920	3	0	3.903	0.0915003457939676	2.008	Excisionase Tn1549-like, CTn4-Orf33	notInCOG	notInMA2HTML	notInMA2HTML
CD630_10921	6	0	4.19	0.00791781944429317	3.027	Putative conjugative transposon protein Tn1549-like, CTn4-Orf32	notInCOG	notInMA2HTML	notInMA2HTML
CD630_10940	10	2	2.478	0.0454460629378436	2.346	Putative RNA polymerase sigma factor Tn1549-like, CTn4-Orf31	K	Mobile_Element	Tn_CTn4
CD630_10950	11	17	-0.611	0.285684807648633	-1.322	ABC-type transport system, multidrug-family permease Tn1549-like, CTn4-Orf30	notInCOG	Membrane_Transport	ABC_multidrug
CD630_10960	6	14	-1.161	0.0971686429729868	-1.974	ABC-type transport system, multidrug-family permease Tn1549-like, CTn4-Orf29	V	Membrane_Transport	ABC_multidrug
CD630_10970	11	24	-1.036	0.0258487331613126	-2.579	ABC-type transport system, multidrug-family ATP-binding protein Tn1549-like, CTn4-Orf28	V	Membrane_Transport	ABC_multidrug
CD630_10980	15	19	-0.42	0.407569674120127	-1.05	Two-component sensor histidine kinase, Tn1549-like, CTn4-Orf27	T	Regulations	TCS
CD630_10990	3	19	-2.378	1.05032225422627e-05	-4.816	Two-component response regulator, Tn1549-like, CTn4-Orf26	TK	notInMA2HTML	notInMA2HTML
CD630_10991	1	3	-2.692	0.0558244164081952	-2.251	Putative conjugative transposon protein Tn1549-like, CTn4-Orf25	notInCOG	notInMA2HTML	notInMA2HTML
CD630_11000	1	0	2.976	NA	1.342	Transcriptional regulator, HTH-type Tn1549-like, CTn4-Orf24	notInCOG	notInMA2HTML	notInMA2HTML
CD630_11010	0	0	NA	NA	NA	Putative mobilization protein Tn1549-like, CTn4-Orf23	notInCOG	Mobile_Element	Tn_CTn4
CD630_11020	0	0	NA	NA	NA	Putative endonuclease relaxase Tn1549-like, CTn4-Orf22	notInCOG	Mobile_Element	Tn_CTn4
CD630_11030	8	7	0.529	0.427395581880179	1.002	Putative conjugative transposon protein Tn1549-like, CTn4-Orf21	notInCOG	Mobile_Element	Tn_CTn4
CD630_11031	10	8	0.235	0.764017303825303	0.411	Putative conjugative transposon protein Tn1549-like, CTn4-Orf20	notInCOG	notInMA2HTML	notInMA2HTML
CD630_11040	24	13	0.876	0.199543663774499	1.564	Putative conjugative transposon protein Tn1549-like, CTn4-Orf19	notInCOG	Mobile_Element	Tn
CD630_11041	0	0	1.062	NA	0.334	Putative conjugative transposon protein Tn1549-like, CTn4-Orf18	notInCOG	notInMA2HTML	notInMA2HTML
CD630_11042	0	0	NA	NA	NA	Putative conjugative transposon protein Tn1549-like, CTn4-Orf17	notInCOG	notInMA2HTML	notInMA2HTML
CD630_11050	0	0	0.001	NA	0	Putative antirestriction protein Tn1549-like, CTn4-Orf16	L	Mobile_Element	Tn_CTn4
CD630_11060	0	0	1.289	NA	0.372	DNA topoisomerase III; Tn1549-like, CTn4-Orf15	L	Mobile_Element	Tn_CTn4
CD630_11061	0	0	NA	NA	NA	Putative conjugative transposon protein Tn1549-like, CTn4-Orf14	notInCOG	notInMA2HTML	notInMA2HTML
CD630_11070	0	0	NA	NA	NA	Putative cell surface protein Tn1549-like, CTn4-Orf13	notInCOG	Mobile_Element	Tn_CTn4
CD630_11071	0	0	NA	NA	NA	Putative conjugative transposon protein Tn1549-like, CTn4-Orf12	notInCOG	notInMA2HTML	notInMA2HTML
CD630_11080	0	0	0.779	NA	0.26	Putative conjugative transposon protein Tn1549-like, CTn4-Orf11	M	Mobile_Element	Tn_CTn4
CD630_11090	0	0	NA	NA	NA	DNA-methyltransferase, cytosine-N4-specific; Tn1549-like, CTn4-Orf10	L	Mobile_Element	Tn_CTn4
CD630_11100	0	0	0.359	NA	0.102	Putative hydrolase Tn1549-like, CTn4-Orf9	U	Mobile_Element	Tn_CTn4
CD630_11110	0	0	NA	NA	NA	Putative conjugative transposon protein Tn1549-like, CTn4-Orf8	notInCOG	Mobile_Element	Tn_CTn4
CD630_11120	0	0	1.276	NA	0.467	Putative membrane protein Tn1549-like, CTn4-Orf7	notInCOG	Mobile_Element	Tn_CTn4
CD630_11130	0	0	1.779	NA	0.503	Putative conjugative transposon protein Tn1549-like, CTn4-Orf6	notInCOG	Mobile_Element	Tn_CTn4
CD630_11140	0	0	0.359	NA	0.102	Putative conjugative transposon protein Tn1549-like, CTn4-Orf5	notInCOG	Mobile_Element	Tn_conjugative
CD630_11150	0	0	1.337	NA	0.538	Putative conjugative transfer protein Tn1549-like, CTn4-Orf4	U	Mobile_Element	Tn_CTn4
CD630_11160	2	0	3.393	0.231829126129165	1.469	Putative conjugative transposon protein Tn1549-like, CTn4-Orf3	notInCOG	Mobile_Element	Tn_CTn4
CD630_11170	0	0	2.279	NA	0.647	Putative conjugative transposon protein Tn1549-like, CTn4-Orf2	notInCOG	Mobile_Element	Tn_CTn4
CD630_11180	1	0	1.446	NA	0.608	Putative conjugative transposon protein Tn1549-like, CTn4-Orf1	notInCOG	Mobile_Element	Tn_CTn4
CD630_11190	0	0	NA	NA	NA	Putative lipoprotein	notInCOG	Metabolism_Lipids	Lipoprotein
CD630_11200	5	34	-2.708	0.00188572115138922	-3.49	Formate acetyltransferase (Pyruvate formate-lyase)	C	Fermentation	Pyruvate_formate_lyase
CD630_11210	3	16	-2.826	0.000119474863647914	-4.248	Pyruvate formate-lyase 2-activating enzyme	O-C	Fermentation	Pyruvate_formate_lyase
CD630_11220	8	22	-1.593	0.00438047491505291	-3.225	Transcriptional regulator, RmlC-type	K	Regulations	TR
CD630_11230	1	5	-2.741	0.0496449890890106	-2.305	Putative phosphoesterase	R	Cell_Factor	Phosphoesterase
CD630_11240	1	3	-1.917	0.140314043088164	-1.774	Conserved hypothetical protein	notInCOG	UNKNOWN	CHP
CD630_11241	9	36	-1.939	3.39573562850391e-06	-5.049	Conserved hypothetical protein	notInCOG	notInMA2HTML	notInMA2HTML
CD630_-1124467..1124780	2	2	0.155	0.895011640080634	0.183	TRUE	notInCOG	notInMA2HTML	notInMA2HTML
CD630_-1124924..1125126	2	1	1.078	0.543907640297841	0.79	TRUE	notInCOG	notInMA2HTML	notInMA2HTML
CD630_11250	21	960	-5.465	7.34200042560941e-50	-15.272	Nitroreductase-family protein	C	Respiration_Anaerobic	Nitroreductase
CD630_11260	6	1	2.581	0.0795431424492113	2.081	Transcriptional regulator, AraC family	K-K	Regulations	TR_AraC
CD630_11261	0	2	-2.585	NA	-1.775	Transcriptional regulator, HTH-type	K	notInMA2HTML	notInMA2HTML
CD630_11270	0	6	-3.634	0.0019584135763816	-3.478	Putative membrane protein	notInCOG	Regulations	TR
CD630_11280	3	18	-2.588	0.00022185468742237	-4.09	DNA polymerase I (POLI)	L-L	Metabolism_Nucleic_Acid	DNA-I_polymerase
CD630_11290	1	3	-1.238	0.335188004242264	-1.204	Dephospho-CoA kinase (Dephosphocoenzyme A kinase)	H	Metabolism_Cofactor	CoA_biosynthesis
CD630_11300	1	2	-0.37	0.835988430049349	-0.29	Putative lytic transglycosylase-like protein	M	Cell_Wall	Transglycosylase
CD630_11310	5	10	-0.928	0.217354131663853	-1.509	Putative solute-binding lipoprotein	E	Cell_Wall	Transglycosylase
CD630_11320	3	8	-1.612	0.098381161610635	-1.968	Putative heavy-metal transport/detoxification protein	P	Stress	Detoxification
CD630_11330	76	5	3.961	3.08328519186377e-09	6.339	Conserved hypothetical protein	notInCOG	UNKNOWN	CHP
CD630_11340	2	2	0.144	0.933004588014275	0.12	Lactoylglutathione lyase	Q	Metabolism_Carbon	Glyoxalase
CD630_11350	24	28	-0.261	0.571429687886654	-0.732	Putative SH3-domain protein	S-R-M	UNKNOWN	CHP_SH3-domain
CD630_11360	7	5	0.76	0.319447345647561	1.241	Conserved hypothetical protein	notInCOG	UNKNOWN	CHP
CD630_11370	90	26	1.817	1.4331315136715e-06	5.222	Electron transport complex protein	C	Respiration_Anaerobic	Electron_transport
CD630_11380	58	6	3.262	3.35585114626986e-16	8.578	Electron transport complex protein	C	Respiration_Anaerobic	Electron_transport
CD630_11390	31	6	2.413	1.38474373049497e-05	4.752	Electron transport complex protein	C	Respiration_Anaerobic	Electron_transport
CD630_11400	40	4	3.4	1.37376491774875e-14	8.122	Electron transport complex protein	C	Respiration_Anaerobic	Electron_transport
CD630_11410	26	4	2.602	2.94163977591613e-07	5.535	Electron transport complex protein	C	Respiration_Anaerobic	Electron_transport
CD630_11420	38	11	1.876	2.87219585009572e-06	5.084	Electron transport complex protein	C-C	Respiration_Anaerobic	Electron_transport
CD630_11430	19	18	0.082	0.883263807462919	0.204	Putative Maf-like protein	Q	Metabolism_Nucleic_Acid	DNA_repair
CD630_11440	10	9	0.202	0.805778234501001	0.342	DNA repair protein RadC homolog	L	Metabolism_Nucleic_Acid	DNA_repair
CD630_11450	20	16	0.29	0.558074001110136	0.764	Rod shape-determining protein MreB	DZ	Cell_Growth	Shape-protein
CD630_11460	5	6	-0.121	0.877872333625405	-0.215	Rod shape-determining protein MreC	DZ	Cell_Growth	Shape-protein
CD630_11470	2	3	-0.259	0.827183245067679	-0.305	Putative permease	notInCOG	Cell_Growth	Shape-protein
CD630_11480	17	12	0.451	0.415440293417512	1.032	Putative penicillin-binding protein with a N-terminal TonB-box	DM	Cell_Growth	Shape-protein
CD630_11490	20	16	0.357	0.420911246342577	1.02	Cell division regulator (septum placement)	D	Cell_Growth	Shape-septum
CD630_11500	51	35	0.573	0.102294411179247	1.947	Septum site-determining protein MinD (Cell division inhibitor MinD)	D	Cell_Growth	Shape-septum
CD630_11510	45	21	1.101	0.0330504087631491	2.481	Cell division topological specificity factor	D	Cell_Growth	Shape-septum
CD630_11520	26	22	0.314	0.420911246342577	1.02	Rod shape-determining protein MrdB	D	Cell_Growth	Shape-septum
CD630_-1152619..1152835	2	0	3.627	0.105948847381907	1.924	TRUE	notInCOG	notInMA2HTML	notInMA2HTML
CD630_11530	8	11	-0.297	0.738931412160459	-0.456	Methylglyoxal synthase (MGS)	G	Cell_Growth	Shape-septum
CD630_11540	0	1	-2.187	NA	-1.05	Transcriptional regulator, PadR family	K	Regulations	TR_PadR
CD630_11550	0	6	-4.672	0.000309478692765915	-4.004	Conserved hypothetical protein	notInCOG	Regulations	TR_PadR
CD630_11560	46	81	-0.81	0.0422829745169081	-2.377	Conserved hypothetical protein	notInCOG	UNKNOWN	CHP
CD630_11570	80	515	-2.675	4.59687758124694e-07	-5.451	Anaerobic nitric oxide reductase flavorubredoxin (FlRd) (FlavoRb)	C	Stress	Detoxification
CD630_11580	4	8	-1.203	0.122452995398093	-1.848	Putative radical SAM-superfamily protein	R	Metabolism_Nucleic_Acid	Ribonuclease
CD630_11590	2	5	-1.536	0.127021772629563	-1.827	Conserved hypothetical protein	S	Metabolism_Nucleic_Acid	Ribonuclease
CD630_11600	5	6	-0.336	0.651401344965307	-0.604	Ribonuclease G (RNase G) (Cytoplasmic axial filament protein)	J	Metabolism_Nucleic_Acid	Ribonuclease
CD630_11610	84	111	-0.406	0.297648392221449	-1.291	50S ribosomal protein L21	J	Translation	Ribosomal
CD630_11620	92	88	0.035	0.954513132032856	0.081	Putative ribosome-associated protein	S	Translation	Ribosomal
CD630_11630	134	106	0.327	0.472442052575928	0.918	50S ribosomal protein L27	J	Translation	Ribosomal
CD630_11640	10	29	-1.656	0.0402741557135771	-2.399	Spo0B-associated GTP-binding protein	DL	Cell_Factor	GTP-binding_protein
CD630_11650	2	20	-3.66	2.28491016930597e-06	-5.129	Putative ribosome-associated protein	J	Translation	Ribosome-associated
CD630_11660	2	9	-3.22	0.0147624091810374	-2.794	Homoserine dehydrogenase	E	Metabolism_Amino_Acid	Homoserine_dehydrogenase
CD630_11670	5	1	2.843	0.0102690891823867	2.933	Tyrosine DNA recombinase, XerC/XerD family	L	Mobile_Element	Phage_integrase
CD630_11680	22	0	7.862	3.27252631407418e-08	5.937	Putative membrane protein	DE	Cell_Wall	Membrane-protein
CD630_11690	1	2	-0.362	0.82092858138044	-0.318	Transcriptional regulator, GntR family	K	Regulations	TR_GntR
CD630_11700	4	1	1.514	0.259283216559649	1.394	Conserved hypothetical protein	M	Respiration_Anaerobic	Electron_transport
CD630_11710	4	0	3.551	0.0405008708321428	2.396	Electron transfer flavoprotein subunit alpha	C	Respiration_Anaerobic	Electron_transport
CD630_11720	3	2	0.551	0.69175772558863	0.541	Electron transfer flavoprotein subunit alpha	C	Respiration_Anaerobic	Electron_transport
CD630_11730	17	5	1.846	0.000968672623875334	3.689	Putative FAD-linked oxidase	C	Respiration_Anaerobic	Electron_transport
CD630_11740	2	2	0.098	0.954539219417276	0.081	Conserved hypothetical protein, DUF795 family, UPF0348 family	J	notInMA2HTML	notInMA2HTML
CD630_11750	79	75	0.053	0.888951562227788	0.193	Acetate kinase (Acetokinase)	C	Fermentation	Acetate_kinase_ackA
CD630_11760	120	361	-1.607	2.62654087408312e-07	-5.556	Conserved hypothetical protein, DUF177 family	J	UNKNOWN	CHP
CD630_11761	117	160	-0.45	0.317145056144677	-1.247	50S ribosomal protein L32	J	notInMA2HTML	notInMA2HTML
CD630_11770	6	38	-2.531	5.44280840562431e-08	-5.844	Transcriptional regulator, DeoR family (Fatty acid and phospholipid biosynthesis regulator)	notInCOG	Metabolism_Lipids	Lipids_biosynthesis
CD630_-117794..118268	6	3	0.877	0.264536731564844	1.378	TRUE	notInCOG	notInMA2HTML	notInMA2HTML
CD630_11780	11	55	-2.422	1.16450010901687e-09	-6.5	Fatty acid/phospholipid synthesis protein PlsX	I	Metabolism_Lipids	Lipids_biosynthesis
CD630_11790	10	26	-1.196	0.00848682339236806	-3.003	3-oxoacyl-[acyl-carrier-protein] synthase 3	I	Metabolism_Lipids	Lipids_biosynthesis
CD630_11800	10	18	-0.852	0.0952780158676248	-1.986	Enoyl-(Acyl-carrier-protein) reductase II	R	Metabolism_Lipids	Lipids_biosynthesis
CD630_11810	9	12	-0.364	0.544052860119864	-0.79	Malonyl CoA-acyl carrier protein transacylase (MCT)	I	Metabolism_Lipids	Lipids_biosynthesis
CD630_11820	2	9	-1.844	0.0741252299014102	-2.118	3-oxoacyl-[acyl-carrier protein] reductase (3-ketoacyl-acyl carrier protein reductase)	I	Metabolism_Lipids	Lipids_biosynthesis
CD630_11830	2	3	-0.489	0.680389097547889	-0.56	Acyl carrier protein (ACP)	I	Metabolism_Lipids	Lipids_biosynthesis
CD630_11840	35	62	-0.786	0.0147109545460817	-2.796	3-oxoacyl-[acyl-carrier-protein] synthase 2	IQ	Metabolism_Lipids	Lipids_biosynthesis
CD630_11850	1	16	-3.674	6.42613181315837e-05	-4.398	Putative diguanylate kinase signaling protein	M-T	Regulations	TR
CD630_11860	1	29	-4.548	2.67407101826236e-08	-5.973	Transcriptional regulator, sigma-54-dependent	KT	Regulations	TR
CD630_11870	0	0	NA	NA	NA	Conserved hypothetical protein	notInCOG	UNKNOWN	CHP
CD630_11880	0	1	-1.419	NA	-0.422	Putative gamma-glutamyl-gamma-aminobutyrate hydrolase	E	Metabolism_Amino_Acid	Putative_gamma-glutamyl-gamma-aminobutyrate_hydrolase
CD630_11890	1	2	-0.743	0.60527151223094	-0.676	Putative amino acid/polyamine transporter I	E	Metabolism_Amino_Acid	Aminoacid_polyamine_transporter
CD630_11900	2	4	-1.337	0.270727077863948	-1.363	Putative acyl-CoA N-acyltransferase	JO	Metabolism_Cofactor	CoA_acetyltransferase
CD630_11910	35	36	-0.079	0.860371651290751	-0.246	Fructose-1,6-bisphosphatase	G	Metabolism_Carbon	Fructose-1-6_bisphosphatase
CD630_11920	2	0	3.93	0.0629862836774752	2.197	Stage III sporulation protein AA	D	Sporulation	SpoIII
CD630_11930	1	0	3.535	NA	1.651	Stage III sporulation protein AB	D	Sporulation	SpoIII
CD630_11940	1	0	3.022	NA	0.861	Stage III sporulation protein AC	D	Sporulation	SpoIII
CD630_11950	22	0	5.988	3.07606776727067e-05	4.571	Stage III sporulation protein AD	D	Sporulation	SpoIII
CD630_11960	9	0	4.615	0.00202965839310119	3.467	Stage III sporulation protein AE	D	Sporulation	SpoIII
CD630_11970	2	0	4.251	0.0650784597278378	2.182	Stage III sporulation protein AF	D	Sporulation	SpoIII
CD630_11980	2	0	4.416	0.0210751175053052	2.657	Stage III sporulation protein AG	D	Sporulation	SpoIII
CD630_11990	3	0	4.335	0.00979233141146457	2.95	Stage III sporulation protein AH	D	Sporulation	SpoIII
CD630_12000	12	37	-1.765	0.00010751899423245	-4.275	Conserved hypothetical protein, DUF322 familly	S	UNKNOWN	CHP
CD630_12010	1	12	-4.219	3.1763836195916e-05	-4.563	N utilization substance protein B homolog (Protein NusB)	K	Metabolism_Nucleic_Acid	Transcription
CD630_12020	0	6	-3.744	0.00375767730026327	-3.274	O-sialoglycoprotein endopeptidase, peptidase M22 family	J	Cell_Factor	Peptidase_M22
CD630_12030	2	5	-1.707	0.0780353780335092	-2.091	Exodeoxyribonuclease 7 large subunit	L	Metabolism_Nucleic_Acid	DNA_repair
CD630_12040	0	1	-1.883	NA	-0.627	Exodeoxyribonuclease VII small subunit	L	Metabolism_Nucleic_Acid	DNA_repair
CD630_12050	4	3	0.197	0.869333837802029	0.231	Geranyltranstransferase	H	Metabolism_Cofactor	Geranyltranstransferase
CD630_12060	3	6	-1.099	0.203627257048679	-1.553	Putative membrane protein	R	Cell_Wall	Membrane_protein
CD630_12070	17	28	-0.644	0.140342626555248	-1.774	1-deoxy-D-xylulose-5-phosphate synthase	HI	Metabolism_Nucleic_Acid	DXP_synthetase
CD630_12080	3	11	-1.772	0.0207817782197318	-2.662	Putative RNA-binding S4-domain protein	J	Metabolism_Nucleic_Acid	DNA_repair
CD630_12090	5	33	-2.889	2.14541767003283e-08	-6.011	DNA repair protein RecN (Recombination protein N)	L	Metabolism_Nucleic_Acid	DNA_repair
CD630_12100	1	0	2.408	NA	1.2	Conserved hypothetical protein	notInCOG	UNKNOWN	CHP
CD630_12110	4	3	0.118	0.902199941223586	0.167	Putative N-acetyltransferase	J	Cell_Factor	Acetyltransferase
CD630_12120	2	2	0.278	0.827183245067679	0.305	Diamine N-acetyltransferase	J	Metabolism_Amino_Acid	Spermidine_acetyltransferase
CD630_12130	1	1	0.031	NA	0.019	Stage IV sporulation protein B, peptidase S55 family	DO	Sporulation	SpoIVB
CD630_12140	88	85	0.073	0.838924440846122	0.286	Stage 0 sporulation protein A	DT	Sporulation	Spo0A
CD630_12150	6	5	0.105	0.901604518539887	0.169	Putative pyrophosphokinase, DUF115 family	R	Cell_Wall	Glycosyl_transferase
CD630_12160	1	1	0.836	0.625280889105978	0.644	Conserved hypothetical protein	notInCOG	Cell_Wall	Glycosyl_transferase
CD630_12170	4	1	2.106	0.0942247383568631	1.992	Putative glycosyl transferase, family 2	M	Cell_Wall	Glycosyl_transferase
CD630_-121750..122643	6	25	-2.103	0.000350319384933247	-3.971	TRUE	notInCOG	notInMA2HTML	notInMA2HTML
CD630_12180	3	3	0.071	0.944477203768222	0.1	Putative glycosyl transferase	M	Cell_Wall	Glycosyl_transferase
CD630_12190	2	2	-0.276	0.827973496437991	-0.304	Conserved hypothetical protein	notInCOG	Cell_Wall	Glycosyl_transferase
CD630_12200	4	1	1.846	0.108322885964532	1.914	Putative hydrolase, NUDIX family	V	Cell_Wall	Glycosyl_transferase
CD630_12210	2	0	4.371	0.0426148021343296	2.374	Putative membrane protein	notInCOG	Cell_Wall	Membrane-protein
CD630_12220	5	1	2.283	0.060407042391739	2.216	Putative phage integrase site-specific recombinase XerD-like	L	Metabolism_Carbon	Phosphopentomutase
CD630_12230	13	3	1.935	0.00106579759139675	3.662	Phosphopentomutase (Phosphodeoxyribomutase)	G	Metabolism_Carbon	Phosphopentomutase
CD630_12240	21	5	2.306	0.000127524655991902	4.231	Purine nucleoside phosphorylase	F	Metabolism_Carbon	Phosphopentomutase
CD630_12250	4	3	0.314	0.73797760564408	0.458	Pyrimidine-nucleoside phosphorylase	F	Metabolism_Nucleic_Acid	Pyrimidine-nucleoside_phosphorylase
CD630_12260	2	5	-0.918	0.342367522669859	-1.187	Putative aminodeoxychorismate lyase	M	Metabolism_Nucleic_Acid	Lyase_aminodeoxychorismate
CD630_12270	1	2	-0.955	0.559413487156559	-0.759	Putative O-methyltransferase	J	Cell_Factor	Peptidase_U32
CD630_12280	12	12	-0.125	0.89506126957646	-0.182	Putative peptidase, U32 family	J	Cell_Factor	Peptidase_U32
CD630_12290	4	5	-0.418	0.746353477309144	-0.441	Putative peptidoglycan glycosyltransferase	DM	Membrane_Transport	Peptidoglycan_glycosyltransferase
CD630_12300_p1	126	1	6.898	1.57011172794462e-17	8.947	RNA polymerase sigma-K factor SigK (Part 2)	K	Sporulation	SpoIII_SigK
CD630_12300_p2	124	0	10.297	7.45175586924687e-15	8.199	RNA polymerase sigma-K factor SigK (Part1)	K	Sporulation	SpoIII_SigK
CD630_12310	0	3	-1.799	0.195887221340558	-1.576	Putative site-specific recombinase	L	Mobile_Element	Skin
CD630_12320	4	6	-0.744	0.374677216738442	-1.118	Putative lipoprotein	UW	Mobile_Element	Skin
CD630_12330	2	3	-1.021	0.414722405498621	-1.034	Putative cell surface protein	M	Mobile_Element	Skin
CD630_12331	345	230	0.574	0.103110047921903	1.942	Fragment of phage protein	notInCOG	notInMA2HTML	notInMA2HTML
CD630_12332	0	0	2.199	NA	0.623	Conserved hypothetical protein	notInCOG	notInMA2HTML	notInMA2HTML
CD630_12333	0	0	NA	NA	NA	Fragment of putative phage antirepressor protein (part 1)	notInCOG	notInMA2HTML	notInMA2HTML
CD630_12334	0	0	NA	NA	NA	Fragment of putative phage antirepressor protein (part 2)	notInCOG	notInMA2HTML	notInMA2HTML
CD630_12340	0	0	1.779	NA	0.503	Putative phage protein	notInCOG	Mobile_Element	Skin
CD630_12341	0	0	NA	NA	NA	Putative phage protein	notInCOG	notInMA2HTML	notInMA2HTML
CD630_12350	0	3	-3.307	NA	-1.733	Putative phage protein	notInCOG	Mobile_Element	Skin
CD630_12360_p1	0	0	NA	NA	NA	Fragment of putative phage protein (part 1)	notInCOG	Mobile_Element	Skin
CD630_12360_p2	0	0	NA	NA	NA	Fragment of putative phage protein (part 2)	notInCOG	Mobile_Element	Skin
CD630_12371	0	0	0.294	NA	0.083	Conserved hypothetical protein	notInCOG	notInMA2HTML	notInMA2HTML
CD630_12380	0	0	NA	NA	NA	Putative phage protein	notInCOG	Mobile_Element	Skin
CD630_12381	0	0	NA	NA	NA	Fragment of conserved hypothetical protein	notInCOG	notInMA2HTML	notInMA2HTML
CD630_12382	2	1	1.696	0.331707315071051	1.212	Fragment of conserved hypothetical protein (C-terminal region)	notInCOG	notInMA2HTML	notInMA2HTML
CD630_12390	0	0	-0.705	NA	-0.28	Transcriptional regulator, beta-lactams repressor Phage-type	K	Mobile_Element	Skin
CD630_12400	0	0	-0.276	NA	-0.114	Teicoplanin resistance protein	V	Mobile_Element	Skin
CD630_12401	0	2	-3.209	NA	-1.948	Putative phage protein	notInCOG	notInMA2HTML	notInMA2HTML
CD630_12420	0	0	NA	NA	NA	Conserved hypothetical protein	notInCOG	UNKNOWN	CHP
CD630_12430	0	0	NA	NA	NA	Conserved hypothetical protein	notInCOG	UNKNOWN	CHP
CD630_12440	0	0	0.294	NA	0.083	Conserved hypothetical protein	notInCOG	UNKNOWN	CHP
CD630_12450	0	1	-1.422	NA	-0.416	Conserved hypothetical protein	notInCOG	UNKNOWN	CHP
CD630_12460	48	67	-0.451	0.285684807648633	-1.322	Elongation factor P (EF-P)	J	Translation	EF-P
CD630_12470	12	27	-1.066	0.0903851629816529	-2.015	Conserved hypothetical protein	notInCOG	UNKNOWN	CHP
CD630_12480	0	4	-2.854	0.0795972236869853	-2.08	ribonuclease III	K	Cell_Growth	Cell-division
CD630_12490	3	11	-1.915	0.00458117666809738	-3.212	Putative radical SAM-superfamily protein	J	Cell_Growth	Cell-division
CD630_-1249480..1249862	4	4	0.068	0.946536663808445	0.097	TRUE	notInCOG	notInMA2HTML	notInMA2HTML
CD630_12500	1	10	-3.58	0.00165611261927493	-3.531	Structural maintenance chromosome protein SMC	D	Cell_Growth	Cell-division
CD630_-1250833..1251161	2	6	-1.537	0.182900872332556	-1.621	TRUE	notInCOG	notInMA2HTML	notInMA2HTML
CD630_12510	2	4	-0.896	0.428380125951996	-1	signal recognition particle receptor	U	Cell_Growth	Cell-division
CD630_12511	10	33	-1.754	0.00492822107955615	-3.187	Putative DNA-binding regulator	K	notInMA2HTML	notInMA2HTML
CD630_12520	50	76	-0.621	0.17341893549988	-1.653	Signal recognition particle protein	U	Secretion	Sec-Translocase-SRP_Translation
CD630_12530	79	51	0.604	0.163594194903396	1.688	30S ribosomal protein S16	J	Secretion	Sec-Translocase-SRP_Translation
CD630_12540	68	43	0.654	0.187391676837679	1.606	Putative RNA-binding protein	R	Regulations	RNA_binding-protein
CD630_12550	1	8	-3.163	0.00434692549952866	-3.228	16S rRNA processing protein RimM	J	Translation	Ribosomal
CD630_+1255182..1255444	14	2	2.717	0.000243236047310625	4.064	TRUE	notInCOG	notInMA2HTML	notInMA2HTML
CD630_12560	2	16	-2.984	0.00228425895314393	-3.429	tRNA (guanine-N(1)-)-methyltransferase (M1G-methyltransferase) (tRNA [GM37] methyltransferase )	J	Translation	Ribosomal
CD630_-1256438..1256910	190	0	10.923	4.79018961587666e-15	8.255	TRUE	notInCOG	notInMA2HTML	notInMA2HTML
CD630_12570	48	78	-0.74	0.22232769473789	-1.494	50S ribosomal protein L19	J	Translation	Ribosomal
CD630_12580	4	22	-2.384	0.00023511939541138	-4.075	Putative GTPase, MG442 type	J	Cell_Factor	GTPase
CD630_12590	444	6	6.363	3.12554729439554e-09	6.335	Branched chain amino acid transport system carrier protein	E	Membrane_Transport	Branched-chain_Amino-Acid
CD630_-1259914..1260167	6	2	1.682	0.0763595313713814	2.102	TRUE	notInCOG	notInMA2HTML	notInMA2HTML
CD630_12600	279	241	0.216	0.759094298707587	0.42	Branched chain amino acid transport system carrier protein	E	Membrane_Transport	Transporter_BCAA
CD630_12610	4	2	1.091	0.337574499330621	1.198	Putative ribonucleotide-diphosphate reductase	F	Cell_Factor	Reductase
CD630_12620	0	0	-0.337	NA	-0.11	Ribonuclease HII (RNase HII)	L	Metabolism_Nucleic_Acid	Ribonuclease
CD630_12630	1	5	-1.679	0.203933234774518	-1.551	Putative FMN-dependent dehydrogenase	CIR	Metabolism_Carbon	Dehydrogenase
CD630_12640	7	171	-4.692	9.92620799555477e-26	-10.923	Conserved hypothetical protein	notInCOG	Metabolism_Carbon	Dehydrogenase
CD630_12650	12	14	-0.312	0.70527630392504	-0.516	Transcriptional regulator, CarD family	K	Regulations	TR_CarD
CD630_12660	0	0	-0.479	NA	-0.137	ABC-type transport system, multidrug-family permease	notInCOG	Membrane_Transport	ABC
CD630_12670	0	1	-2.015	NA	-0.877	ABC-type transport system, multidrug-family permease	notInCOG	Membrane_Transport	ABC
CD630_12680	0	2	-2.172	NA	-1.337	ABC-type transport system, multidrug-family ATP-binding protein	V	Membrane_Transport	ABC
CD630_12690	0	1	-1.243	NA	-0.545	Two-component response regulator	TK	Regulations	TCS
CD630_12700	0	2	-2.244	0.187576706750637	-1.605	Two-component sensor histidine kinase	T	Regulations	TCS
CD630_12710	0	0	NA	NA	NA	Putative restriction endonuclease	L	Metabolism_Nucleic_Acid	DNA_topoisomerase
CD630_12720	0	0	0.297	NA	0.127	Putative magnesium chelatase	O	Metabolism_Nucleic_Acid	DNA_topoisomerase
CD630_12730	4	2	0.774	0.436193723166667	0.985	Putative DNA processing Smf single strand binding protein	L	Metabolism_Nucleic_Acid	DNA_topoisomerase
CD630_12740	12	19	-0.729	0.38509289446957	-1.095	DNA topoisomerase I	L-L	Metabolism_Nucleic_Acid	DNA_topoisomerase
CD630_12750	36	72	-0.992	0.0202307938713894	-2.674	Transcriptional regulator, GTP-sensing pleiotropic repressor	K	Regulations	CodY
CD630_12760	2	5	-0.9	0.302146579620301	-1.282	Putative replication-associated recombination protein A RarA	L	Metabolism_Nucleic_Acid	DNA_recombination
CD630_12770	0	2	-2.087	NA	-1.25	Putative acetyltransferase	R	Cell_Factor	Acetyltransferase
CD630_12780	7	10	-0.779	0.455502474023961	-0.948	Transcriptional regulator, Rrf2 family	K	Metabolism_Cofactor	Fe-S_biosynthesis
CD630_12790	26	104	-2.102	6.67422593215627e-08	-5.808	Cysteine desulfurase	E	Metabolism_Cofactor	Fe-S_biosynthesis
CD630_12800	31	59	-0.993	0.00457930080861574	-3.212	Putative NifU-like protein	O	Metabolism_Cofactor	Fe-S_biosynthesis
CD630_12810	7	11	-0.694	0.288061715835898	-1.315	tRNA-specific 2-thiouridylase MnmA	J	Metabolism_Nucleic_Acid	tRNA_thiouridylase
CD630_12820	15	18	-0.124	0.839520403603372	-0.285	Alanyl-tRNA synthetase	J	Translation	tRNA-Alanine_biosynthesis
CD630_12830	3	4	-0.193	0.842598449915917	-0.278	Conserved hypothetical protein, UPF0297 family	S	Translation	tRNA-Alanine_biosynthesis
CD630_12840	44	24	0.86	0.00791781944429317	3.027	Putative membrane protein	notInCOG	Translation	tRNA-Alanine_biosynthesis
CD630_12850	0	0	2.619	NA	0.745	Putative Holliday junction resolvase	JLK	Cell_Factor	Resolvase
CD630_12860	10	24	-1.329	0.0110062008305538	-2.908	Conserved hypothetical protein	S	UNKNOWN	CHP
CD630_12870	53	305	-2.516	5.02682706417041e-19	-9.343	Transcriptional regulator, Fur family	P	Regulations	TR_Fur
CD630_12880	5	1	1.871	0.0956692002882315	1.984	Putative membrane protein	notInCOG	Cell_Wall	Membrane-protein
CD630_12890	100	40	1.3	0.00158121578790022	3.546	Ribonuclease J family protein	J	Metabolism_Nucleic_Acid	RNA_degradation
CD630_12900	3	0	3.839	0.0454460629378436	2.345	Putative small acid-soluble spore protein SASP	notInCOG	Sporulation	SASP_CD1290
CD630_12910	70	1	5.795	2.72903199538065e-12	7.417	D-alanyl-D-alanine carboxypeptidase	M	Cell_Factor	Peptidase_S11
CD630_12920	0	1	-1.002	NA	-0.545	Conserved hypothetical protein	notInCOG	Regulations	TR_AraC
CD630_12930	1	2	-1.029	0.586113196465182	-0.707	Transcriptional regulator, AraC family	K	Regulations	TR_AraC
CD630_12940	3	9	-1.183	0.165631389438475	-1.68	Putative membrane-associated peptidase, M50 family	O	Cell_Growth	Cell-division_scp
CD630_12950	2	5	-1.15	0.303300411473434	-1.278	Segregation and condensation protein A	L	Cell_Growth	Cell-division_scp
CD630_12960	0	9	-4.29	0.000197008374166998	-4.121	Segregation and condensation protein B	K	Cell_Growth	Cell-division_scp
CD630_12970	1	0	0.604	NA	0.262	Conserved hypothetical protein	notInCOG	UNKNOWN	CHP
CD630_12980	2	1	2.299	0.272667375998928	1.355	Conserved hypothetical protein	S	UNKNOWN	CHP
CD630_12990	1	2	-1.772	0.359566883590845	-1.15	Transcriptional regulator, MarR family	K	Regulations	TR_MarR
CD630_13000	4	5	-0.289	0.816837355807566	-0.323	Leucine aminopeptidase	E	Metabolism_Amino_Acid	Leucine_aminopeptidase
CD630_13010	5	0	5.712	0.000239609582639649	4.068	Putative membrane protein	notInCOG	Membrane_Transport	Putative_membrane_protein_CD1301
CD630_13011	1	1	0.814	NA	0.436	Conserved hypothetical protein	notInCOG	notInMA2HTML	notInMA2HTML
CD630_13020	6	5	0.164	0.840557821430734	0.282	Putative MazG-like pyrophosphohydrolase	notInCOG	Stress	Pyrophosphohydrolase
CD630_13030	7	14	-0.848	0.302618362873192	-1.281	NAD-dependent deacetylase, Sir2 family	O	Regulations	Deacetylase_Sir2
CD630_13040	13	12	0.198	0.740389211297741	0.451	Mannosyl-glycoprotein endo-beta-N-acetylglucosamidase	G-R	Cell_Wall	GlcNAc
CD630_13050	9	14	-0.585	0.29458311461613	-1.3	DNA polymerase III PolC-type (PolIII)	L	Metabolism_Nucleic_Acid	DNA-polIII
CD630_13060	1	3	-0.818	0.528390167449783	-0.817	Conserved hypothetical protein	J	UNKNOWN	CHP
CD630_13070	10	16	-0.729	0.403000232603673	-1.06	Transcription elongation protein	K	Translation	Ribosomal
CD630_13071	1	2	-0.276	0.864470819775474	-0.238	Conserved hypothetical protein	R	notInMA2HTML	notInMA2HTML
CD630_13080	1	1	-0.312	0.838094285287597	-0.287	Ribosomal protein L7Ae/L30e/S12e/Gadd45	J	Translation	Ribosomal
CD630_13090	25	19	0.358	0.424921384967648	1.011	Translation initiation factor IF-2	J	Translation	Ribosomal
CD630_13100	4	9	-1.244	0.0488618196846106	-2.312	Ribosome-binding factor A	J	Translation	Ribosomal
CD630_13110_p1	18	14	0.252	0.682799120682729	0.555	Putative phosphoesterase (Disrupted IStron)	notInCOG	Cell_Factor	Phosphoesterase
CD630_13110_p2	3	21	-2.932	1.14704297321783e-05	-4.793	Putative phosphoesterase (Disrupted IStron)	notInCOG	Cell_Factor	Phosphoesterase
CD630_13120	17	51	-1.533	0.000107360912977108	-4.276	Transposase-like protein B	X	notInMA2HTML	notInMA2HTML
CD630_13140	6	52	-3.022	6.37156290178057e-08	-5.816	tRNA pseudouridine synthase B	J	Metabolism_Nucleic_Acid	tRNA_pseudoroudine_synthase
CD630_-1314665..1314894	1	0	2.993	NA	1.091	TRUE	notInCOG	notInMA2HTML	notInMA2HTML
CD630_13150	10	11	-0.176	0.852928650317621	-0.258	Riboflavin biosynthesis protein	H	Metabolism_Cofactor	Riboflavin_biosynthesis
CD630_13151	36	23	0.682	0.116175821686502	1.877	Conserved hypothetical protein	notInCOG	notInMA2HTML	notInMA2HTML
CD630_13160	159	89	0.825	0.0105089973446317	2.925	30S ribosomal protein S15	J	Translation	Ribosomal
CD630_13170	2	4	-1.287	0.255660869702051	-1.403	Conserved hypothetical protein	I	UNKNOWN	CHP
CD630_13180	50	38	0.358	0.324356151637257	1.228	Polyribonucleotide nucleotidyltransferase	J	Metabolism_Nucleic_Acid	mRNA_degradation
CD630_13190	1	0	3.36	NA	1.538	Putative polysaccharide deacetylase	GM	Metabolism_Carbon	Polysaccharide_deacetylase
CD630_13200	16	9	0.698	0.253804553384195	1.407	Putative peptidase, M16 family	R	Cell_Factor	Peptidase_M16
CD630_13210	2	1	0.99	0.540391427759041	0.797	Putative sporulation protein	R	Sporulation	Sporulation-protein
CD630_13220	22	12	0.756	0.204051579710974	1.551	Aspartokinase 1 (Aspartokinase I) (1spartate kinase I)	E	Metabolism_Amino_Acid	Amino-acid_biosynthesis
CD630_+1322192..1322491	4	5	-0.035	0.977310704856237	-0.043	TRUE	notInCOG	notInMA2HTML	notInMA2HTML
CD630_13230	13	9	0.396	0.461216482124096	0.938	Protein export-enhancing factor	O	Secretion	Protease_Export-enhancing_factor
CD630_13240	6	12	-0.851	0.239209937551064	-1.449	DNA FtsK/SpoIIIE translocase	D	Cell_Wall	Translocase_ftsK
CD630_13250	2	4	-1.032	0.272437250981738	-1.357	Putative tRNA 2-selenouridine synthase, selenophosphate-dependent; Rhodanese-like domain protein	J	Metabolism_Amino_Acid	Selenouridine-tRNA_synthetase
CD630_13260	5	15	-1.575	0.0224578715423388	-2.632	Ribosomal protein S12 methylthiotransferase	J	Translation	Methylthiotransferase
CD630_13270	6	10	-0.763	0.270880584479886	-1.361	CDP-diacylglycerol--glycerol-3-phosphate 3-phosphatidyltransferase	I	Metabolism_Lipids	Phospholipids_synthesis
CD630_13280	5	7	-0.663	0.409892534980039	-1.044	Protein RecA (Recombinase A)	L	Metabolism_Nucleic_Acid	RecA
CD630_13290	28	92	-1.664	4.28434704764504e-09	-6.286	RNase Y	J-JR	Metabolism_Nucleic_Acid	RNA_degradation
CD630_13300	8	37	-2.108	3.94738418455177e-05	-4.513	Putative DNA helicase, UvrD/REP type	L	Metabolism_Nucleic_Acid	Helicase
CD630_13310	14	8	0.878	0.0990137957493282	1.965	Signal peptidase I, S26A family	U	Cell_Wall	Peptidoglycan_Signal-PeptidaseI
CD630_13320	18	5	1.723	0.000242263752467141	4.065	Undecaprenyl-diphosphatase 1 (Undecaprenyl pyrophosphate phosphatase 1) (Bacitracin resistance protein 1)	I	Cell_Wall	Peptidoglycan_Signal-PeptidaseI
CD630_13330	1	4	-1.327	0.250779450060111	-1.417	Putative phage tyrosine recombinase	L	notInMA2HTML	notInMA2HTML
CD630_13340	13	41	-1.588	0.00072876769685943	-3.771	Adenylosuccinate lyase	F	Metabolism_Nucleic_Acid	Purine_synthesis
CD630_13350	1	6	-2.349	0.0369297020710687	-2.436	Transcriptional regulator, MarR family	K	Regulations	TR_MarR
CD630_13360	4	5	-0.39	0.650699436600699	-0.606	PTS system, glucose-like IIBC component	G-G	Membrane_Transport	PTS_IIBC
CD630_13370	0	2	-2.17	NA	-1.334	Transcriptional regulator, RpiR family	K	notInMA2HTML	notInMA2HTML
CD630_13380	2	4	-0.838	0.458528980833305	-0.943	Putative 6-phospho-beta-glucosidase	G	Metabolism_Carbon	Glucosidase
CD630_13390	238	483	-1.015	0.0238693368066138	-2.609	Aspartate aminotransferase (AspAT) (Transaminase A)	E	Metabolism_Amino_Acid	Aspartate_aminotransferase
CD630_13400	20	7	1.434	0.00850717819830194	3.002	Putative galactose-1-phosphate uridylyltransferase	G	Metabolism_Carbon	Galactose_uridylyltransferase
CD630_13410	12	10	0.244	0.738931412160459	0.455	Exodeoxyribonuclease	L	Metabolism_Nucleic_Acid	Exodeoxyribonuclease
CD630_13420	2	2	-0.669	0.697839964320579	-0.532	Putative ribonuclease	T	notInMA2HTML	notInMA2HTML
CD630_13430	4	8	-0.783	0.31509663748978	-1.251	Glutamine synthetase	E	Metabolism_Amino_Acid	Glutamine_synthetase
CD630_13440	2	5	-1.307	0.216160048965234	-1.514	Putative cell wall biosynthesis protein	M	Cell_Wall	Biosynthesis
CD630_13450	0	0	-0.479	NA	-0.137	Transcriptional regulator, PadR family	K	Regulations	TR_PadR
CD630_13460	0	1	-0.467	NA	-0.201	Conserved hypothetical protein, DUF1700	S	Regulations	TR_PadR
CD630_13470	1	2	-1.841	0.248208203757245	-1.424	Conserved hypothetical protein	notInCOG	Regulations	TR_PadR
CD630_13480	4	22	-2.472	0.000195130408208851	-4.124	Putative lipoprotein	notInCOG	Cell_Wall	Lipoprotein
CD630_13490	0	1	-0.927	NA	-0.268	ABC-type transport system, cationic antimicrobial peptide resistance ATP-binding protein	V	Membrane_Transport	ABC
CD630_13500	1	0	2.344	NA	0.823	ABC-type transport system, cationic antimicrobial peptide resistance permease	notInCOG	Membrane_Transport	ABC
CD630_13510	0	0	NA	NA	NA	ABC-type transport system, cationic antimicrobial peptide resistance permease	notInCOG	Membrane_Transport	ABC
CD630_13520	2	3	-0.02	0.988658904133417	-0.021	Two-component sensor histidine kinase, cationic antimicrobial peptide resistance	T	Membrane_Transport	ABC
CD630_13530	8	14	-0.827	0.0899719706515863	-2.018	Putative phosphomethylpyrimidine kinase	H	Metabolism_Nucleic_Acid	Phosphomethylpyrimidine_kinase
CD630_13540	2	1	1.784	0.287017929467836	1.319	Conserved hypothetical protein	D	UNKNOWN	CHP
CD630_13550	742	401	0.889	0.00146597497317313	3.57	Cold shock protein CspB	K	Stress	Cold-shock
CD630_13560	24	27	-0.177	0.724085007779391	-0.485	Putative CBS domain-containing protein	K	Regulations	CBS_regulatory_protein
CD630_13570	23	47	-1.049	0.075247351535942	-2.109	Putative peptidyl-prolyl isomerase	O	Metabolism_Amino_Acid	Protein_folding
CD630_13580	0	1	-0.587	NA	-0.318	Putative membrane protein	notInCOG	Cell_Wall	Membrane-protein
CD630_13590	0	3	-3.511	0.0915003457939676	-2.008	Putative phage protein	notInCOG	notInMA2HTML	notInMA2HTML
CD630_13600	1	9	-3.748	0.00240852223135766	-3.414	Transcriptional regulator, Phage-type	K	Regulations	TR_phage-type
CD630_13601	0	0	NA	NA	NA	Transcriptional regulator, Phage-type	K	notInMA2HTML	notInMA2HTML
CD630_13610	0	0	NA	NA	NA	Putative phage protein	notInCOG	notInMA2HTML	notInMA2HTML
CD630_-1361199..1361482	1	3	-1.365	0.490794696963032	-0.884	TRUE	notInCOG	notInMA2HTML	notInMA2HTML
CD630_-1361603..1362131	11	10	0.116	0.860371651290751	0.248	TRUE	notInCOG	notInMA2HTML	notInMA2HTML
CD630_13620	0	0	-0.483	NA	-0.138	Conserved hypothetical protein	notInCOG	Mobile_Element	Phage-protein_xkd
CD630_13630	0	0	-0.479	NA	-0.137	Putative phage XkdK-like protein	notInCOG	Mobile_Element	Phage-protein_xkd
CD630_13640	0	0	NA	NA	NA	Putative phage XkdM-like protein	notInCOG	Mobile_Element	Phage-protein_xkd
CD630_13650	0	1	-1.478	NA	-0.455	Putative phage XkdN-like protein	notInCOG	Mobile_Element	Phage-protein_xkd
CD630_13651	0	0	NA	NA	NA	Conserved hypothetical protein	notInCOG	notInMA2HTML	notInMA2HTML
CD630_13660	1	0	2.456	NA	0.698	Putative phage tail protein	notInCOG	Mobile_Element	Phage-protein_xkd
CD630_13670	0	0	NA	NA	NA	Putative phage XkdP-like protein	notInCOG	Mobile_Element	Phage-protein_xkd
CD630_13680	0	0	-0.003	NA	-0.001	Putative phage cell wall XkdQ-like hydrolase	M	Mobile_Element	Phage-protein_xkd
CD630_13690	0	0	NA	NA	NA	Putative phage protein	notInCOG	Mobile_Element	Phage-protein_xkd
CD630_13700	0	0	NA	NA	NA	Putative phage XkdS-like protein	notInCOG	Mobile_Element	Phage-protein_xkd
CD630_13710	0	0	0.294	NA	0.083	Putative baseplate assembly predicted J-like	X	Mobile_Element	Phage-protein_xkd
CD630_13720	0	0	0.294	NA	0.083	Putative phage XkdT-like protein	notInCOG	Mobile_Element	Phage-protein_xkd
CD630_13730	0	0	NA	NA	NA	Putative phage tail fiber protein	X	Mobile_Element	Phage-protein_xkd
CD630_13740	2	1	1.03	0.551082935244509	0.777	Putative beta-lactamase-inhibitor protein II	DZ-DZ-DZ	Stress	Beta-lactamase_inhibitor
CD630_13750	0	0	1.779	NA	0.503	Putative phage protein	notInCOG	Mobile_Element	Phage-protein
CD630_13760	0	0	NA	NA	NA	Putative phage protein	notInCOG	Mobile_Element	Phage-protein
CD630_-1376727..1377466	5	8	-0.505	0.487916741976642	-0.89	TRUE	notInCOG	notInMA2HTML	notInMA2HTML
CD630_13770	38	22	0.766	0.110154650224788	1.903	Conserved hypothetical protein	notInCOG	UNKNOWN	CHP
CD630_13780	15	15	-0.01	0.989175597555917	-0.02	Transcriptional regulator, Phage-type	K	Regulations	TR
CD630_13781	0	0	NA	NA	NA	Transcriptional regulator, Phage-type	notInCOG	notInMA2HTML	notInMA2HTML
CD630_13782	1	0	1.742	NA	0.753	Conserved hypothetical protein	notInCOG	notInMA2HTML	notInMA2HTML
CD630_13790	2	3	-0.209	0.877872333625405	-0.215	Transcriptional regulator, Phage-type	K	Regulations	Phage_regulatory_protein
CD630_13800	9	5	0.738	0.292114679382783	1.306	Transporter, Major Facilitator Superfamily (MFS)	G-D	Regulations	TR_TetR
CD630_13810	1	0	1.252	NA	0.632	Transcriptional regulator, TetR family	K	Regulations	TR_TetR
CD630_13820	2	6	-1.725	0.193449253481562	-1.585	Glycerol kinase 1 (ATP:glycerol 3-phosphotransferase 1) (Glycerokinase 1) (GK 1)	C	Metabolism_Carbon	Glycerol
CD630_13830	4	5	-0.023	0.981251404732225	-0.036	Transcriptional regulator, GntR family	PT	Regulations	TR_GntR
CD630_13840	1	1	-0.583	NA	-0.334	Putative lamB-like protein, UPF0271 family	E	Metabolism_Carbon	Nitrogen_degradation
CD630_13850	8	1	3.468	0.0686381094609117	2.157	Putative natural resistance-associated macrophage protein	P	Metabolism_Carbon	Nitrogen_degradation
CD630_13860	6	1	3.573	0.0611047655675521	2.211	Putative allophanate hydrolase subunit 1	E	Metabolism_Carbon	Nitrogen_degradation
CD630_13870	7	3	1.399	0.393379865055968	1.078	Putative allophanate hydrolase subunit 2	E	Metabolism_Carbon	Nitrogen_degradation
CD630_13880_p1	0	1	-1.002	NA	-0.512	Fragment of trancriptional regulator (Part 1)	notInCOG	Regulations	TR
CD630_13880_p2	3	9	-1.524	0.0328541605609396	-2.484	Fragment of trancriptional regulator (Part 2)	notInCOG	Regulations	TR
CD630_13890	1	2	-0.928	0.544515261060751	-0.789	Putative chloromuconate cycloisomerase	MR	Cell_Wall	Surface_polysaccharide
CD630_13900	1	1	-0.183	0.915401862003533	-0.146	Conserved hypothetical protein, DUF819 family	S	Cell_Wall	Surface_polysaccharide
CD630_13910	2	4	-1.101	0.282185285662023	-1.331	Putative hydrolase, CocE/NonD family	R	notInMA2HTML	notInMA2HTML
CD630_13920	23	19	0.285	0.627031507658435	0.642	Putative endoribonuclease	V	notInMA2HTML	notInMA2HTML
CD630_13930	8	44	-2.46	3.11518130774672e-09	-6.337	Putative membrane protein	GER	notInMA2HTML	notInMA2HTML
CD630_13940	2	26	-3.163	4.91108369434428e-08	-5.864	Putative NAD(P)-binding oxidoreductase, GFO/IDH/MOCA family	R	Metabolism_Carbon	NAD_oxidoreductase
CD630_13950	11	0	6.767	2.09308093955245e-05	4.659	Putative membrane protein	notInCOG	Cell_Wall	Membrane-protein
CD630_13960	15	4	1.933	0.00282061996968921	3.362	Putative amino acid amidase	E	Cell_Wall	Amidase
CD630_13970	7	0	4.249	0.00209680500878229	3.456	Conserved hypothetical protein, UPF0066 family	J	UNKNOWN	CHP
CD630_13980	11	1	4.293	0.000127524655991902	4.231	Putative peptidase, M20D family	R	Cell_Factor	Peptidase_M20D
CD630_13990	1	2	-0.978	0.484800447263254	-0.895	putative muramoyltetrapeptide carboxypeptidase, S66 family	M	notInMA2HTML	notInMA2HTML
CD630_14000	3	6	-0.858	0.2879964684067	-1.316	Conserved hypothetical protein	notInCOG	UNKNOWN	CHP
CD630_14010	10	10	0.121	0.833923051768257	0.295	Putative isochorismatase	HR	Metabolism_Carbon	Isochorismatase
CD630_14020	3	0	3.097	0.0496449890890106	2.305	Glycerophosphoryl diester phosphodiesterase	I	Metabolism_Lipids	Glycerophosphoryl-phosphodiesterase
CD630_14030	11	5	1.224	0.0478330994708488	2.321	Putative synthetase	Q	Cell_Factor	Synthetase
CD630_14040	494	789	-0.669	0.0117744373475572	-2.882	Putative oligopeptide transporter	R	Membrane_Transport	Oligopeptide
CD630_14041	111	139	-0.309	0.322770011578307	-1.232	Conserved hypothetical protein	notInCOG	notInMA2HTML	notInMA2HTML
CD630_14050	8	6	0.476	0.527155991318523	0.82	ABC-type transport system, ATP-binding protein	R	notInMA2HTML	notInMA2HTML
CD630_14060	1	1	-0.645	NA	-0.379	Conserved hypothetical protein	notInCOG	OPERONS_(Automatic)	CD1405
CD630_14070	2	2	0.218	0.860788255087056	0.245	Transcriptional regulator, GntR family	KE	Cell_Wall	Peptidoglycan_synthesis
CD630_14080	13	3	2.312	0.00198541280211919	3.474	D-alanine--D-alanine ligase (D-alanylalanine synthetase) (D-Ala-D-Ala ligase)	MR	Cell_Wall	Peptidoglycan_synthesis
CD630_14090	4	2	1.19	0.295538135332773	1.297	Putative competence-damage inducible protein, CinA family	L-H	Stress	Competence-inducible_Cin
CD630_14100	4	2	1.164	0.192976759466855	1.587	Putative hydrolase, HAD superfamily, subfamily IIB	HR	Stress	Competence-inducible_Cin
CD630_14110	40	16	1.345	0.000310550840180314	4.002	Conserved hypothetical protein	notInCOG	UNKNOWN	CHP
CD630_14120	0	1	-2.343	NA	-1.141	Transcriptional regulator, sigma-54-dependent	KT	notInMA2HTML	notInMA2HTML
CD630_14130	2	2	-0.22	0.878867338026847	-0.213	Putative membrane protein	GER	Cell_Wall	Membrane-protein
CD630_14140	6	26	-2.151	5.06833379618609e-05	-4.457	Putative oxidoreductase, Fe-S subunit	R	Respiration_Anaerobic	Fe-S_oxidoreductase
CD630_14150	0	0	-0.345	NA	-0.102	Putative membrane protein	notInCOG	Respiration_Anaerobic	Fe-S_oxidoreductase
CD630_14160	1	0	2.388	NA	1.236	Putative membrane protein	S	Cell_Wall	Membrane-protein
CD630_14170	1	135	-6.489	8.22527825395034e-26	-10.949	Putative ATP-binding protein	J	Cell_Factor	ATP-binding
CD630_14180	5	5	-0.205	0.860371651290751	-0.247	Putative drug/sodium antiporter, MATE family	V	notInMA2HTML	notInMA2HTML
CD630_14181_p1	0	0	0.294	NA	0.083	Fragment of putative phage protein (Part 1)	notInCOG	notInMA2HTML	notInMA2HTML
CD630_14181_p2	0	0	NA	NA	NA	Fragment of putative phage protein (Part 2)	notInCOG	notInMA2HTML	notInMA2HTML
CD630_14181_p3	0	0	NA	NA	NA	Fragment of putative phage protein (Part 3)	notInCOG	notInMA2HTML	notInMA2HTML
CD630_14182	1	0	0.966	0.660782341593489	0.59	Putative phage protein	notInCOG	notInMA2HTML	notInMA2HTML
CD630_14190	2	18	-3.288	1.46971669458994e-06	-5.217	Putative diguanylate kinase signaling protein	T-T	Regulations	c-di-GMP-kinase
CD630_14200	1	2	-1.497	0.39583045637748	-1.073	Diguanylate cyclase protein	T	Regulations	Diguanylate_kinase
CD630_14210	5	7	-0.58	0.585102288807831	-0.709	Putative diguanylate kinase signaling protein	T-T-T	Regulations	Diguanylate_kinase
CD630_14220	0	2	-2.575	NA	-1.299	Transcriptional regulator, MerR family	K-T	Regulations	TR_MerR
CD630_14230	0	0	0.608	NA	0.259	Conserved hypothetical protein	notInCOG	Regulations	TR_MerR
CD630_14240	9	4	1.149	0.270880584479886	1.361	Conserved hypothetical protein	notInCOG	notInMA2HTML	notInMA2HTML
CD630_14250	13	23	-0.851	0.124885927299723	-1.838	Putative magnesium transporter	P	Cell_Wall	Transporter_magnesium
CD630_14260_p1	1	4	-1.912	0.153954218588332	-1.722	Fragment of isochorismatase (Part 1)	notInCOG	Cell_Factor	Isochorismatase
CD630_14260_p2	1	11	-2.854	0.00195997183277479	-3.478	Fragment of isochorismatase (Part 2)	notInCOG	Cell_Factor	Isochorismatase
CD630_14280	0	2	-2.13	NA	-1.353	Transcriptional regulator, hxlR family	K	Regulations	TR_HxlR
CD630_14281	0	0	1.779	NA	0.503	Conserved hypothetical protein	notInCOG	notInMA2HTML	notInMA2HTML
CD630_14290	0	1	-0.488	NA	-0.202	Putative acyl-CoA N-acyltransferase	R	notInMA2HTML	notInMA2HTML
CD630_14300	22	0	5.994	1.05502572967335e-06	5.283	Exported N-acetylmuramic acid deacetylase	GM	Metabolism_Carbon	Chitin_degradation
CD630_14310	1	2	-1.186	NA	-0.83	Putative helicase, DinG family	L-L	notInMA2HTML	notInMA2HTML
CD630_14320	0	1	-0.818	NA	-0.441	Putative ribonuclease	R	OPERONS_(Automatic)	CD1431
CD630_14330	547	1	9.403	1.43156463571969e-30	11.925	Spore coat protein CotE; peroxiredoxin/chitinase	V-G	Sporulation	CotE_peroxiredoxin
CD630_+1433869..1434182	349	236	0.552	0.119703148676179	1.861	TRUE	notInCOG	notInMA2HTML	notInMA2HTML
CD630_14340	4	7	-0.752	0.329046603263213	-1.218	Conserved hypothetical protein	notInCOG	UNKNOWN	CHP
CD630_14350	1	11	-3.557	0.000163283712341416	-4.168	Conserved hypothetical protein	notInCOG	UNKNOWN	CHP
CD630_14360	2	12	-2.373	0.0136550777946737	-2.827	Putative hydrolase	V	Cell_Factor	Hydrolase
CD630_14370	6	15	-1.253	0.0209566758355037	-2.659	Fragment of transcriptional regulator, sigma-54-dependent (N-terminal region)	notInCOG	notInMA2HTML	notInMA2HTML
CD630_14380	1	21	-4.5	1.59571908985918e-07	-5.648	Putative TPR repeat-containing protein	D	UNKNOWN	CHP_TPR
CD630_14390	1	2	-1.174	0.377665242500114	-1.111	Putative transporter, LrgA family	R	Membrane_Transport	Transporter_Lrg
CD630_14400	2	5	-2.113	0.041757314613985	-2.384	Putative transporter, LrgB family	M	Membrane_Transport	Transporter_Lrg
CD630_14410	34	64	-0.97	0.0508828225641752	-2.292	Putative membrane protein	S	Cell_Wall	Membrane-protein
CD630_14420	2	1	0.824	0.56579349946943	0.745	Putative MORN repeat-containing protein	S-S	notInMA2HTML	notInMA2HTML
CD630_14430	0	3	-3.341	0.0221189988406892	-2.638	Putative Ca++-chelating serine protease, SCP-like extracellular domain protein	DR	Metabolism_Cofactor	Folate_biosynthesis
CD630_14440	2	2	-0.067	0.970940573139921	-0.055	Putative exported polysaccharide deacetylase	GM	Metabolism_Cofactor	Folate_biosynthesis
CD630_14450	1	1	1.281	0.43919473817787	0.979	Para-aminobenzoate/anthranilate synthase glutamine amidotransferase component II [Includes: Para-aminobenzoate synthase glutamine amidotransferase component II; Anthranilate synthase component II]	EH	Metabolism_Cofactor	Folate_biosynthesis
CD630_14460	1	2	-0.375	0.783769172527819	-0.381	Para-aminobenzoate synthase component I	EH	Metabolism_Cofactor	Folate_biosynthesis
CD630_14470	1	1	0.886	0.600959791292132	0.684	Aminodeoxychorismate lyase (4-amino-4-deoxychorismate lyase) (ADC lyase) (ADCL)	EH	Metabolism_Cofactor	Folate_biosynthesis
CD630_14480	0	3	-1.868	0.206921695886932	-1.541	Conserved hypothetical protein	notInCOG	Metabolism_Cofactor	Folate_biosynthesis
CD630_14490	2	6	-1.955	0.0377872643975809	-2.426	GTP cyclohydrolase 1 (GTP cyclohydrolase I) (GTP-CH-I)	H	Metabolism_Cofactor	Folate_biosynthesis
CD630_14500	4	9	-1.22	0.0743893877242687	-2.115	Dihydropteroate synthase	H	Metabolism_Cofactor	Folate_biosynthesis
CD630_14510	1	3	-1.252	0.293324248481428	-1.302	Dihydroneopterin aldolase	H	Metabolism_Cofactor	Folate_biosynthesis
CD630_14520	4	4	-0.279	0.835988430049349	-0.29	2-amino-4-hydroxy-6-hydroxymethyldihydropteridine pyrophosphokinase	H	Metabolism_Cofactor	Folate_biosynthesis
CD630_14530	5	10	-0.996	0.120243982420524	-1.858	Phospho-2-dehydro-3-deoxyheptonate aldolase	E	Metabolism_Cofactor	Folate_biosynthesis
CD630_14540	10	24	-1.323	0.00752282734144652	-3.047	DNA primase	L	Metabolism_Nucleic_Acid	DNA_primase_dnaG
CD630_14550	14	18	-0.313	0.524149659367144	-0.826	RNA polymerase sigma factor SigA1 (sigma-43)	K	Regulations	SigA
CD630_14560	0	0	1.779	NA	0.503	Putative SAM-dependent methyltransferase	J	Cell_Factor	Methyltransferase
CD630_14570	2	2	-0.085	0.95250290383783	-0.085	Conserved hypothetical protein	S-H	Cell_Factor	Methyltransferase
CD630_14580	6	2	1.604	0.0433051132605729	2.368	Putative flavodoxin protein	C	Respiration_Anaerobic	NO_synthetase
CD630_14590	9	17	-0.823	0.141214874230583	-1.771	Putative FMN-binding protein	V	Respiration_Anaerobic	Electron_transport
CD630_-1459508..1459930	6	9	-0.682	0.411740262106844	-1.04	TRUE	notInCOG	notInMA2HTML	notInMA2HTML
CD630_14600	17	5	1.827	0.00465475684794894	3.206	Putative phosphohydrolase, HD superfamily	JR	Cell_Factor	Phosphohydrolase
CD630_14610	6	5	0.18	0.821368760967838	0.316	Putative membrane protein	S	Regulations	TR_GntR
CD630_14620	4	6	-0.73	0.345352109645133	-1.181	Transcriptional regulator, GntR family	K	Regulations	TR_GntR
CD630_14630	10	2	2.571	0.000547787468787205	3.853	Conserved hypothetical protein	notInCOG	UNKNOWN	CHP
CD630_+1463144..1463545	0	0	NA	NA	NA	TRUE	notInCOG	notInMA2HTML	notInMA2HTML
CD630_-1463928..1464354	4	5	-0.02	0.983901042983468	-0.032	TRUE	notInCOG	notInMA2HTML	notInMA2HTML
CD630_14640	0	1	-1.926	NA	-0.652	Two-component response regulator	TK	notInMA2HTML	notInMA2HTML
CD630_-1464594..1464925	3	4	-0.429	0.678273855966934	-0.563	TRUE	notInCOG	notInMA2HTML	notInMA2HTML
CD630_14650	0	1	-1.191	NA	-0.666	Two-component sensor histidine kinase	T	OPERONS_(Automatic)	CD1464
CD630_14660	0	0	2.199	NA	0.623	ABC-type transport system, ATP-binding protein	M	notInMA2HTML	notInMA2HTML
CD630_14670	1	4	-1.596	0.208448622026445	-1.535	ABC-type transport system, permease protein	M-M	OPERONS_(Automatic)	CD1466
CD630_14680	18	8	1.282	0.00274390304654967	3.372	Putative iron-sulfur protein	C	Cell_Factor	Iron-sulfur_protein
CD630_14690	33	36	-0.071	0.895011640080634	-0.182	Putative cell surface protein ; putative penicillin-binding protein	V-M	Cell_Wall	Cell-wall-protein_Peptidoglycan
CD630_14700	7	1	3.708	0.000578518413884006	3.837	Putative rhodanese-like domain-containing protein	P	Stress	Cyanide_detoxification
CD630_14710	25	16	0.653	0.136743431015906	1.79	Putative membrane protein	S	Cell_Wall	Membrane-protein
CD630_14720	1	3	-2.354	0.0653968504234581	-2.18	ABC-type transport system, multidrug-family ATP-binding protein/permease	V	Membrane_Transport	ABC_Multidrug
CD630_14730	1	1	-0.393	0.848611448792843	-0.265	ABC-type transport system, multidrug-family ATP-binding/permease	V	Membrane_Transport	ABC_Multidrug
CD630_14740	71	1434	-4.322	4.66384451975142e-32	-12.216	Putative rubrerythrin (Rr)	C-C	Stress	Rubrerythrin
CD630_14750	1	16	-4.085	1.80449662711344e-06	-5.176	Putative hydrolase	Q	Cell_Factor	Hydrolase
CD630_14760	8	31	-1.85	0.000427927185014705	-3.919	Putative signaling protein	ET-ET-T-T	Cell_Factor	Signaling-protein
CD630_14770	0	51	-7.717	6.18742259516444e-16	-8.503	Ferrous iron transport protein	P	Membrane_Transport	Ferrous-iron
CD630_14780	0	79	-7.877	6.78689213373599e-17	-8.772	Ferrous iron transport protein	P	Membrane_Transport	Ferrous-iron
CD630_14790	4	1059	-8.143	1.91352202194918e-61	-16.952	Ferrous iron transport protein B	P	Membrane_Transport	Ferrous-iron
CD630_14800	0	96	-8.648	9.03982732274116e-20	-9.53	Conserved hypothetical protein	notInCOG	Membrane_Transport	Ferrous-iron
CD630_14810	5	6	-0.27	0.75277509070547	-0.431	Putative tryptophan RNA-binding attenuation protein	C	Metabolism_Amino_Acid	Tryptophane_biosynthesis
CD630_14820	1	2	-0.421	0.834417515057375	-0.294	ABC-type transport system, sulfonates-family permease	P	Membrane_Transport	ABC_Sulfonates
CD630_14830	1	3	-1.488	0.273878830438295	-1.352	ABC-type transport system, sulfonates-family ATP-binding protein	P	Membrane_Transport	ABC_Sulfonates
CD630_14840	14	55	-1.899	0.000313540258791651	-4	ABC-type transport system, alkanesulfonates-family extracellular solute-binding protein	P	Membrane_Transport	ABC_Sulfonates
CD630_14850	0	4	-3.138	0.0367406254254172	-2.438	Conserved hypothetical protein	notInCOG	UNKNOWN	CHP
CD630_14860	6	0	5.005	0.0034714061563105	3.299	Putative ribosome recycling factor	notInCOG	Translation	Ribosome-recycling_factor
CD630_14870	0	0	-0.704	NA	-0.283	Conserved hypothetical protein	notInCOG	notInMA2HTML	notInMA2HTML
CD630_14880	0	2	-2.452	0.103123869516132	-1.941	Transcriptional regulator, DeoR family	K	Regulations	TR_DeoR
CD630_14890	1	2	-1.026	0.484800447263254	-0.896	ABC-type transport system, methionine-specific ATP-binding protein	E	Membrane_Transport	ABC_Methionine
CD630_14900	0	3	-2.577	0.0797544133999039	-2.079	ABC-type transport system, methionine-specific permease	E	Membrane_Transport	ABC_Methionine
CD630_14910	3	4	-0.678	0.546444354207698	-0.785	ABC-type transport system, methionine-specific substrate-binding lipoprotein	P	Membrane_Transport	ABC_Methionine
CD630_14920	5	14	-1.525	0.0149713879274041	-2.788	Histidine kinase, negative regulator of sporulation	T	Sporulation	Spo0
CD630_14930	2	4	-1.289	0.303300411473434	-1.279	Putative 3-methyladenine DNA glycosylase	L	Metabolism_Nucleic_Acid	DNA_glycosylase
CD630_14940	4	16	-1.792	0.00251941613423097	-3.401	Transcriptional regulator, HTH-type	K-S	notInMA2HTML	notInMA2HTML
CD630_14950	13	24	-0.899	0.0827538793278786	-2.06	Pyrroline-5-carboxylate reductase	E	Metabolism_Amino_Acid	Proline_utilization
CD630_14960	11	7	0.402	0.55501914146131	0.77	Conserved hypothetical protein	S	UNKNOWN	CHP
CD630_14970	4	4	-0.252	0.805778234501001	-0.342	Conserved hypothetical protein	notInCOG	UNKNOWN	CHP
CD630_14980	13	65	-2.359	2.67407101826236e-08	-5.973	RNA polymerase sigma factor SigA2 (sigma-43)	K	Regulations	SigA
CD630_14990_p1	2	3	-0.24	0.87629933953501	-0.218	Putative virulence factor, MviN family protein (Disrupted IStron)	M	notInMA2HTML	notInMA2HTML
CD630_14990_p2	12	11	0.179	0.779372892226078	0.388	Putative virulence factor, MviN family protein (Disrupted IStron)	M	notInMA2HTML	notInMA2HTML
CD630_15000	6	13	-1.281	0.025967194570738	-2.577	Transposase-like protein B	X	notInMA2HTML	notInMA2HTML
CD630_15020	1	2	-1.777	0.269320436848771	-1.366	Deoxyribose-phosphate aldolase (Phosphodeoxyriboaldolase) (Deoxyriboaldolase) (DERA)	F	Metabolism_Carbon	Aldolase_deoxyriboseP
CD630_15030	0	1	-0.824	NA	-0.238	Transcriptional regulator, GntR family	K	notInMA2HTML	notInMA2HTML
CD630_15040	0	0	-1.194	NA	-0.348	ABC-type transport system, multidrug-family ATP-binding protein	V	notInMA2HTML	notInMA2HTML
CD630_15050	0	1	-1.586	NA	-1.03	ABC-type transport system, multidrug-family permease	notInCOG	OPERONS_(Automatic)	CD1503
CD630_15060	8	35	-2.154	0.00022185468742237	-4.09	Putative drug/sodium antiporter, MATE family	V	Membrane_Transport	Antiporter_drug-sodium
CD630_15070	0	0	0.294	NA	0.083	Putative thioredoxin	O	Metabolism_Amino_Acid	Cysteine_utilization
CD630_15071	0	0	NA	NA	NA	Conserved hypothetical protein	notInCOG	notInMA2HTML	notInMA2HTML
CD630_15080	0	0	1.023	NA	0.412	Putative iron-sulfur binding protein	C	Metabolism_Amino_Acid	Cysteine_utilization
CD630_15090	0	0	-0.699	NA	-0.316	Putative lipoprotein	notInCOG	Metabolism_Amino_Acid	Cysteine_utilization
CD630_15100	17	55	-1.67	2.58929849394715e-07	-5.56	Conserved hypothetical protein, DUF1121 family	C	UNKNOWN	CHP
CD630_15110	58	3	4.435	4.46220939883421e-13	7.666	Spore outer coat layer protein CotB	notInCOG	Sporulation	CoatB
CD630_15111	34	1	5.318	2.77476309695521e-09	6.356	Conserved hypothetical protein	notInCOG	UNKNOWN	CHP_CD630
CD630_15120	1	3	-2.034	0.139306448615747	-1.779	Pantothenate synthetase	H	Metabolism_Cofactor	Pantothenate_biosynthesis
CD630_15130	0	5	-2.458	0.062685548018247	-2.199	Ketopantoate hydroxymethyltransferase	H	Metabolism_Cofactor	Pantothenate_biosynthesis
CD630_15140	3	2	0.634	0.569038671724396	0.738	Putative ketopantoate reductase	R	Metabolism_Cofactor	Pantothenate_biosynthesis
CD630_15150	4	6	-0.576	0.465077337458568	-0.931	Putative diguanylate kinase signaling protein	T-T	Regulations	Diguanylate_kinase_signaling_protein
CD630_15152	0	0	NA	NA	NA	Conserved hypothetical protein	notInCOG	UNKNOWN	CHP_CD630
CD630_15160	1	2	-2.159	0.233274299343427	-1.465	Transcriptional regulator, MerR family	T-K	Regulations	TR_MerR
CD630_15170	506	20	4.681	9.19095369401349e-25	10.716	Ferrous iron transport protein B	P	Membrane_Transport	Ferrous-iron
CD630_15180	35	2	4.293	9.95475954584995e-09	6.145	Ferrous iron transport protein	P	Membrane_Transport	Ferrous-iron
CD630_15190	4	3	0.576	0.532687429883309	0.81	Putative acyltransferase	R	notInMA2HTML	notInMA2HTML
CD630_15200	0	1	-1.857	NA	-1.173	Putative membrane protein	notInCOG	notInMA2HTML	notInMA2HTML
CD630_15210	17	18	-0.156	0.778116562742202	-0.39	Tyrosyl-tRNA synthetase (Tyrosine--tRNA ligase) (TyrRS)	J	Translation	tRNA-Tyrosine_biosynthesis
CD630_15220	3	35	-3.532	5.38466180317011e-12	-7.319	Putative polysaccharide deacetylase	GM	Metabolism_Carbon	Polysaccharide_deacetylase
CD630_15230	34	79	-1.261	0.00791781944429317	-3.027	Putative transporter	GER	Membrane_Transport	Transporter
CD630_15240	164	521	-1.659	4.28006618306552e-07	-5.464	Putative rubrerythrin	C-C	notInMA2HTML	notInMA2HTML
CD630_15250	3	3	0.09	0.936762407203201	0.112	Putative iron-sulfur protein	S-C	Metabolism_Nucleic_Acid	Dihydroorotase_pyrC
CD630_-1525675..1526093	11	5	1.169	0.0378770788144277	2.424	TRUE	notInCOG	notInMA2HTML	notInMA2HTML
CD630_15260	18	13	0.555	0.193824748831067	1.583	Dihydroorotase (DHOase)	F	Metabolism_Nucleic_Acid	Dihydroorotase_pyrC
CD630_15270	56	30	0.894	0.0247479844800072	2.596	ABC-type transport system, permease	V	Membrane_Transport	ABC
CD630_15280	14	9	0.532	0.30854569495165	1.265	ABC-type transport system, ATP-binding protein	M	Membrane_Transport	ABC
CD630_15290	16	17	-0.002	0.997450080100378	-0.004	ABC-type transport system, permease	MV	Membrane_Transport	ABC
CD630_15300	2	3	-0.462	0.749954184275471	-0.436	Two-component sensor histidine kinase	T	Regulations	TCS
CD630_15310	0	1	-0.019	NA	-0.009	Two-component response regulator	TK	Regulations	TCS
CD630_15320	0	1	-0.824	NA	-0.238	ABC-type transport system, ATP-binding protein	M	Membrane_Transport	ABC
CD630_15330	0	0	0.492	NA	0.194	ABC-type transport system, permease	V	Membrane_Transport	ABC
CD630_15340	6	5	0.31	0.71858277534497	0.494	Gamma-glutamyltranspeptidase	E	Stress	Glutamyltranspeptidase
CD630_15350	11	11	0.068	0.931375012106335	0.122	3-mercaptopyruvate sulfurtransferase	P	Stress	Sulfurtransferase
CD630_15360	18	30	-0.712	0.155937310370872	-1.715	Ferredoxin--NADP(+) reductase subunit alpha	HC	Metabolism_Amino_Acid	Glutamate_synthase_ferredoxin
CD630_15370	104	72	0.547	0.177808895499328	1.639	Putative glutamate synthase	ER	Metabolism_Amino_Acid	Glutamate_synthase_ferredoxin
CD630_15380	3	8	-1.378	0.1092328262982	-1.909	Putative signaling protein	T-T	Regulations	Diguanylate_kinase_signaling_protein
CD630_15390	0	0	NA	NA	NA	ABC-type transport system, ATP-binding protein	M	Membrane_Transport	ABC
CD630_15400	2	2	-0.091	0.966412685394952	-0.062	ABC-type transport system, permease protein	notInCOG	Membrane_Transport	ABC
CD630_15410	15	148	-3.36	1.53450026843523e-16	-8.673	Putative drug/sodium antiporter, MATE family	V	Membrane_Transport	Antiporter
CD630_15420	9	172	-4.249	2.79439882224678e-16	-8.601	Conserved hypothetical protein	K	UNKNOWN	CHP
CD630_15430	3	2	0.131	0.934624307504086	0.116	putative FMN-dependent NADH-azoreductase	C	Metabolism_Carbon	Azoreductase_CD1543
CD630_15431	3	50	-4.125	7.50929312369558e-10	-6.569	Conserved hypothetical protein	notInCOG	notInMA2HTML	notInMA2HTML
CD630_15450	1	7	-3.845	0.000962009989514962	-3.691	Conserved hypothetical protein, DUF1836 family	notInCOG	UNKNOWN	CHP
CD630_15460	25	78	-1.638	0.00402689402155509	-3.252	Putative channel-forming hemolysin	U	Virulence_Factors	Hemolysin
CD630_15461	8	5	0.809	0.217165660673612	1.51	Conserved hypothetical protein	notInCOG	UNKNOWN	CHP_CD630
CD630_15470	0	1	-1.883	NA	-0.627	ATP phosphoribosyltransferase regulatory subunit	E	notInMA2HTML	notInMA2HTML
CD630_15480	0	1	-0.927	NA	-0.268	ATP phosphoribosyltransferase (ATP-PRTase) (ATP-PRT)	E	notInMA2HTML	notInMA2HTML
CD630_15490	0	1	-0.57	NA	-0.248	Histidinol-phosphate aminotransferase (Imidazole acetol-phosphate transaminase)	E	notInMA2HTML	notInMA2HTML
CD630_15500	1	1	-0.837	NA	-0.582	Imidazoleglycerol-phosphate dehydratase	E	notInMA2HTML	notInMA2HTML
CD630_15510	0	1	-0.999	NA	-0.473	Imidazole glycerol phosphate synthase subunit HisH	E	notInMA2HTML	notInMA2HTML
CD630_15520	0	1	-0.461	NA	-0.182	1-(5-phosphoribosyl)-5-[(5-phosphoribosylamino)methylideneamino] imidazole-4-carboxamide isomerase	E	notInMA2HTML	notInMA2HTML
CD630_15530	0	1	-1.521	NA	-0.811	Imidazole glycerol phosphate synthase subunit HisF	E	notInMA2HTML	notInMA2HTML
CD630_15540	4	4	0.032	0.983958080669091	0.031	Histidine biosynthesis bifunctional protein HisIE [Includes: Phosphoribosyl-AMP cyclohydrolase ; Phosphoribosyl-ATP pyrophosphatase]	E-E	Metabolism_Amino_Acid	Histidine_biosynthesis_CD1547
CD630_15550	120	15	2.993	9.78129882356493e-22	10.007	Putative amino acid permease	E	Membrane_Transport	Permease
CD630_+1555197..1555769	5	8	-0.581	0.425546266973168	-1.009	TRUE	notInCOG	notInMA2HTML	notInMA2HTML
CD630_15560	5	1	2.556	0.0511313567783511	2.29	Putative polysaccharide deacetylase	GM	Cell_Wall	Polysaccharide_deacetylase
CD630_15570	2	2	-0.375	0.82104756611591	-0.317	Putative peptidylprolyl isomerase	O	Cell_Factor	Peptidylprolyl_isomerase
CD630_15580	1	1	-0.429	NA	-0.235	Extra-Cytoplasmic Function sigma factors, ECF family	K	Cell_Factor	Peptidylprolyl_isomerase
CD630_15590	2	0	2.917	0.171782218118582	1.66	Anti Sigma Factor, ECF family	notInCOG	Cell_Factor	Peptidylprolyl_isomerase
CD630_15600	1	0	1.466	NA	0.863	Conserved hypothetical protein	notInCOG	Cell_Factor	Peptidylprolyl_isomerase
CD630_15610	1	1	0.354	0.863973646532553	0.24	Putative dehydrogenase	O	Cell_Factor	Peptidylprolyl_isomerase
CD630_15620	2	1	1.101	0.636362167177867	0.627	Conserved hypothetical protein	R	Cell_Factor	Peptidylprolyl_isomerase
CD630_15640	2	0	4.036	0.109317119564262	1.908	Conserved hypothetical protein	notInCOG	UNKNOWN	CHP
CD630_15650	1	1	0.341	NA	0.151	Ketol-acid reductoisomerase	EH	Metabolism_Amino_Acid	Ileu-Val_biosynthesis
CD630_15660	4	2	1.165	0.411740262106844	1.04	Acetolactate synthase large subunit	EH	Metabolism_Amino_Acid	Ileu-Val_biosynthesis
CD630_15670	13	0	6.104	5.47592724176761e-05	4.437	Putative spore-associated manganese catalase	P	Stress	Manganese_catalase
CD630_15680	6	23	-1.914	0.00262133358815476	-3.387	Conserved hypothetical protein	R	UNKNOWN	CHP
CD630_15690	2	5	-1.76	0.152627391950206	-1.727	Transcriptional regulator, MarR family	K	Regulations	TR_MarR
CD630_15700_p1	1	1	-0.485	NA	-0.325	Putative lysophospholipase (Disrupted by IStron)	I	Metabolism_Lipids	Lysophospholipase
CD630_15700_p2	1	3	-1.741	0.1798029034737	-1.633	Putative lysophospholipase (Disrupted by IStron)	I	Metabolism_Lipids	Lysophospholipase
CD630_15710	0	1	-1.14	NA	-0.855	Transposase-like protein A	notInCOG	Mobile_Element	Transposase
CD630_-1571905..1572183	50	22	1.137	0.000404779058124404	3.933	TRUE	notInCOG	notInMA2HTML	notInMA2HTML
CD630_15720	5	16	-1.546	0.0102375305685024	-2.935	Transposase-like protein B	X	Mobile_Element	Transposase
CD630_15730	1	2	-1.121	0.560484789609931	-0.756	Transcriptional regulator, HTH-type	K	Regulations	TR
CD630_15740	2	4	-1.105	0.549867172385351	-0.779	Conserved hypothetical protein	notInCOG	notInMA2HTML	notInMA2HTML
CD630_15750	2	0	4.556	0.0783247860254019	2.089	Conserved hypothetical protein	S-S	UNKNOWN	CHP
CD630_15760	2	4	-1.098	0.305305615350993	-1.274	Putative esterase, SGNH hydrolase-type	DI	notInMA2HTML	notInMA2HTML
CD630_15770	16	13	0.323	0.686978851442568	0.548	Alpha-phosphoglucomutase	G	Metabolism_Carbon	Glycogen_catabolism
CD630_15780	5	2	1.738	0.122429638786916	1.848	Putative membrane-associated ribonuclease BN-like (Rbn)	S	Metabolism_Nucleic_Acid	Ribonuclease
CD630_15790	3	11	-2.194	0.00508157269824765	-3.178	Two-component sensor histidine kinase, sporulation-associated spo0A	T	Sporulation	Spo0
CD630_15800	1	0	2.342	0.52449014684975	0.825	Homoserine dehydrogenase	E	Metabolism_Amino_Acid	Homoserine_dehydrogenase
CD630_15810	542	3	7.489	8.22527825395034e-26	10.951	Conserved hypothetical protein	notInCOG	Sporulation	CHP
CD630_15820	4	1	1.725	0.080721904263165	2.072	Histidinol dehydrogenase (HDH)	E	Metabolism_Amino_Acid	Histidine_synthesis
CD630_15830	2	24	-3.508	5.5103260481702e-08	-5.842	Conserved hypothetical protein	HR	UNKNOWN	CHP
CD630_15831	38	11	1.809	1.06921772442705e-05	4.812	Conserved hypothetical protein	notInCOG	notInMA2HTML	notInMA2HTML
CD630_15840	0	2	-3.17	NA	-1.798	Transcriptional regulator, repressor ROK family	GK	Regulations	Sugar_metabolism
CD630_15850	0	0	NA	NA	NA	Putative N-acetylglucosamine kinase NAGK-like	G	Cell_Wall	GlcNAc_kinase
CD630_15860	0	1	-0.824	NA	-0.238	Conserved hypothetical protein	notInCOG	Membrane_Transport	ABC
CD630_15870	0	1	-1.318	NA	-0.627	ABC-type transport system, sugar-family ATP-binding protein	G	Membrane_Transport	ABC
CD630_15880	0	0	-0.622	NA	-0.179	ABC-type transport system, sugar-family permease	G	Membrane_Transport	ABC
CD630_15890	0	2	-2.018	0.268446626995068	-1.369	ABC-type transport system, sugar-family extracellular solute-binding protein	G	Membrane_Transport	ABC
CD630_15900	107	59	0.871	0.103123869516132	1.941	Putative membrane protein	S	Cell_Wall	Membrane-protein
CD630_15910	0	2	-2.36	NA	-1.502	Potassium-translocating ATPase A chain	P	notInMA2HTML	notInMA2HTML
CD630_15920	1	4	-3.001	0.0236789667789554	-2.612	Potassium-transporting ATPase B chain	P	notInMA2HTML	notInMA2HTML
CD630_15930	0	2	-2.377	0.105961256255987	-1.924	Potassium-transporting ATPase C chain	P	OPERONS_(Automatic)	CD1591
CD630_15940	7	13	-0.984	0.496260179436209	-0.875	O-acetyl-serine thiol-lyase A (O-acetyl-sulfhydrylase)(OAS-TL)	E	Metabolism_Amino_Acid	Cysteine_synthesis
CD630_15950	5	9	-1.158	0.216160048965234	-1.513	Serine acetyltransferase (SAT)	E	Metabolism_Amino_Acid	Cysteine_synthesis
CD630_15951	193	2	6.372	5.80523836548433e-17	8.791	Ferredoxin	C	Metabolism_Cofactor	Ferredoxin_CD630
CD630_15960	8	9	-0.245	0.726665614038056	-0.481	Methionine aminopeptidase Map2 (MAP) (Peptidase M)	J	Metabolism_Amino_Acid	Methionine_aminopeptidase
CD630_15970	1	1	1.198	0.572910903018919	0.73	Conserved hypothetical protein	notInCOG	UNKNOWN	CHP
CD630_15980	0	1	-0.931	NA	-0.269	Putative excinuclease ABC-like	L	notInMA2HTML	notInMA2HTML
CD630_15990	1	1	0.939	0.603335721289888	0.68	Phosphomethylpyrimidine kinase	H	Metabolism_Cofactor	Thiamine_biosynthesis
CD630_-159994..161605	17	28	-0.702	0.190446393938913	-1.595	TRUE	notInCOG	notInMA2HTML	notInMA2HTML
CD630_16000	0	0	1.779	NA	0.503	Hydroxyethylthiazole kinase	H	Metabolism_Cofactor	Thiamine_biosynthesis
CD630_16010	1	0	1.867	NA	1.231	Thiamine-phosphate pyrophosphorylase	H	Metabolism_Cofactor	Thiamine_biosynthesis
CD630_16020	8	7	0.151	0.834618751001287	0.293	PTS system, lactose/cellobiose-family IIB component	G	Membrane_Transport	PTS_Lactose-cellobiose
CD630_16030	3	0	3.178	0.0838483206337458	2.053	ABC-type transport system, multidrug-family permease	V	Membrane_Transport	ABC
CD630_16040	1	0	2.688	0.204990470606831	1.547	ABC-type transport system, multidrug-family ATP-binding protein	V	Membrane_Transport	ABC
CD630_16050	0	0	1.779	NA	0.503	Putative transcriptional regulator	T	Membrane_Transport	ABC
CD630_16060	0	0	0.359	NA	0.102	Transcriptional regulator, GntR family	K	Regulations	TR_GntR
CD630_16070	0	1	-1.532	NA	-0.663	ABC-type transport system, multidrug-family ATP-binding protein	V	Membrane_Transport	ABC_Multidrug
CD630_16080	0	0	0.285	NA	0.081	ABC-type transport system, multidrug-family permease	notInCOG	Membrane_Transport	ABC_Multidrug
CD630_16090	0	0	NA	NA	NA	Conserved hypothetical protein	notInCOG	UNKNOWN	CHP
CD630_16100	1	0	1.353	NA	0.58	Conserved hypothetical protein	notInCOG	UNKNOWN	CHP
CD630_16110	2	1	1.341	0.412322975833117	1.038	Conserved hypothetical protein	notInCOG	UNKNOWN	CHP
CD630_16120	9	9	0.008	0.994138301353814	0.012	Putative amidohydrolase	Q	Cell_Factor	Hydrolase
CD630_16130	4598	3	10.423	6.15426022616675e-65	17.442	Spore outer coat layer protein CotA	notInCOG	Sporulation	CoatA
CD630_16140	1	3	-1.001	0.433906428951004	-0.99	ABC-type transport system, ATP-binding protein	V	notInMA2HTML	notInMA2HTML
CD630_16150	4	6	-0.513	0.588701791273898	-0.703	ABC-type transport system, permease	CP-O	OPERONS_(Automatic)	CD1614
CD630_16160	2	3	-0.671	0.604587625988121	-0.677	Putative diguanylate kinase signaling protein	T-T	Regulations	Diguanylate_kinase_signaling_protein
CD630_16170	0	2	-2.492	NA	-1.681	Transcriptional regulator, GntR family	K	Membrane_Transport	ABC
CD630_16180	3	5	-0.797	0.424646316122081	-1.012	ABC-type transport system, multidrug-family ATP-binding protein	V	Membrane_Transport	ABC
CD630_16190	1	8	-2.52	0.0375569878263225	-2.429	ABC-type transport system, multidrug-family permease	notInCOG	Membrane_Transport	ABC
CD630_16200	1	3	-2.111	0.150877388089787	-1.734	Transporter, Major Facilitator Superfamily (MFS)	G	Membrane_Transport	MFS
CD630_16210	7	10	-0.542	0.359566883590845	-1.15	Putative mechanosensitive ion channel protein, MscS family	M	Membrane_Transport	Ion_channel
CD630_16220	2	5	-1.182	0.257445659146221	-1.398	Putative lipoprotein	O	UNKNOWN	CHP
CD630_16230	31	304	-3.246	2.68080270030465e-13	-7.736	Putative oxidoreductase	C-C-C	Respiration_Anaerobic	NO_reductase
CD630_16240	7	13	-1.029	0.269112867356974	-1.367	Two-component response regulator	TK	Stress	Vancomycin
CD630_16250	10	23	-1.251	0.0112602720879338	-2.898	Two-component sensor histidine kinase	T	Stress	Vancomycin
CD630_-1625595..1626965	10	24	-1.128	0.0472017700378261	-2.327	TRUE	notInCOG	notInMA2HTML	notInMA2HTML
CD630_16260	0	1	-1.081	NA	-0.458	D-alanine--D-alanine ligase 2	MR	Stress	Vancomycin
CD630_16270	0	1	-0.927	NA	-0.268	D-alanyl-D-alanine carboxypeptidase	M	Stress	Vancomycin
CD630_16280	3	2	0.753	0.498258351463217	0.872	Alanine racemase 1	M-M	Stress	Vancomycin
CD630_16290	6	3	0.996	0.254639252619444	1.405	Conserved hypothetical protein	S	UNKNOWN	CHP
CD630_16300	3	4	-0.135	0.899504772155104	-0.173	Putative membrane protein	R	Cell_Wall	Membrane-protein
CD630_16310	30	4	2.953	0.000547787468787205	3.853	Spore coat protein, superoxide dismutase	P	Stress	SOD
CD630_16320	4	1	1.778	0.125765003402562	1.833	Asparagine synthetase	E	Metabolism_Amino_Acid	Asparagine_synthetase
CD630_16330	3	5	-0.922	0.262083750995662	-1.386	Putative serine protease	O	Cell_Factor	Protease_S1C
CD630_16340	2	22	-3.419	4.18613362980856e-07	-5.469	Tellurium resistance protein	T	Stress	Tellurium_resistance
CD630_16350	3	75	-4.655	4.71344356388596e-16	-8.535	Tellurium resistance protein	T	Stress	Tellurium_resistance
CD630_16360	3	5	-0.307	0.786496724246669	-0.375	Tellurium resistance protein	T	Stress	Tellurium_resistance
CD630_16370	58	62	-0.088	0.833019682921439	-0.297	Putative calcium-transporting ATPase	P	Stress	Tellurium_resistance
CD630_16380	8	22	-1.551	0.00625030349876357	-3.11	Conserved hypothetical protein	notInCOG	Stress	Tellurium_resistance
CD630_16390	12	38	-1.61	0.000674111950787887	-3.792	Putative tellurite associated resistance protein	V	Stress	Tellurium_resistance
CD630_16400	1	7	-2.957	0.00402375491140036	-3.253	Conserved hypothetical protein	G	UNKNOWN	CHP
CD630_16410	4	5	-0.617	0.680583916863452	-0.559	Conserved hypothetical protein	notInCOG	UNKNOWN	CHP
CD630_16420	2	7	-2.315	0.0117266622817287	-2.884	Conserved hypothetical protein	notInCOG	UNKNOWN	CHP
CD630_16430	3	5	-0.715	0.461216482124096	-0.938	Conserved hypothetical protein	HR	UNKNOWN	CHP
CD630_16440	4	4	-0.061	0.949225024541521	-0.091	Transcriptional regulator, RmlC-type	K-R	Regulations	TR_RmlC
CD630_16450	10	26	-1.29	0.00664037149794183	-3.089	Putative membrane protein	S	Cell_Wall	Membrane-protein_peptidase
CD630_-1645036..1645276	0	1	-0.728	NA	-0.38	TRUE	notInCOG	notInMA2HTML	notInMA2HTML
CD630_16460	3	11	-1.948	0.00664480483340218	-3.089	Putative peptidase, M19 family	OE	Cell_Wall	Membrane-protein_peptidase
CD630_16470	0	2	-2.357	NA	-1.479	ABC-type transport system, iron-family permease	P	Membrane_Transport	ABC_Iron
CD630_16480	0	0	-0.196	NA	-0.056	ABC-type transport system, iron-family permease	P	Membrane_Transport	ABC_Iron
CD630_16490	0	0	0.294	NA	0.083	ABC-type transport system, iron-family ATP-binding protein	P	Membrane_Transport	ABC_Iron
CD630_16500	0	1	-0.652	NA	-0.282	ABC-type transport system, iron-family extracellular substrate-binding protein	P	Membrane_Transport	ABC_Iron
CD630_16510	1	1	-0.575	0.735288423356227	-0.466	Putative signaling protein	T-T	notInMA2HTML	notInMA2HTML
CD630_16520	1	24	-4.226	6.72625937109542e-09	-6.21	Putative tellurium resistance protein	V	Stress	Tellurium_resistance
CD630_16530	2	2	-0.688	0.646926697408059	-0.612	Putative Probable D-methionine-binding lipoprotein	P	Membrane_Transport	ABC
CD630_16540	11	4	1.438	0.0258487331613126	2.579	Putative lipoate-protein ligase	H	Cell_Wall	Lipoate-protein_ligase_LplA
CD630_16550	32	9	1.779	0.03290150674024	2.483	Putative Na+/H+ antiporter NhaC-like	C	Membrane_Transport	Antiporter
CD630_16560	0	0	2.228	NA	0.632	Putative membrane protein	notInCOG	notInMA2HTML	notInMA2HTML
CD630_+1656343..1656552	0	0	1.779	NA	0.503	TRUE	notInCOG	notInMA2HTML	notInMA2HTML
CD630_16570	4	12	-1.442	0.125003175027739	-1.837	Bi-functional glycine dehydrogenase/aminomethyl transferase protein	E-E	Metabolism_Amino_Acid	Glycine_decarboxylase
CD630_16580	12	26	-1.207	0.077038738979671	-2.098	Glycine decarboxylase	E	Metabolism_Amino_Acid	Glycine_decarboxylase
CD630_16590	4	2	1.236	0.29747921654101	1.292	Cation-transporting ATPase	P	Cell_Factor	Cation_transport
CD630_16600	8	2	2.244	0.0250566263519025	2.591	Conserved hypothetical protein, DUF 1255 family	F	UNKNOWN	CHP
CD630_16601	0	0	0.775	NA	0.22	Transposase-like protein A	X	notInMA2HTML	notInMA2HTML
CD630_16610	5	12	-1.33	0.0246095111598154	-2.598	Transposase-like protein B	X	notInMA2HTML	notInMA2HTML
CD630_16620	1	0	0.885	NA	0.457	Conserved hypothetical protein	notInCOG	notInMA2HTML	notInMA2HTML
CD630_16630	16	2	2.952	5.6775839430104e-05	4.428	Guanine deaminase (Guanase) (Guanine aminase) (Guanine aminohydrolase) (GAH)	FR	Metabolism_Nucleic_Acid	Guanine_deaminase
CD630_16631	0	0	NA	NA	NA	Conserved hypothetical protein	notInCOG	UNKNOWN	CHP_CD630
CD630_16632	0	0	NA	NA	NA	Conserved hypothetical protein	notInCOG	notInMA2HTML	notInMA2HTML
CD630_16640	2	1	0.769	0.579093130289817	0.719	Transcriptional regulator, RmlC-type	K-S	notInMA2HTML	notInMA2HTML
CD630_16650	4	57	-3.958	1.71309352426147e-16	-8.659	O-acetylserine (thiol)-lyase (O-acetylserine sulfhydrylase) (OAS-TL)	E	Metabolism_Amino_Acid	Cysteine_synthase
CD630_16660	1	9	-2.847	0.000921867519535252	-3.706	Putative membrane glycerophosphoryl diester phosphodiesterase	I-I	notInMA2HTML	notInMA2HTML
CD630_16670	1	4	-1.526	0.15212856450948	-1.729	Putative maltose O-acetyltransferase	R	Metabolism_Carbon	Sugar_O-acetyltransferase
CD630_16671	47	8	2.563	0.00213894408398439	3.45	Conserved hypothetical protein	notInCOG	UNKNOWN	CHP_CD630
CD630_16680	0	1	-2.066	NA	-0.954	Putative membrane protein	notInCOG	notInMA2HTML	notInMA2HTML
CD630_16690	0	2	-2.93	NA	-1.587	ABC-type transport system, multidrug-family ATP-binding protein	V	notInMA2HTML	notInMA2HTML
CD630_16700	0	1	-2.189	NA	-1.02	ABC-type transport system, multidrug-family permease	notInCOG	OPERONS_(Automatic)	CD1668
CD630_16710	0	2	-2.662	NA	-1.39	Two-component response regulator	TK	notInMA2HTML	notInMA2HTML
CD630_16720	0	2	-2.694	NA	-1.401	Two-component sensor histidine kinase	T	notInMA2HTML	notInMA2HTML
CD630_16730	1	2	-1.146	0.5572543953678	-0.766	Conserved hypothetical protein	notInCOG	OPERONS_(Automatic)	CD1671
CD630_16731	0	0	NA	NA	NA	Conserved hypothetical protein	notInCOG	UNKNOWN	CHP_CD630
CD630_16740	2	1	0.518	0.737070017734084	0.462	Putative NADPH-dependent FMN reductase	C	Cell_Factor	Reductase
CD630_16750	3	9	-1.387	0.0665303862516328	-2.171	Transcriptional regulator, hxlR family	K	Regulations	TR_HxlR
CD630_16760	5	2	1.136	0.322956908939771	1.231	Pyrrolidone-carboxylate peptidase	O	Cell_Factor	Peptidase
CD630_16770	9	1	3.437	0.00073807958617959	3.767	Putative membrane protein	S	Cell_Factor	Peptidase
CD630_16780	4	0	4.477	0.0313285211206646	2.503	Putative membrane protein	S	Cell_Factor	Peptidase
CD630_16781	0	0	NA	NA	NA	Conserved hypothetical protein	notInCOG	notInMA2HTML	notInMA2HTML
CD630_16790	4	5	-0.259	0.834618751001287	-0.293	Putative flavodoxin	H	Respiration_Anaerobic	Flavodoxin
CD630_16800	1	5	-2.305	0.125534514252281	-1.834	Putative FMN-binding protein	R	Respiration_Anaerobic	Flavodoxin
CD630_16810	0	6	-3.661	0.00217707243861273	-3.444	Transcriptional regulator, TetR family	K	Respiration_Anaerobic	Flavodoxin
CD630_16820	10	41	-2.062	0.0003554103670976	-3.966	Putative nucleoside hydrolase, IUNH family	F	Metabolism_Nucleic_Acid	Nucleoside_hydrolase
CD630_16830	4	17	-2.195	0.000148814777090999	-4.192	Putative membrane protein	notInCOG	Metabolism_Nucleic_Acid	Nucleoside_hydrolase
CD630_16840	1	12	-2.896	0.000896134735038717	-3.715	Putative radical SAM superfamily protein	J	Metabolism_Nucleic_Acid	Nucleoside_hydrolase
CD630_16850	0	0	-1.194	NA	-0.348	Putative binding protein	L	Regulations	TR
CD630_16860	1	2	-0.519	0.756999595678931	-0.424	Transcriptional regulator, repressor-like	notInCOG	Regulations	TR
CD630_16870	1	7	-2.771	0.00690772145350112	-3.076	Putative lipoprotein	notInCOG	Regulations	TCS
CD630_16880	0	8	-4.659	5.07331538397458e-05	-4.455	Two-component response regulator	TK	Regulations	TCS
CD630_16890	7	9	-0.298	0.711011479905675	-0.506	Two-component sensor histidine kinase	T	Regulations	TCS
CD630_16900	8	65	-3.181	7.465057549376e-14	-7.902	Thioredoxin	O	Stress	Thioredoxin
CD630_16910	97	201	-1.062	0.0102670565282585	-2.933	Putative thioredoxin-disulfide reductase	O	Stress	Thioredoxin
CD630_16920	4	25	-2.743	6.52979626825213e-07	-5.384	Transcriptional regulator, ArsR family	K	Regulations	TR_ArsR
CD630_16930	6	42	-2.82	1.1540761393949e-06	-5.265	Putative dinitrogenase iron-molybdenum cofactor	O	Metabolism_Cofactor	Iron-molybdenum_dinitrogenase
CD630_16940	8	8	0.038	0.961012029252899	0.071	Conserved hypothetical protein	notInCOG	UNKNOWN	CHP
CD630_16950	12	2	2.901	0.000514619969346407	3.87	Putative symporter protein	P	Membrane_Transport	Symporter
CD630_16960	39	33	0.243	0.840143249007445	0.283	Sodium:alanine symporter	E	Membrane_Transport	Symporter_Amino-acid
CD630_16970	0	2	-2.421	NA	-1.297	6,7-dimethyl-8-ribityllumazine synthase	H	Metabolism_Cofactor	Riboflavin_biosynthesis
CD630_16980	0	1	-1.315	NA	-0.603	Riboflavin biosynthesis protein ribBA [Includes: 3,4-dihydroxy-2-butanone 4-phosphate synthase; GTP cyclohydrolase-2]	H-H	Metabolism_Cofactor	Riboflavine_biosynthesis
CD630_16990	0	4	-3.988	0.00862216071572686	-2.996	Riboflavin synthase alpha subunit	H	Metabolism_Cofactor	Riboflavine_biosynthesis
CD630_17000	2	10	-2.472	0.0160328537586675	-2.763	Riboflavin biosynthesis protein ribD [Includes: Diaminohydroxyphosphoribosylaminopyrimidine deaminase ; 5-amino-6-(5-phosphoribosylamino)uracil reductase]	H-H	Metabolism_Cofactor	Riboflavine_biosynthesis
CD630_17010	2	5	-1.327	0.162855190613282	-1.69	ATP-dependent DNA helicase	L-L	Metabolism_Nucleic_Acid	DNA_helicase
CD630_17020	6	1	1.65	0.0971686429729868	1.975	Thiamine biosynthesis protein ThiC	H	Metabolism_Cofactor	Thiamine_biosynthesis
CD630_17021	1	0	2.9	NA	1.055	Thiamine biosynthesis protein ThiS	H	notInMA2HTML	notInMA2HTML
CD630_17030	6	0	5.794	0.000222945395027608	4.088	Thiamine biosynthesis protein ThiF	J	Metabolism_Cofactor	Thiamine_biosynthesis
CD630_17040	5	0	3.083	0.0665077124305861	2.171	Thiazole biosynthesis protein ThiG	H	Metabolism_Cofactor	Thiamine_biosynthesis
CD630_17050	3	0	3.641	0.0497573193193235	2.303	Thiamine biosynthesis protein ThiH	H	Metabolism_Cofactor	Thiamine_biosynthesis
CD630_17060	2	0	1.795	0.324499264789923	1.228	Thiamine-phosphate pyrophosphorylase ThiE2	H	Metabolism_Cofactor	Thiamine_biosynthesis
CD630_17070	71	0	7.738	1.34218847565953e-09	6.477	Putative C4-dicarboxylate anaerobic carrier, DcuC family	R	Respiration_Anaerobic	Dicarboxylate_anaerobic_carrier
CD630_17080	0	4	-2.702	0.0496449890890106	-2.305	Conserved hypothetical protein	FT	Cell_Factor	NADP-binding
CD630_17090	3	2	0.823	0.442282967599089	0.972	Molybdopterin-guanine dinucleotide biosynthesis protein A	H	Cell_Factor	NADP-binding
CD630_17100	0	4	-3.144	0.017190056089736	-2.736	Putative NAD(P)-binding protein	R	Cell_Factor	NADP-binding
CD630_17110	42	119	-1.483	0.00156083903568473	-3.55	Conserved hypothetical protein, UPF0145 family	S	UNKNOWN	CHP
CD630_17120	0	2	-1.814	0.24901663386464	-1.422	Molybdenum cofactor biosynthesis protein MoaB	H	Metabolism_Cofactor	Molybdenum_biosynthesis
CD630_17130	1	4	-1.931	0.0994270878818151	-1.963	Molybdenum cofactor biosynthesis protein MoaA	H	Metabolism_Cofactor	Molybdenum_biosynthesis
CD630_17140	1	1	-0.937	NA	-0.654	Molybdenum cofactor biosynthesis protein MoaC	H	Metabolism_Cofactor	Molybdenum_biosynthesis
CD630_17150	1	2	-1.786	0.257428510598181	-1.399	Putative molybdenum cofactor sulfurase	FV	Metabolism_Cofactor	Molybdenum_biosynthesis
CD630_17151	0	2	-1.422	NA	-0.843	Conserved hypothetical protein	notInCOG	UNKNOWN	CHP_CD630
CD630_17160	3	3	0.213	0.895011640080634	0.184	Putative permease	F	Membrane_Transport	Permease
CD630_17170	6	8	-0.436	0.585286068286544	-0.708	Conserved hypothetical protein, DUF917 family	S	UNKNOWN	CHP
CD630_17180_p1	1	1	-0.47	0.784802815892436	-0.379	Putative hydantoinase (Disrupted IStron)	EQ	OPERONS_(Automatic)	CD1719
CD630_17180_p2	5	5	-0.133	0.880362076913011	-0.209	Putative hydantoinase (Disrupted IStron)	EQ	OPERONS_(Automatic)	CD1719
CD630_17190	6	19	-1.45	0.0104336241622226	-2.928	Transposase-like protein B	X	notInMA2HTML	notInMA2HTML
CD630_17210	1	4	-1.462	0.24901663386464	-1.421	Conserved hypothetical protein	S	notInMA2HTML	notInMA2HTML
CD630_17220	0	2	-2.16	NA	-0.972	Putative transcriptional regulator	notInCOG	Regulations	TR
CD630_17230	4	9	-1.114	0.100001783703621	-1.96	Putative acyltransferase	I	Cell_Factor	Acyltransferase
CD630_17240	2	1	0.948	0.562768747818473	0.751	Conserved hypothetical protein	notInCOG	Regulations	TR_AraC
CD630_17250	0	0	-0.231	NA	-0.115	Transcriptional regulator, AraC family	K	Regulations	TR_AraC
CD630_17260	5	0	5.559	0.00061737592252968	3.816	Conserved hypothetical protein	notInCOG	UNKNOWN	CHP
CD630_17270	1	3	-1.102	0.440157927436149	-0.977	Conserved hypothetical protein	notInCOG	UNKNOWN	CHP
CD630_17280	1	2	-0.428	0.808494322001863	-0.336	Conserved hypothetical protein	notInCOG	UNKNOWN	CHP
CD630_17281	1	1	0.273	0.883222053952905	0.204	Conserved hypothetical protein	notInCOG	UNKNOWN	CHP_CD630
CD630_17290	4	1	2.752	0.0161007086211153	2.761	Putative sodium:phosphate symporter	P	Membrane_Transport	Symporter
CD630_17291	0	0	NA	NA	NA	Fragment of putative transcriptional regulator, AraC family (C-terminal region)	notInCOG	notInMA2HTML	notInMA2HTML
CD630_17292	2	6	-1.623	0.105514281336409	-1.927	Conserved hypothetical protein	notInCOG	UNKNOWN	CHP_CD630
CD630_17300	38	15	1.397	0.00158984553104522	3.544	Putative ATP-binding protein	D	Cell_Factor	ATP-binding
CD630_17310	0	0	0.095	NA	0.048	Putative acetyltransferase	R	notInMA2HTML	notInMA2HTML
CD630_17320	0	0	1.286	NA	0.528	Putative cobalamin-binding protein	C	notInMA2HTML	notInMA2HTML
CD630_17330	0	0	0.104	NA	0.052	Uroporphyrinogen decarboxylase (URO-D)	H	notInMA2HTML	notInMA2HTML
CD630_17340	2	0	2.862	0.142011312841277	1.768	Conserved hypothetical protein	notInCOG	OPERONS_(Automatic)	CD1732
CD630_17350	2	1	0.629	0.679533158585059	0.561	Putative hydrolase	H	notInMA2HTML	notInMA2HTML
CD630_17360	1	2	-1.146	0.484800447263254	-0.895	Transcriptional regulator, HTH-type	K-R	OPERONS_(Automatic)	CD1735
CD630_17370	3	3	-0.226	0.847726671406859	-0.267	Putative divalent ion symporter	G	notInMA2HTML	notInMA2HTML
CD630_17380	4	6	-0.452	0.63422072700453	-0.63	Two-component sensor histidine kinase	ET-T	Regulations	TCS
CD630_17390	1	1	-0.476	0.793422309999904	-0.364	Two-component response regulator, sigma-54 dependent regulator	T	Regulations	TCS
CD630_17400	70	0	7.726	1.13282908459076e-11	7.21	Glycine/sarcosine/betaine reductase complex, protein B, alpha and beta subunits	notInCOG	Metabolism_Amino_Acid	Aminoreductase
CD630_17410	79	0	7.335	6.91916955417973e-15	8.209	Selenoprotein B, glycine/betaine/sarcosine/D-proline reductase family (sarcosine reductase)	notInCOG	Metabolism_Amino_Acid	Aminoreductase
CD630_17430	0	0	1.779	NA	0.503	Two-component response regulator	KT	notInMA2HTML	notInMA2HTML
CD630_17440	0	0	2.456	NA	0.698	Two-component sensor histidine kinase	T	OPERONS_(Automatic)	CD1743
CD630_17450	0	1	-0.927	NA	-0.268	Conserved hypothetical protein	notInCOG	notInMA2HTML	notInMA2HTML
CD630_17451	7	259	-5.253	8.22527825395034e-26	-10.947	Ferrous iron transport protein	P	notInMA2HTML	notInMA2HTML
CD630_17452	1	12	-4.252	2.82310241815848e-05	-4.591	Conserved hypothetical protein	notInCOG	UNKNOWN	CHP_CD630
CD630_17460	7	1	3.053	0.00281981583508742	3.363	Sodium/glutamate symporter	E	Membrane_Transport	Sodium_glutamate_symporter_uptake
CD630_17470	0	1	-1.857	NA	-1.09	Adenosine deaminase (Adenosine aminohydrolase)	F	notInMA2HTML	notInMA2HTML
CD630_17480	0	1	-2.002	NA	-1.251	Conserved hypothetical protein	notInCOG	UNKNOWN	CHP
CD630_17490	3	8	-1.87	0.075247351535942	-2.109	Putative 2-hydroxyacyl-CoA dehydratase	EQ	Metabolism_Cofactor	CoA_regeneration
CD630_17500	1	4	-2.387	0.0700972836680846	-2.146	Putative CoA enzyme activase	I	Metabolism_Cofactor	CoA_regeneration
CD630_17510	5	6	-0.159	0.888951562227788	-0.193	Cell surface protein	M-O	Cell_Wall	Cell-wall_protein
CD630_17511	25	68	-1.387	0.186873419667183	-1.608	Conserved hypothetical protein	notInCOG	UNKNOWN	CHP_CD630
CD630_17520	2	14	-3.059	6.47877777213202e-05	-4.396	Transcriptional regulator, TetR family	K	Regulations	TR_TetR
CD630_17530	1	17	-4.731	1.39151827155461e-06	-5.228	ABC-type transport system, multidrug-family ATP-binding protein	V	Membrane_Transport	ABC_Multidrug
CD630_17540	0	9	-4.772	4.4441423290732e-05	-4.487	ABC-type transport system, multidrug-family permease	notInCOG	Membrane_Transport	ABC_Multidrug
CD630_17550	1	9	-3.268	0.000696293201566988	-3.784	ABC-type transport system, multidrug-family permease	notInCOG	Membrane_Transport	ABC_Multidrug
CD630_17551	0	7	-4.885	0.000102809045844665	-4.286	Transcriptional regulator, HTH-type	K	notInMA2HTML	notInMA2HTML
CD630_17560	1	15	-4.583	1.97447634980933e-06	-5.157	Peptide deformylase 1 (PDF 1) (Polypeptide deformylase 1)	J	Regulations	TR
CD630_17570	0	4	-2.717	0.0507984548039197	-2.293	Conserved hypothetical protein	notInCOG	Regulations	TR
CD630_17580	2	20	-2.976	5.12979694401438e-06	-4.966	Putative radical SAM superfamily protein	L	Regulations	TR
CD630_17590	2	3	-1.149	0.322318177048852	-1.233	Putative SAM-dependent methyltransferase	H	Cell_Factor	SAM
CD630_17591	1	2	-1.568	0.31885772058421	-1.243	Fragment of conserved hypothetical protein, UPF0027 family (C-terminal region)	notInCOG	notInMA2HTML	notInMA2HTML
CD630_17600	0	2	-2.09	NA	-1.253	Putative iron-sulfur protein	C-C	notInMA2HTML	notInMA2HTML
CD630_17610	2	1	1.048	0.441102439987778	0.975	Putative phenazine biosynthesis PhzC/PhzF protein	R	OPERONS_(Automatic)	CD1760
CD630_17620	31	28	0.148	0.755349424287508	0.427	Conserved hypothetical protein	notInCOG	UNKNOWN	CHP
CD630_-1762898..1763090	1	0	3.499	NA	1.569	TRUE	notInCOG	notInMA2HTML	notInMA2HTML
CD630_-17629..17836	11	3	1.991	0.0138565135387965	2.822	NA	notInCOG	notInMA2HTML	notInMA2HTML
CD630_17630	2	1	0.74	0.540391427759041	0.797	Putative membrane protein	S	Cell_Wall	Membrane-protein
CD630_17640	2	2	0.494	0.705161520645958	0.517	Putative phenylalanyl-tRNA synthetase beta chain	R	Metabolism_Amino_Acid	Phenylalanyl-tRNA_synthetase
CD630_17650	3	3	0.179	0.878867338026847	0.213	Putative hydrolase, NUDIX family	F	Cell_Factor	Hydrolase
CD630_17660	0	1	-0.824	NA	-0.238	Putative lipoprotein	notInCOG	Cell_Wall	Lipoprotein
CD630_-1766785..1767468	7	33	-2.076	2.51838847953306e-05	-4.617	TRUE	notInCOG	notInMA2HTML	notInMA2HTML
CD630_17670	21	9	1.199	0.186802246972215	1.608	Glyceraldehyde-3-phosphate dehydrogenase (GAPDH)	G	Metabolism_Carbon	Dehydrogenase_GA3P
CD630_17671	1	2	-2.133	0.175676474436756	-1.647	Conserved hypothetical protein	notInCOG	UNKNOWN	CHP_CD630
CD630_17680	39	53	-0.483	0.481795936410393	-0.902	Putative membrane protein	notInCOG	notInMA2HTML	notInMA2HTML
CD630_17690	18	11	0.822	0.0700574516451355	2.146	Putative CoA enzyme activase	R-I-R	Metabolism_Cofactor	CoA_activase
CD630_17700	0	2	-2.96	NA	-1.188	Methylated-DNA-[protein]-cysteine S-methyltransferase 2	L	Metabolism_Nucleic_Acid	Cysteine_methyltransferase
CD630_17710	4	32	-3.104	6.29179120905877e-07	-5.391	Putative monooxygenase	notInCOG	Respiration_Anaerobic	Monooxygenase
CD630_17720	0	9	-4.237	0.000224966320932164	-4.086	Conserved hypothetical protein	notInCOG	UNKNOWN	CHP
CD630_17730	1	11	-2.672	0.00395285868528618	-3.259	Conserved hypothetical protein	notInCOG	UNKNOWN	CHP
CD630_17740	0	0	-0.483	NA	-0.138	ABC-type transport system, aminoacid-family extracellular solute-binding protein	ET	Membrane_Transport	ABC
CD630_17750	4	0	2.994	0.0258487331613126	2.579	ABC-type transport system, aminoacid-family permease	E	Membrane_Transport	ABC
CD630_17760	2	2	0.611	0.704882322207059	0.518	ABC-type transport system, aminoacid-family ATP-binding protein	E	Membrane_Transport	ABC
CD630_17770	2	17	-3.015	0.000954612292946347	-3.693	Putative arsenate reductase	P	Stress	Arsenate_reductase
CD630_17780	1	4	-2.015	0.150976033540369	-1.733	Conserved hypothetical protein	notInCOG	UNKNOWN	CHP
CD630_17790	1	2	-1.316	0.375780042928221	-1.115	Conserved hypothetical protein	R	UNKNOWN	CHP
CD630_17800	2	4	-1.083	0.320467590251245	-1.239	Putative methylase	J	Cell_Factor	Methylase
CD630_17810	2	3	-0.209	0.875534116004061	-0.219	Putative lipoprotein	notInCOG	Regulations	TCS
CD630_17820	4	2	0.927	0.426222507122054	1.007	Two-component response regulator	TK	Regulations	TCS
CD630_17830	1	7	-2.45	0.0193373804059245	-2.693	Two-component sensor histidine kinase	T	Regulations	TCS
CD630_17840	0	3	-2.927	0.0703050322439723	-2.144	Pseudouridylate synthase (tRNA pseudouridine synthase A)	J	Regulations	TCS
CD630_17850	20	2	3.448	1.07850599179309e-05	4.808	Argininosuccinate synthase (Citrulline--aspartate ligase)	E	Metabolism_Amino_Acid	Arginosuccinate_synthase_argG
CD630_17860	0	0	-0.003	NA	-0.001	Conserved hypothetical protein	notInCOG	notInMA2HTML	notInMA2HTML
CD630_17870	0	1	-1.933	NA	-0.849	Transcriptional regulator, MerR family	K	notInMA2HTML	notInMA2HTML
CD630_17880	4	0	4.438	0.00973676983094516	2.952	Conserved hypothetical protein	notInCOG	Cell_Wall	Membrane-protein
CD630_17890	4	0	5.541	0.0015990189848931	3.542	Putative membrane protein, DUF421 family	S	Cell_Wall	Membrane-protein
CD630_17900	0	1	-1.658	NA	-0.681	Putative exonuclease	T	Metabolism_Nucleic_Acid	Exonuclease
CD630_17910	0	1	-1.541	NA	-0.475	Conserved hypothetical protein	notInCOG	UNKNOWN	CHP
CD630_17920	12	20	-0.647	0.209921361535182	-1.531	Putative L-threonine 3-dehydrogenase	M	notInMA2HTML	notInMA2HTML
CD630_17930	1	2	-1.114	0.515051545018395	-0.842	Conserved hypothetical protein	notInCOG	UNKNOWN	CHP
CD630_17940	0	0	0.294	NA	0.083	Conserved hypothetical protein	notInCOG	notInMA2HTML	notInMA2HTML
CD630_17950	0	0	NA	NA	NA	Conserved hypothetical protein	notInCOG	UNKNOWN	CHP
CD630_-1795540..1795600	2	0	3.132	0.103028777153356	1.943	NA	notInCOG	notInMA2HTML	notInMA2HTML
CD630_-1795628..1795703	1	0	2.853	NA	1.573	TRUE	notInCOG	notInMA2HTML	notInMA2HTML
CD630_17960	16	237	-3.798	4.65394524488951e-17	-8.825	Putative nitrite and sulfite reductase subunit	P	Metabolism_Cofactor	CoA_reductase
CD630_17970	29	676	-4.496	1.36660891702756e-11	-7.182	Coenzyme A disulfide reductase (CoA-disulfide reductase) (CoADR)	I-P	Metabolism_Cofactor	CoA_reductase
CD630_17980	8	34	-2.066	3.72689740507029e-06	-5.031	Transcriptional regulator, LysR family	K	Regulations	TR_LysR
CD630_17990	1	4	-2.9	0.0342183239545875	-2.466	Tellurium resistance protein	T	Stress	Tellurium_resistance
CD630_18000	3	1	1.023	0.352673711358941	1.165	Tellurium resistance protein	T	Stress	Tellurium_resistance
CD630_18010	9	25	-1.371	0.0229012314454367	-2.624	Putative membrane protein	S	Cell_Wall	Membrane-protein
CD630_18020	2	1	1.683	0.335188004242264	1.204	Putative hydrolase, metallo-beta-lactamase superfamily	R	Cell_Wall	Cell-wall-protein_Hydrolase
CD630_18030	3	7	-1.627	0.0442625567922862	-2.358	Putative cell wall-binding protein	M	Cell_Wall	Cell-wall-protein_Hydrolase
CD630_+180304..180534	37	73	-1.009	0.186260211917082	-1.611	TRUE	notInCOG	notInMA2HTML	notInMA2HTML
CD630_18040	2	10	-2.437	0.186971934966711	-1.607	Transcriptional regulator, LacI family	K	Regulations	TR_ScrR
CD630_18050	0	0	NA	NA	NA	Sucrose-6-phosphate hydrolase (Sucrase) (Invertase)	G	Metabolism_Carbon	Sucrose_utilization
CD630_18060	2	1	0.318	0.81586942574152	0.325	Fructokinase	G	Metabolism_Carbon	Sucrose_utilization
CD630_18070	2	14	-2.425	0.000163283712341416	-4.168	Putative NADPH-dependent FMN reductase	C	Respiration_Anaerobic	FMN_reductase
CD630_18080	1	2	-0.485	0.76137743538159	-0.416	Pyridoxal-dependent decarboxylase, group IV decarboxylase family	E	notInMA2HTML	notInMA2HTML
CD630_18090_p1	0	2	-2.087	NA	-1.25	Fragment of putative permease, MFS family (Part 1)	notInCOG	Membrane_Transport	MFS_permease
CD630_18090_p2	0	4	-3.089	0.0191810710298625	-2.695	Fragment of putative permease, MFS family (Part 2)	notInCOG	Membrane_Transport	MFS_permease
CD630_18100	2	16	-3	2.80150029997763e-05	-4.593	Transcriptional regulator, beta-lactams repressor	K	Regulations	Beta-lactams_repressor
CD630_18110	1	1	0.468	NA	0.301	Fragment of putative two-component sensor histidine kinase (N-terminal region)	notInCOG	Regulations	Histidine_kinase
CD630_18120	0	1	-0.752	NA	-0.321	Fragment of putative two-component response regulator (N-terminal region)	notInCOG	notInMA2HTML	notInMA2HTML
CD630_18130	0	0	0.294	NA	0.083	Conserved hypothetical protein	S	notInMA2HTML	notInMA2HTML
CD630_18140	0	1	-1.606	NA	-0.962	Putative phosphoglycerate mutase	G	Metabolism_Carbon	Phosphoglycerate-mutase
CD630_18150	1	2	-0.509	0.681927115461502	-0.557	Conserved hypothetical protein	R	Metabolism_Carbon	Phosphoglycerate-mutase
CD630_18160	1	1	-0.982	0.553520869873256	-0.773	Cytidylate kinase (CK) (Cytidine monophosphate kinase) (CMP kinase)	F	Metabolism_Nucleic_Acid	Cytidine_biosynthesis
CD630_18170	1	1	0.898	0.641044332330634	0.62	Putative acyltransferase	I	Metabolism_Nucleic_Acid	Cytidine_biosynthesis
CD630_18180	6	5	0.313	0.716114843658233	0.498	4-hydroxy-3-methylbut-2-enyl diphosphate reductase	I	Metabolism_Nucleic_Acid	Cytidine_biosynthesis
CD630_18190	4	11	-1.178	0.0792961261877988	-2.083	Putative membrane protein	notInCOG	Cell_Wall	Membrane-protein
CD630_18200_p1	0	1	-1.393	NA	-0.616	Adenine deaminase (Disrupted IStron)	F	Metabolism_Amino_Acid	Adenine_deaminase
CD630_18200_p2	6	22	-1.74	0.00188572115138922	-3.49	Adenine deaminase (Disrupted IStron)	F	Metabolism_Amino_Acid	Adenine_deaminase
CD630_18210	6	12	-1.013	0.112300987630572	-1.893	Transposase-like protein B	X	Metabolism_Amino_Acid	Adenine_deaminase
CD630_18220	0	3	-2.384	0.103285712465821	-1.94	Putative thiol peroxidase	O	Stress	Detoxification
CD630_18230	1	3	-0.897	0.519148820597237	-0.835	Conserved hypothetical protein, UPF0246 family	L	Stress	Detoxification
CD630_18240	193	14	3.769	2.01877054700174e-24	10.639	P-type calcium transport ATPase	P	Membrane_Transport	Calcium
CD630_18250	1	22	-3.852	7.32935227041464e-08	-5.791	O-acetylhomoserine sulfhydrylase	E	Metabolism_Amino_Acid	Methionine_biosynthesis
CD630_18260	2	14	-3.827	3.40660276415316e-05	-4.545	Homoserine O-succinyltransferase	E	Metabolism_Amino_Acid	Methionine_biosynthesis
CD630_18270	1	4	-2.182	0.100660769391761	-1.956	Transcriptional regulator, MarR family	K	Cell_Growth	Cell-division_FtsH1
CD630_18280	41	44	-0.071	0.888498839131772	-0.195	Cell division protease FtsH1	O	Cell_Growth	Cell-division_FtsH1
[truncated: 2,361 more rows]
