# Supplementary material for: Dual RNA-seq study of the dynamics of coding and non-coding RNA expression during Clostridioides difficile infection in a mouse model
Source: mSystems. 2024 Nov 27;9(12):e00863-24. doi: 10.1128/msystems.00863-24 (PMC11651100; doi:10.1128/msystems.00863-24)
Supplement: Table S5 — Comparison with available C. difficile in vivo transcriptomic data. [file msystems.00863-24-s0005.xlsx]

## Sheet: Table-S5-kreis_fletcher_pruss
Table S5. Comparative analysis of gene expression with available C. difficile in vivo transcriptomic data
Kreis et al.						Fletcher et al.						Pruss et al.
Id_kMIvsIV	MI_kMIvsIV	IV_kMIvsIV	log2FoldChange_kMIvsIV	padj_kMIvsIV	stat_kMIvsIV	Id_fd2vsIV	wtd2_fd2vsIV	wtTY_fd2vsIV	log2FoldChange_fd2vsIV	padj_fd2vsIV	stat_fd2vsIV	Id_pWTvsIV	WT_pWTvsIV	Base_pWTvsIV	log2FoldChange_pWTvsIV	padj_pWTvsIV	stat_pWTvsIV	Id	product	cogClass	MA2HTMLclass	MA2HTMLfunction
CD630_00010	15	32	-1.083	0.0156113	-2.772	CD630_00010	423	435	-0.036	0.841978	-0.266	CD630_00010	788	573	0.457	0.073858	2.003	CD630_00010	Chromosomal	replication	initiator	protein	L	Metabolism_Nucleic_Acid	Replication_dnaA
CD630_00020	6	12	-1.169	0.0714288	-2.137	CD630_00020	254	302	-0.244	0.439184	-0.947	CD630_00020	179	278	-0.628	0.199624	-1.466	CD630_00020	DNA	polymerase	III	subunit	beta	L	Metabolism_Nucleic_Acid	DNA_polymerase_dnaN
CD630_00030	2	2	-0.177	0.886876	-0.198	CD630_00030	201	130	0.625	5.46474e-05	4.322	CD630_00030	67	551	-3.032	8.63747e-10	-6.416	CD630_00030	Putative	RNA-binding	mediating	protein	J	Metabolism_Nucleic_Acid	DNA_replication
CD630_00040	3	8	-1.422	0.0948295	-1.988	CD630_00040	334	286	0.229	0.25951	1.334	CD630_00040	246	482	-0.962	0.0473547	-2.207	CD630_00040	DNA	replication	and	repair	protein	RecF	L	Metabolism_Nucleic_Acid	DNA_replication
CD630_00050	10	11	-0.203	0.821369	-0.316	CD630_00050	712	743	-0.061	0.796146	-0.342	CD630_00050	1430	2393	-0.744	0.015916	-2.651	CD630_00050	DNA	gyrase	subunit	B	L	Metabolism_Nucleic_Acid	DNA_replication
CD630_00060	28	37	-0.422	0.224132	-1.489	CD630_00060	1061	1327	-0.324	0.0897504	-1.932	CD630_00060	2128	3163	-0.572	0.0275784	-2.438	CD630_00060	DNA	gyrase	subunit	A	L	Metabolism_Nucleic_Acid	DNA_replication
CD630_00070	0	3	-3.509	0.0488693	-2.312	CD630_00070	68	111	-0.703	0.000700518	-3.672	CD630_00070	75	202	-1.442	2.82003e-06	-4.961	CD630_00070	Conserved	hypothetical	protein	R	Regulations	SigmaB
CD630_00080	0	3	-3.589	0.0491839	-2.309	CD630_00080	60	114	-0.895	0.00642423	-2.992	CD630_00080	78	150	-0.947	0.00176834	-3.383	CD630_00080	Conserved	hypothetical	protein	notInCOG	Regulations	SigmaB
CD630_00090	1	5	-2.939	0.017865	-2.721	CD630_00090	122	137	-0.16	0.574869	-0.71	CD630_00090	60	163	-1.425	0.00274889	-3.251	CD630_00090	Anti-anti-sigma	factor	T	Regulations	SigmaB
CD630_00100	2	8	-2.238	0.0139961	-2.817	CD630_00100	160	185	-0.189	0.481551	-0.868	CD630_00100	125	328	-1.385	0.00034388	-3.843	CD630_00100	Serine-protein	kinase	RsbW	T	Regulations	SigmaB
CD630_00110	3	18	-2.547	0.0140158	-2.816	CD630_00110	185	171	0.132	0.471199	0.886	CD630_00110	322	434	-0.431	0.0915682	-1.894	CD630_00110	RNA	polymerase	sigma-B	factor	K	Regulations	SigmaB
CD630_00120	1	7	-2.455	0.00781921	-3.034	CD630_00120	194	140	0.457	0.00775254	2.925	CD630_00120	125	272	-1.109	0.000175188	-4.017	CD630_00120	Putative	small-molecule-binding	protein	KH	Membrane_Transport	Osmotic_homeostasis
CD630_00130	3	10	-1.722	0.0387075	-2.415	CD630_00130	138	90	0.62	0.0193524	2.591	CD630_00130	110	93	0.251	0.610758	0.618	CD630_00130	Putative	mechanosensitive	ion	channel	protein	M	Membrane_Transport	Osmotic_homeostasis
CD630_00140	18	29	-0.683	0.0865165	-2.036	CD630_00140	987	741	0.41	0.163402	1.613	CD630_00140	1386	2710	-0.969	0.000260332	-3.917	CD630_00140	Seryl-tRNA	synthetase	1	J	Metabolism_Amino_Acid	Seryl-tRNA_synthetase
CD630_00150	33	14	1.17	0.00263307	3.386	CD630_00150	814	295	1.463	3.84082e-08	5.804	CD630_00150	676	605	0.159	0.68419	0.497	CD630_00150	tRNA	specific	adenosine	deaminase	J	Metabolism_Nucleic_Acid	RNA_editing
CD630_00160	9	21	-1.204	0.141228	-1.77	CD630_00160	833	661	0.336	0.186602	1.537	CD630_00160	871	1736	-0.993	0.0307562	-2.391	CD630_00160	DNA	polymerase	III	subunits	gamma	and	tau	L	Metabolism_Nucleic_Acid	DNA_polymerase_dnaX
CD630_00170	3	13	-2.11	0.00155737	-3.552	CD630_00170	301	188	0.675	0.00770083	2.928	CD630_00170	1063	858	0.309	0.40444	0.978	CD630_00170	DNA	binding	protein	K	Metabolism_Nucleic_Acid	DNA_repair
CD630_00180	36	46	-0.427	0.362818	-1.142	CD630_00180	985	430	1.196	2.57384e-10	6.634	CD630_00180	2908	2555	0.186	0.650966	0.552	CD630_00180	DNA	repair	and	recombination	protein	L	Metabolism_Nucleic_Acid	DNA_repair
CD630_00181	1	4	-2.619	0.0443708	-2.356	CD630_00181	30	16	0.948	0.00329253	3.21	CD630_00181	5	17	-1.81	0.00892718	-2.862	CD630_00181	Conserved	hypothetical	protein	notInCOG	UNKNOWN	CHP_CD630
CD630_00190	7	8	-0.292	0.69795	-0.531	CD630_00190	174	193	-0.143	0.616186	-0.641	CD630_00190	302	299	0.016	0.963547	0.055	CD630_00190	Putative	glycosyl	transferase	M	Cell_Factor	Glycosyl-transferase
CD630_00200	1	1	0.96	0.61146	0.665	CD630_00200	36	18	1.047	0.0660052	2.076	CD630_00200	36	41	-0.198	0.758061	-0.379	CD630_00200	Conserved	hypothetical	protein	notInCOG	UNKNOWN	CHP
CD630_00210	36	95	-1.328	1.28945e-05	-4.769	CD630_00210	1089	681	0.677	0.00680783	2.971	CD630_00210	2049	8172	-1.996	7.12341e-15	-8.065	CD630_00210	Pyruvate	carboxylase	C	Metabolism_Carbon	Pyruvate_carboxylase
CD630_00220	28	94	-1.687	0.0014876	-3.565	CD630_00220	7156	7977	-0.157	0.77756	-0.373	CD630_00220	10557	4631	1.189	0.0191619	2.581	CD630_00220	Elongation	factor	G	(EF-G)	J	Translation	Elongation
CD630_00230	1	11	-2.885	0.000176896	-4.148	CD630_00230	158	549	-1.808	3.65496e-07	-5.38	CD630_00230	48	310	-2.688	3.21679e-10	-6.573	CD630_00230	Transcriptional	regulator,	CtsR	family	K	Regulations	TR_CtsR
CD630_00240	3	17	-2.684	8.56206e-05	-4.331	CD630_00240	254	732	-1.541	2.69307e-06	-4.984	CD630_00240	128	415	-1.696	0.00090638	-3.579	CD630_00240	Activator	of	protein	kinase	McsB	O	Stress	Class-III_Heat-shock
CD630_00250	2	28	-3.573	9.66707e-09	-6.15	CD630_00250	365	1687	-2.215	3.01132e-12	-7.289	CD630_00250	503	1197	-1.252	0.00119611	-3.499	CD630_00250	Tyrosine	kinase	protein	O	Stress	Class-III_Heat-shock
CD630_00260	21	56	-1.525	0.000943969	-3.698	CD630_00260	2010	4898	-1.287	0.00117641	-3.52	CD630_00260	3300	4694	-0.509	0.215245	-1.416	CD630_00260	class	III	stress	response-related	ATPase,	AAA+	superfamily	O	Stress	Class-III_Heat-shock
CD630_00270	7	32	-2.175	7.52153e-07	-5.354	CD630_00270	549	1067	-0.964	0.000631232	-3.701	CD630_00270	904	1157	-0.358	0.214422	-1.418	CD630_00270	DNA	repair	protein	L	Metabolism_Nucleic_Acid	DNA_repair
CD630_00280	3	9	-2.021	0.0202394	-2.673	CD630_00280	433	1024	-1.241	3.48111e-12	-7.268	CD630_00280	483	456	0.08	0.796977	0.318	CD630_00280	DNA	integrity	scanning	protein	disA	T	Sporulation	DNA_repair
CD630_00290	33	65	-0.985	0.0445991	-2.354	CD630_00290	1328	1059	0.326	0.0842766	1.962	CD630_00290	1081	12167	-3.491	2.60031e-54	-15.787	CD630_00290	Putative	membrane	protein	R	Cell_Wall	Membrane-protein
CD630_00300	7	19	-1.402	0.00802301	-3.022	CD630_00300	318	205	0.643	3.28486e-06	4.942	CD630_00300	268	1757	-2.708	2.21682e-35	-12.686	CD630_00300	Putative	membrane	protein	notInCOG	Cell_Wall	Membrane-protein
CD630_00310	0	1	-1.39	NA	-0.759	CD630_00310	13	23	-0.889	0.100796	-1.872	CD630_00310	4	1	2.122	0.192474	1.487	CD630_00310	Transcriptional	regulator,	AraC	family	G-K	notInMA2HTML	notInMA2HTML
CD630_00320	1	0	1.349	NA	0.569	CD630_00320	21	6	1.897	0.0406975	2.293	CD630_00320	63	14	2.109	0.000110174	4.135	CD630_00320	Putative	beta-glucosidase	G	Metabolism_Carbon	Glucosidase
CD630_00330	1	1	0.575	0.759094	0.42	CD630_00330	36	10	1.9	0.00119783	3.514	CD630_00330	82	13	2.702	7.28905e-08	5.662	CD630_00330	Putative	glycoside	hydrolase	G	Metabolism_Carbon	Glucosidase
CD630_00340	0	0	1.225	NA	0.366	CD630_00340	21	8	1.5	0.000991449	3.572	CD630_00340	24	7	1.636	0.00705558	2.945	CD630_00340	Putative	xylose	transporter,	sodium:galactoside	symporter	family	G	notInMA2HTML	notInMA2HTML
CD630_00350	0	1	-2.114	NA	-0.956	CD630_00350	35	132	-1.922	1.25465e-06	-5.139	CD630_00350	34	12	1.42	0.0138999	2.702	CD630_00350	Transcriptional	regulator	K	Fermentation	Acetoine_utilization
CD630_00360	0	1	-0.927	NA	-0.268	CD630_00360	125	107	0.222	0.716722	0.474	CD630_00360	179	26	2.805	2.34801e-10	6.622	CD630_00360	Acetoin	dehydrogenase	E1	component	(TPP-dependent	alpha	subunit)	C	Fermentation	Acetoine_utilization
CD630_00370	1	0	2.346	NA	1.022	CD630_00370	124	100	0.289	0.587107	0.687	CD630_00370	215	45	2.236	2.54015e-07	5.433	CD630_00370	Acetoin	dehydrogenase	E1	component	(TPP-dependent	beta	subunit)	C	Fermentation	Acetoine_utilization
CD630_00380	2	1	0.575	0.715747	0.499	CD630_00380	133	87	0.602	0.171776	1.584	CD630_00380	202	28	2.856	5.15328e-15	8.105	CD630_00380	Acetoin	dehydrogenase	E2	component	(dihydrolipoamide	acetyltransferase)	C	Fermentation	Acetoine_utilization
CD630_00390	2	4	-0.509	0.715223	-0.5	CD630_00390	285	128	1.147	0.00309624	3.228	CD630_00390	384	122	1.659	3.74558e-06	4.902	CD630_00390	Acetoin	dehydrogenase	E3	component	(dihydrolipoamide	dehydrogenase)	C-C	Fermentation	Acetoine_utilization
CD630_00400	1	0	2.909	0.191336	1.592	CD630_00400	116	16	2.864	5.30811e-34	12.467	CD630_00400	26	25	0.114	0.824347	0.277	CD630_00400	Transcription	antiterminator,	PTS	operon	regulator	K-KT-GT	Membrane_Transport	PTS_Fructose-mannitol
CD630_00410	0	0	0.294	NA	0.083	CD630_00410	22	4	2.568	4.81832e-12	7.222	CD630_00410	7	5	0.46	0.638382	0.572	CD630_00410	PTS	system,	galactitol-specific	IIA	component	GT	Membrane_Transport	PTS_Fructose-mannitol
CD630_00420	2	1	2.087	0.142762	1.764	CD630_00420	71	8	3.161	2.99109e-24	10.475	CD630_00420	8	12	-0.496	0.559363	-0.706	CD630_00420	PTS	system,	galactitol-specific	IIB	component	G	Membrane_Transport	PTS_Fructose-mannitol
CD630_00430	5	0	4.726	0.0121218	2.871	CD630_00430	83	11	2.859	1.71775e-11	7.04	CD630_00430	34	12	1.524	0.00366609	3.16	CD630_00430	PTS	system,	galactitol-specific	IIC	component	G	Membrane_Transport	PTS_Fructose-mannitol
CD630_00440	0	0	NA	NA	NA	CD630_00440	10	1	2.797	0.000423953	3.809	CD630_00440	1	0	1.402	NA	0.413	CD630_00440	Conserved	hypothetical	protein	notInCOG	notInMA2HTML	notInMA2HTML
CD630_00450	0	0	1.352	NA	0.545	CD630_00450	40	4	3.534	1.14626e-08	6.014	CD630_00450	16	6	1.337	0.0502798	2.18	CD630_00450	Putative	sugar-phosphate	aldolase	EG	Metabolism_Carbon	Aldolase
CD630_00460	1	2	-1.833	0.228987	-1.477	CD630_00460	78	85	-0.117	0.734259	-0.446	CD630_00460	25	60	-1.219	0.0051941	-3.048	CD630_00460	Putative	lipoate-protein	ligase	H	notInMA2HTML	notInMA2HTML
CD630_00470	1	2	-0.531	0.744588	-0.445	CD630_00470	54	57	-0.116	0.760216	-0.401	CD630_00470	88	155	-0.814	0.00774291	-2.913	CD630_00470	2-C-methyl-D-erythritol	4-phosphate	cytidylyltransferase	I	Metabolism_Cofactor	IspDF_isoprenoid_biosynthesis
CD630_00480	2	1	0.437	0.798169	0.355	CD630_00480	55	60	-0.118	0.590837	-0.681	CD630_00480	120	242	-1.008	0.000873494	-3.59	CD630_00480	2-C-methyl-D-erythritol	2,4-cyclodiphosphate	synthase	I	Metabolism_Cofactor	IspDF_isoprenoid_biosynthesis
CD630_00490	11	10	0.194	0.863974	0.24	CD630_00490	497	303	0.712	0.0480138	2.22	CD630_00490	1179	13495	-3.518	2.94158e-35	-12.663	CD630_00490	Prolyl-tRNA	synthetase	J	Translation	tRNA-Proline_biosynthesis
CD630_00500	32	182	-2.475	1.43133e-11	-7.175	CD630_00500	1155	1010	0.193	0.649629	0.582	CD630_00500	3728	13751	-1.883	2.47273e-09	-6.247	CD630_00500	Prolyl-tRNA	synthetase	J	Translation	tRNA-Proline_biosynthesis
CD630_00510	12	5	1.34	0.0552943	2.255	CD630_00510	401	233	0.778	9.81727e-05	4.184	CD630_00510	979	1964	-1.006	7.28654e-05	-4.236	CD630_00510	Glutamyl-tRNA	synthetase	J	Translation	tRNA-Glutamine_biosynthesis
CD630_00511	0	0	0.294	NA	0.083	CD630_00511	258	122	1.078	0.0626117	2.1	CD630_00511	2	10	-2.074	0.0427603	-2.251	CD630_00511	Conserved	hypothetical	protein	notInCOG	UNKNOWN	CHP_CD630
CD630_00520	16	105	-2.736	6.52774e-21	-9.809	CD630_00520	2732	3284	-0.266	0.482409	-0.866	CD630_00520	2320	8587	-1.889	5.34196e-10	-6.494	CD630_00520	Cysteinyl-tRNA	synthetase	(Cysteine--tRNA	ligase)	(CysRS)	J	Metabolism_Nucleic_Acid	Ribouclease
CD630_00530	6	33	-2.392	5.67758e-05	-4.428	CD630_00530	1019	1225	-0.266	0.409286	-1.004	CD630_00530	668	3950	-2.563	2.16404e-14	-7.923	CD630_00530	Ribonuclease	III	J	Metabolism_Nucleic_Acid	Ribouclease
CD630_00540	2	7	-2.038	0.0149089	-2.79	CD630_00540	387	455	-0.235	0.505776	-0.825	CD630_00540	315	2272	-2.852	7.84383e-33	-12.206	CD630_00540	Thymidylate	synthase	F	Metabolism_Cofactor	Thymidylate_synthase
CD630_00550	4	8	-1.226	0.153514	-1.724	CD630_00550	464	491	-0.083	0.821922	-0.3	CD630_00550	428	2603	-2.608	1.95939e-18	-9.035	CD630_00550	Putative	tRNA/rRNA	methyltransferase,	TrmH	family,	group3	J	Metabolism_Nucleic_Acid	RNA_methyltransferase
CD630_00560	0	2	-1.343	0.442564	-0.971	CD630_00560	285	310	-0.121	0.71394	-0.48	CD630_00560	247	1592	-2.686	7.1655e-27	-11.005	CD630_00560	Putative	ribonuclease	J	Metabolism_Nucleic_Acid	Ribonuclease
CD630_00570	1	3	-1.007	0.427396	-1.004	CD630_00570	1141	714	0.677	0.0764464	2.008	CD630_00570	1480	3197	-1.111	0.0010244	-3.543	CD630_00570	RNA	polymerase	factor	sigma-70	K	Sporulation	SigmaH
CD630_00580	92	64	0.543	0.116356	1.876	CD630_00580	6637	4430	0.583	0.00683476	2.97	CD630_00580	27272	56561	-1.052	0.0145172	-2.687	CD630_00580	Elongation	factor	EFTu/EF1A	J	Translation	Elongation_factor
CD630_00581	13	5	1.304	0.139157	1.78	CD630_00581	389	160	1.283	5.84288e-13	7.516	CD630_00581	789	1239	-0.651	0.0238369	-2.496	CD630_00581	50S	ribosomal	protein	L33	J	notInMA2HTML	notInMA2HTML
CD630_00590	21	8	1.327	0.0787029	2.087	CD630_00590	756	235	1.681	1.43401e-12	7.393	CD630_00590	1492	2936	-0.977	0.0004945	-3.747	CD630_00590	Preprotein	translocase	SecE	subunit	U	Secretion	Sec-Translocase_Ribosomal
CD630_00600	68	21	1.669	0.00468816	3.203	CD630_00600	1731	549	1.655	2.13121e-12	7.337	CD630_00600	4089	7399	-0.856	0.00482442	-3.072	CD630_00600	transcription	antitermination	protein	K	Secretion	Sec-Translocase_Ribosomal
CD630_00610	62	16	1.916	0.000269713	4.039	CD630_00610	1501	511	1.554	9.65798e-10	6.427	CD630_00610	3739	7259	-0.957	0.00350499	-3.174	CD630_00610	50S	ribosomal	protein	L11	J	Translation	Ribosomal
CD630_00620	139	46	1.604	0.00264348	3.384	CD630_00620	1740	614	1.503	4.03428e-13	7.568	CD630_00620	9066	5608	0.693	0.0601708	2.101	CD630_00620	50S	ribosomal	protein	L1	J	Translation	Ribosomal
CD630_00630	180	232	-0.372	0.557254	-0.766	CD630_00630	2660	527	2.335	1.46527e-28	11.401	CD630_00630	7123	5809	0.294	0.418208	0.952	CD630_00630	50S	ribosomal	protein	L10	J	Translation	Ribosomal
CD630_00640	172	170	0.003	0.995798	0.008	CD630_00640	1135	198	2.521	2.42069e-24	10.496	CD630_00640	3569	2082	0.777	0.0203559	2.558	CD630_00640	50S	ribosomal	protein	L7/L12	J	Translation	Ribosomal
CD630_00650	48	89	-0.882	0.1669	-1.676	CD630_00650	781	542	0.525	0.250362	1.357	CD630_00650	414	2203	-2.411	2.2662e-22	-10.002	CD630_00650	Putative	NADP-dependent	deshydrogenase	I	Cell_Factor	Deshydrogenase_NADP-dependant
CD630_00660	250	73	1.759	2.31578e-09	6.386	CD630_00660	4589	4583	0.002	0.994641	0.009	CD630_00660	12982	17802	-0.456	0.157238	-1.607	CD630_00660	DNA-directed	RNA	polymerase	subunit	beta	K-K	Cell_Factor	RNA_polymerase
CD630_00670	272	87	1.64	2.16537e-07	5.593	CD630_00670	4324	5842	-0.434	0.0701193	-2.048	CD630_00670	15256	19243	-0.335	0.276247	-1.257	CD630_00670	DNA-directed	RNA	polymerase	subunit	beta'	K-K	Cell_Factor	RNA_polymerase
CD630_00680	146	59	1.304	0.00898319	2.981	CD630_00680	2861	1762	0.699	0.0201763	2.575	CD630_00680	6911	7864	-0.187	0.669987	-0.52	CD630_00680	30S	ribosomal	protein	S12	J	Translation	Ribosomal
CD630_00690	97	47	1.046	0.0176063	2.727	CD630_00690	2129	1715	0.311	0.344096	1.136	CD630_00690	6110	9016	-0.562	0.125002	-1.733	CD630_00690	30S	ribosomal	protein	S7	J	Translation	Ribosomal
CD630_00700	676	245	1.466	0.000910592	3.71	CD630_00700	5509	4707	0.227	0.471199	0.885	CD630_00700	25590	22094	0.212	0.607006	0.625	CD630_00700	Elongation	factor	G	(EF-G)	J	Translation	Ribosomal
CD630_00710	99	67	0.563	0.253073	1.41	CD630_00710	6411	4576	0.486	0.0475005	2.225	CD630_00710	26314	56661	-1.107	0.00941393	-2.844	CD630_00710	Elongation	factor	EFTu/EF1A	(EF-Tu)	J	Translation	Ribosomal
CD630_00720	36	30	0.259	0.740389	0.452	CD630_00720	2637	604	2.125	6.57959e-13	7.5	CD630_00720	4458	5434	-0.286	0.423077	-0.942	CD630_00720	30S	ribosomal	protein	S10	J	Translation	Ribosomal
CD630_00730	65	24	1.4	0.00850718	3.002	CD630_00730	3405	894	1.928	1.0677e-11	7.109	CD630_00730	7648	13490	-0.819	0.0141959	-2.695	CD630_00730	50S	ribosomal	protein	L3	J	Translation	Ribosomal
CD630_00740	36	13	1.464	0.00960204	2.958	CD630_00740	2218	865	1.359	7.7519e-09	6.083	CD630_00740	6070	12433	-1.035	0.000371712	-3.823	CD630_00740	50S	ribosomal	protein	L4	J	Translation	Ribosomal
CD630_00750	15	7	1.052	0.0971686	1.975	CD630_00750	1108	499	1.151	3.65496e-07	5.38	CD630_00750	2890	10818	-1.905	4.64302e-13	-7.519	CD630_00750	50S	ribosomal	protein	L23	J	Translation	Ribosomal
CD630_00760	86	32	1.403	0.00641243	3.101	CD630_00760	2128	838	1.344	2.0943e-11	7.012	CD630_00760	8370	15762	-0.913	0.00171569	-3.392	CD630_00760	50S	ribosomal	protein	L2	J	Translation	Ribosomal
CD630_00770	34	12	1.547	0.0166417	2.749	CD630_00770	977	350	1.481	9.9178e-12	7.12	CD630_00770	3116	6927	-1.153	8.66786e-06	-4.721	CD630_00770	30S	ribosomal	protein	S19	J	Translation	Ribosomal
CD630_00780	27	10	1.353	0.0533667	2.27	CD630_00780	1707	597	1.516	3.23077e-14	7.899	CD630_00780	3834	13329	-1.798	2.79655e-07	-5.415	CD630_00780	50S	ribosomal	protein	L22	J	Translation	Ribosomal
CD630_00790	39	16	1.291	0.0942034	1.992	CD630_00790	2075	754	1.461	7.20688e-08	5.688	CD630_00790	8966	35187	-1.973	2.23582e-08	-5.873	CD630_00790	30S	ribosomal	protein	S3	J	Translation	Ribosomal
CD630_00800	16	7	1.02	0.0915003	2.008	CD630_00800	887	318	1.476	1.63796e-09	6.341	CD630_00800	4715	11846	-1.329	0.000491688	-3.748	CD630_00800	50S	ribosomal	protein	L16	J	Translation	Ribosomal
CD630_00801	10	4	1.551	0.0352842	2.454	CD630_00801	554	156	1.827	1.02387e-15	8.333	CD630_00801	2034	4803	-1.24	2.59198e-05	-4.479	CD630_00801	50S	ribosomal	protein	L29	J	notInMA2HTML	notInMA2HTML
CD630_00810	14	6	1.426	0.0688535	2.155	CD630_00810	884	290	1.604	4.5816e-13	7.55	CD630_00810	3137	13984	-2.157	1.59355e-10	-6.683	CD630_00810	30S	ribosomal	protein	S17	J	Translation	Ribosomal
CD630_00820	32	10	1.661	0.00283664	3.361	CD630_00820	1211	378	1.677	7.53712e-12	7.159	CD630_00820	4734	9555	-1.013	0.0102948	-2.812	CD630_00820	50S	ribosomal	protein	L14	J	Translation	Ribosomal
CD630_00830	32	9	1.946	0.014103	2.814	CD630_00830	1354	378	1.841	4.67904e-14	7.851	CD630_00830	3733	11676	-1.646	4.59962e-05	-4.345	CD630_00830	50S	ribosomal	protein	L24	J	Translation	Ribosomal
CD630_00840	48	17	1.507	0.033794	2.472	CD630_00840	1325	454	1.546	1.11169e-14	8.037	CD630_00840	4557	8171	-0.842	0.00350499	-3.174	CD630_00840	50S	ribosomal	protein	L5	J	Translation	Ribosomal
CD630_00841	13	6	1.115	0.194762	1.58	CD630_00841	648	272	1.253	1.69413e-10	6.7	CD630_00841	2161	5858	-1.439	0.000517003	-3.734	CD630_00841	30S	ribosomal	protein	S14	type	Z	J	notInMA2HTML	notInMA2HTML
CD630_00850	16	11	0.438	0.509696	0.851	CD630_00850	1382	476	1.538	3.73764e-11	6.927	CD630_00850	5028	11265	-1.164	0.00505855	-3.057	CD630_00850	30S	ribosomal	protein	S8	J	Translation	Ribosomal
CD630_00860	24	14	0.862	0.198958	1.567	CD630_00860	1170	351	1.736	4.69706e-15	8.143	CD630_00860	6010	9590	-0.674	0.0689404	-2.037	CD630_00860	50S	ribosomal	protein	L6	J	Translation	Ribosomal
CD630_00870	20	12	0.749	0.286307	1.32	CD630_00870	1201	457	1.392	1.33493e-09	6.373	CD630_00870	5473	18681	-1.771	1.00511e-05	-4.689	CD630_00870	50S	ribosomal	protein	L18	J	Translation	Ribosomal
CD630_00880	42	21	0.952	0.0852544	2.044	CD630_00880	1342	404	1.73	9.39908e-09	6.049	CD630_00880	7438	10072	-0.437	0.357916	-1.074	CD630_00880	30S	ribosomal	protein	S5	J	Translation	Ribosomal
CD630_00881	22	10	1.029	0.204727	1.549	CD630_00881	663	265	1.322	6.92155e-07	5.255	CD630_00881	2606	10015	-1.943	5.54748e-08	-5.711	CD630_00881	50S	ribosomal	protein	L30	J	notInMA2HTML	notInMA2HTML
CD630_00890	38	33	0.204	0.788005	0.373	CD630_00890	1620	509	1.67	4.42529e-11	6.902	CD630_00890	5701	9395	-0.721	0.0572244	-2.123	CD630_00890	50S	ribosomal	protein	L15	J	Translation	Ribosomal
CD630_00900	258	73	1.819	0.00015314	4.185	CD630_00900	2539	926	1.454	5.41306e-14	7.832	CD630_00900	9396	13087	-0.478	0.0996157	-1.852	CD630_00900	Preprotein	translocase	SecY	subunit	U	Secretion	Sec_translocase
CD630_00910	121	33	1.875	0.000488362	3.884	CD630_00910	1220	625	0.966	2.15675e-07	5.481	CD630_00910	5284	10378	-0.974	0.00133107	-3.467	CD630_00910	Adenylate	kinase	F	Metabolism_Nucleic_Acid	Adenylate_kinase
CD630_00920	148	46	1.704	0.00180767	3.505	CD630_00920	1661	675	1.299	1.53723e-14	7.995	CD630_00920	6958	9602	-0.465	0.25058	-1.321	CD630_00920	Methionine	aminopeptidase	Map1	(MAP)	(Peptidase	M)	J	Metabolism_Amino_Acid	Methionine_aminopeptidse
CD630_00930	29	10	1.595	0.0206346	2.666	CD630_00930	894	330	1.439	3.7215e-13	7.578	CD630_00930	792	1995	-1.331	5.59699e-05	-4.298	CD630_00930	Ribosomal	protein	L14E/L6E/L27E-like	notInCOG	Translation	Ribosomal
CD630_00940	22	9	1.244	0.119587	1.861	CD630_00940	722	285	1.341	2.79147e-13	7.617	CD630_00940	1659	4762	-1.522	4.94515e-06	-4.844	CD630_00940	Translation	initiation	factor	IF-1	J	notInMA2HTML	notInMA2HTML
CD630_00941	8	4	0.95	0.186802	1.609	CD630_00941	372	173	1.108	3.56397e-05	4.421	CD630_00941	888	1635	-0.88	0.000799153	-3.615	CD630_00941	50S	ribosomal	protein	L36	J	notInMA2HTML	notInMA2HTML
CD630_00950	9	6	0.503	0.425794	1.009	CD630_00950	1158	481	1.266	8.48344e-08	5.658	CD630_00950	3416	8806	-1.367	4.80681e-06	-4.85	CD630_00950	30S	ribosomal	protein	S13	J	Translation	Ribosomal
CD630_00960	22	10	1.184	0.0799797	2.077	CD630_00960	1864	584	1.674	7.02612e-11	6.832	CD630_00960	5869	12167	-1.052	0.0169774	-2.627	CD630_00960	30S	ribosomal	protein	S11	J	Translation	Ribosomal
CD630_00970	78	33	1.25	0.0200268	2.679	CD630_00970	2627	872	1.591	4.50852e-15	8.149	CD630_00970	7126	11522	-0.693	0.0547831	-2.144	CD630_00970	30S	ribosomal	protein	S4	J	Translation	Ribosomal
CD630_00980	188	108	0.794	0.148223	1.743	CD630_00980	3054	1154	1.404	6.6855e-16	8.385	CD630_00980	10598	20994	-0.986	0.000650453	-3.672	CD630_00980	DNA-directed	RNA	polymerase	subunit	alpha	K	Translation	Ribosomal
CD630_00990	70	55	0.316	0.475176	0.914	CD630_00990	786	245	1.681	1.28751e-15	8.304	CD630_00990	4488	4650	-0.052	0.903993	-0.153	CD630_00990	50S	ribosomal	protein	L17	J	Translation	Ribosomal
CD630_01000	3	4	-0.633	0.514736	-0.843	CD630_01000	174	128	0.446	0.0240338	2.506	CD630_01000	378	502	-0.412	0.0977682	-1.862	CD630_01000	ABC-type	transport	system,	cobalt-specific	ATP-binding	protein	PR	Membrane_Transport	ABC_Cobalt
CD630_01010	5	5	-0.203	0.803837	-0.346	CD630_01010	203	146	0.481	0.0109191	2.804	CD630_01010	448	786	-0.815	0.00685274	-2.956	CD630_01010	ABC-type	transport	system,	cobalt-specific	ATP-binding	protein	PR	Membrane_Transport	ABC_Cobalt
CD630_01020	2	6	-1.266	0.15212	-1.729	CD630_01020	219	124	0.817	0.00120666	3.512	CD630_01020	343	615	-0.849	0.00688595	-2.954	CD630_01020	ABC-type	transport	system,	cobalt-specific	permease	H	Membrane_Transport	ABC_Cobalt
CD630_01030	3	7	-1.114	0.164008	-1.685	CD630_01030	183	100	0.887	3.00441e-05	4.461	CD630_01030	292	523	-0.848	0.000635969	-3.679	CD630_01030	tRNA	pseudouridine	synthase	A	1	J	Membrane_Transport	ABC_Cobalt
CD630_01040	49	166	-1.793	0.000838045	-3.733	CD630_01040	2402	923	1.378	8.50453e-06	4.741	CD630_01040	4074	5006	-0.298	0.469783	-0.857	CD630_01040	50S	ribosomal	protein	L13	J	Translation	Ribosomal
CD630_01050	59	161	-1.463	0.00575258	-3.137	CD630_01050	1432	732	0.968	6.99568e-09	6.101	CD630_01050	3725	3585	0.055	0.891699	0.171	CD630_01050	30S	ribosomal	protein	S9	J	Translation	Ribosomal
CD630_01060	3	6	-1.257	0.208524	-1.535	CD630_01060	381	286	0.416	0.417341	0.989	CD630_01060	372	37	3.324	1.5572e-19	9.317	CD630_01060	Germination-specific	N-acetylmuramoyl-L-alanine	amidase,	Autolysin	M	Sporulation	Germination
CD630_01070	6	6	-0.052	0.949175	-0.091	CD630_01070	302	291	0.058	0.873349	0.216	CD630_01070	306	492	-0.681	0.04051	-2.275	CD630_01070	Aspartate	aminotransferase	E	Metabolism_Amino_Acid	Asparatate_utilization
CD630_01080	13	25	-0.889	0.0957331	-1.983	CD630_01080	1690	1223	0.466	0.130224	1.74	CD630_01080	1568	2683	-0.774	0.00450694	-3.094	CD630_01080	Anaerobic	ribonucleoside	triphosphate	reductase	F	Metabolism_Nucleic_Acid	Ribonucleotide_reductase
CD630_01090	3	9	-1.59	0.0797544	-2.079	CD630_01090	300	242	0.317	0.350087	1.123	CD630_01090	362	714	-0.975	0.000139361	-4.075	CD630_01090	Anaerobic	ribonucleoside-triphosphate	reductase-activating	protein	O	Metabolism_Nucleic_Acid	Ribonucleotide_reductase
CD630_01100	1	7	-2.211	0.0454461	-2.345	CD630_01100	218	151	0.514	0.00194446	3.371	CD630_01100	205	373	-0.87	0.00284504	-3.241	CD630_01100	Conserved	hypothetical	protein,	CHP00159	family	T	UNKNOWN	CHP
CD630_01110	2	18	-2.846	0.000128044	-4.23	CD630_01110	448	311	0.525	9.36049e-05	4.195	CD630_01110	360	813	-1.172	0.000211859	-3.97	CD630_01110	Conserved	hypothetical	protein	T	UNKNOWN	CHP
CD630_01111	0	0	NA	NA	NA	CD630_01111	10	10	0.014	0.980902	0.033	CD630_01111	4	4	-0.208	0.891391	-0.172	CD630_01111	Conserved	hypothetical	protein	notInCOG	notInMA2HTML	notInMA2HTML
CD630_01120	20	140	-2.804	3.33036e-15	-8.3	CD630_01120	1330	7734	-2.538	6.64865e-13	-7.498	CD630_01120	2934	13810	-2.235	7.57989e-10	-6.437	CD630_01120	phosphate	butyryltransferase	C	Fermentation	Butyrate_production
CD630_01130	39	69	-0.814	0.00843701	-3.006	CD630_01130	1586	6749	-2.087	1.99844e-17	-8.806	CD630_01130	4557	15925	-1.806	8.49672e-06	-4.726	CD630_01130	Butyrate	kinase	(BK)	(Branched-chain	carboxylic	acid	kinase)	C	Fermentation	Butyrate_production
CD630_01140	73	87	-0.224	0.551296	-0.777	CD630_01140	2080	8572	-2.042	7.88429e-12	-7.152	CD630_01140	2743	12292	-2.164	7.77387e-14	-7.756	CD630_01140	Conserved	hypothetical	protein	notInCOG	Fermentation	Butyrate_production
CD630_01150	54	69	-0.323	0.519587	-0.834	CD630_01150	2394	9146	-1.933	3.86686e-08	-5.802	CD630_01150	2742	12324	-2.169	7.21929e-14	-7.766	CD630_01150	Putative	4Fe-4S	ferredoxin,	iron-sulfur	binding	domain	protein,	delta	subunit	P	Fermentation	Butyrate_production
CD630_01160	279	507	-0.853	0.0109139	-2.911	CD630_01160	6774	27025	-1.996	4.59096e-12	-7.229	CD630_01160	21789	37789	-0.794	0.0859246	-1.927	CD630_01160	Putative	ferredoxin/flavodoxin	oxidoreductase,	alpha	subunit	C	Fermentation	Butyrate_production
CD630_01170	256	481	-0.904	0.0140979	-2.814	CD630_01170	6396	23761	-1.893	4.1216e-11	-6.913	CD630_01170	16039	29176	-0.863	0.0641592	-2.071	CD630_01170	Putative	ferredoxin/flavodoxin	oxidoreductase,	beta	subunit	C	Fermentation	Butyrate_production
CD630_01180	252	413	-0.702	0.0454982	-2.344	CD630_01180	3562	11795	-1.727	3.67668e-09	-6.208	CD630_01180	7876	11300	-0.521	0.164118	-1.582	CD630_01180	Putative	ferredoxin/flavodoxin	oxidoreductase,	gamma	subunit	C	Fermentation	Butyrate_production
CD630_01190	36	20	0.807	0.0673869	2.165	CD630_01190	1536	865	0.828	0.0673964	2.067	CD630_01190	2480	1588	0.643	0.0276312	2.437	CD630_01190	Phosphoglucosamine	mutase	G	Cell_Wall	Peptidoglycan_synthesis
CD630_01200	153	11	3.792	6.20462e-23	10.298	CD630_01200	2755	715	1.946	6.32094e-06	4.805	CD630_01200	4136	1672	1.307	2.67726e-05	4.472	CD630_01200	Glucosamine--fructose-6-phosphate	aminotransferase	[isomerizing]	M	Cell_Wall	Peptidoglycan_synthesis
CD630_01210	0	2	-1.907	0.234183	-1.462	CD630_01210	145	85	0.769	0.013911	2.715	CD630_01210	200	139	0.531	0.0574457	2.121	CD630_01210	Putative	thiosulfate	sulfurtransferase	P	Metabolism_Amino_Acid	Sulfur_transferase
CD630_01220	1	1	0.656	0.73707	0.462	CD630_01220	141	84	0.733	0.000932347	3.59	CD630_01220	43	63	-0.541	0.375612	-1.037	CD630_01220	Putative	exported	protein	notInCOG	Cell_Wall	Peptidoglycan
CD630_01230	48	15	1.609	0.00206316	3.461	CD630_01230	1349	497	1.438	0.000138722	4.099	CD630_01230	2752	1372	1.004	0.00325493	3.198	CD630_01230	UDP-N-acetylglucosamine	1-carboxyvinyltransferase	M	Cell_Wall	Peptidoglycan
CD630_01240	8	2	1.958	0.0148095	2.793	CD630_01240	599	260	1.207	0.000214275	3.986	CD630_01240	680	695	-0.029	0.938776	-0.095	CD630_01240	Stage	II	sporulation	protein	D	M	Sporulation	SpoII
CD630_01250	16	4	2.128	9.14028e-05	4.315	CD630_01250	1401	1614	-0.203	0.734259	-0.446	CD630_01250	1934	861	1.169	2.06019e-05	4.532	CD630_01250	Stage	II	sporulation	protein	Q	D	Sporulation	SpoIIQ
CD630_01260	1	0	2.652	NA	1.412	CD630_01260	295	69	2.1	1.49205e-06	5.104	CD630_01260	600	6	6.572	1.88801e-33	12.326	CD630_01260	Stage	III	sporulation	protein	D	DK	Sporulation	SpoIII
CD630_01270	5	8	-0.658	0.504357	-0.861	CD630_01270	503	316	0.673	0.00136742	3.475	CD630_01270	1154	1965	-0.77	0.0312694	-2.384	CD630_01270	Rod	shape-determining	protein	MreB	DZ	Cell_Growth	Cell-division
CD630_01280	7	4	0.86	0.232021	1.468	CD630_01280	181	112	0.7	0.00715567	2.953	CD630_01280	540	729	-0.436	0.223553	-1.393	CD630_01280	(3R)-hydroxymyristoyl-[acyl-carrier-protein]	dehydratase	I	Metabolism_Lipids	Fatty_acid_synthesis_fabZ
CD630_01290	55	0	9.141	3.18157e-11	7.055	CD630_01290	106	22	2.261	2.0459e-07	5.491	CD630_01290	839	0	11.841	5.48835e-20	9.43	CD630_01290	Conserved	hypothetical	protein,	DUF1256	family	D	UNKNOWN	CHP
CD630_01300	31	23	0.422	0.427032	1.004	CD630_01300	608	398	0.611	0.00182527	3.39	CD630_01300	1631	2709	-0.732	0.0839262	-1.94	CD630_01300	S-adenosylmethionine	synthetase	H	Metabolism_Amino_Acid	Methionine_adenosyltransferase_metK
CD630_01310	30	0	7.303	1.87515e-07	5.619	CD630_01310	360	180	0.998	0.0830923	1.969	CD630_01310	890	13	6.108	1.05602e-42	13.966	CD630_01310	Putative	membrane	protein	S	Cell_Wall	Membrane-protein
CD630_01320	2	1	1.029	0.56908	0.737	CD630_01320	100	81	0.317	0.337055	1.151	CD630_01320	194	91	1.101	0.00160761	3.411	CD630_01320	Putative	DNA	helicase,	RecD/TraA	type	L	Metabolism_Nucleic_Acid	Helicase
CD630_01330	0	0	1.258	NA	0.479	CD630_01330	30	17	0.871	0.0571379	2.142	CD630_01330	25	14	0.861	0.21888	1.405	CD630_01330	Putative	phosphoribosyl	transferase	R	Metabolism_Nucleic_Acid	Helicase
CD630_01340	2	1	0.447	0.779921	0.386	CD630_01340	59	76	-0.352	0.289384	-1.259	CD630_01340	36	57	-0.633	0.276828	-1.255	CD630_01340	Transcription	antiterminator,	PTS	operon	regulator	K-GT	Membrane_Transport	PTS_Lactose-cellobiose
CD630_01350	0	0	0.359	NA	0.102	CD630_01350	84	4	4.446	4.70362e-14	7.85	CD630_01350	28	10	1.435	0.00994754	2.825	CD630_01350	PTS	system,	lactose/cellobiose-family	IIA	component	G	Membrane_Transport	PTS_Lactose-cellobiose
CD630_01360	0	0	0.84	NA	0.253	CD630_01360	362	4	6.549	9.67632e-40	13.51	CD630_01360	134	13	3.287	4.40941e-10	6.525	CD630_01360	PTS	system,	lactose/cellobiose-family	IIB	component	G	Membrane_Transport	PTS_Lactose-cellobiose
CD630_01370	1	0	2.663	0.362818	1.142	CD630_01370	798	5	7.192	8.25632e-88	20.183	CD630_01370	576	7	6.345	1.91494e-25	10.695	CD630_01370	PTS	system,	lactose/cellobiose-family	IIC	component	G	Membrane_Transport	PTS_Lactose-cellobiose
CD630_01380	0	0	0.777	NA	0.242	CD630_01380	317	2	7.45	5.34572e-55	15.933	CD630_01380	180	3	5.933	9.12297e-13	7.427	CD630_01380	Conserved	hypothetical	protein	notInCOG	Membrane_Transport	PTS_Lactose-cellobiose
CD630_01390	2	1	1.814	0.379077	1.107	CD630_01390	1227	16	6.239	4.84597e-47	14.715	CD630_01390	838	37	4.513	4.61121e-13	7.52	CD630_01390	N(4)-(beta-N-acetylglucosaminyl)-L-asparaginase	E	Metabolism_Amino_Acid	Asparagine_utilization
CD630_01400	0	0	-0.82	NA	-0.237	CD630_01400	258	10	4.666	1.7035e-35	12.746	CD630_01400	101	10	3.341	8.40771e-09	6.041	CD630_01400	Putative	peptidase	E	Metabolism_Amino_Acid	Asparagine_utilization
CD630_01410	0	0	0.359	NA	0.102	CD630_01410	190	15	3.651	9.36561e-27	11.021	CD630_01410	41	8	2.362	1.13665e-05	4.662	CD630_01410	Copper	homeostasis	protein	P	Stress	Copper_homeostasis
CD630_01420	12	1382	-6.737	1.57802e-43	-14.249	CD630_01420	3360	3496	-0.057	0.924481	-0.132	CD630_01420	2148	9061	-2.077	1.44076e-11	-7.038	CD630_01420	Putative	RNA-binding	protein	J	Regulations	RNA_binding_protein
CD630_01430	19	7	1.403	0.0148982	2.791	CD630_01430	2294	1635	0.488	0.081088	1.981	CD630_01430	3514	4189	-0.254	0.387952	-1.012	CD630_01430	Protein	translocase	subunit	SecA1	U	Secretion	Sec-Translocase_SecA1
CD630_01440	12	6	0.784	0.218626	1.504	CD630_01440	683	486	0.493	0.150409	1.659	CD630_01440	1008	1273	-0.338	0.186095	-1.508	CD630_01440	Peptide	chain	release	factor	2	(RF-2)	J	Translation	Peptide_release
CD630_01450	2	2	-0.008	0.995424	-0.009	CD630_01450	281	214	0.397	0.274595	1.296	CD630_01450	359	531	-0.564	0.0322248	-2.371	CD630_01450	Putative	resolvase,	S1	RNA-binding	domain-containing	protein	K	Cell_Factor	Resolvase
CD630_01460	9	7	0.15	0.838885	0.286	CD630_01460	173	134	0.376	0.164284	1.61	CD630_01460	500	236	1.081	7.62328e-05	4.225	CD630_01460	Putative	hydrolase	Q	UNKNOWN	CHP
CD630_01470	12	53	-2.252	2.22421e-07	-5.588	CD630_01470	1250	2066	-0.725	0.417193	-0.989	CD630_01470	204	664	-1.695	3.41681e-07	-5.377	CD630_01470	Putative	transporter	H	Membrane_Transport	Transporter
CD630_01480	1	6	-2.755	0.022605	-2.63	CD630_01480	111	201	-0.845	0.00224136	-3.328	CD630_01480	133	106	0.338	0.401091	0.986	CD630_01480	Conserved	hypothetical	protein	notInCOG	UNKNOWN	CHP
CD630_01490	0	1	-1.698	NA	-0.992	CD630_01490	156	235	-0.573	0.0167746	-2.644	CD630_01490	120	137	-0.19	0.633626	-0.58	CD630_01490	Putative	P-loop	ATPases	J	Cell_Wall	Glycoprotease
CD630_01500	1	2	-0.786	0.588073	-0.704	CD630_01500	165	204	-0.295	0.371254	-1.078	CD630_01500	205	146	0.491	0.146172	1.648	CD630_01500	Putative	peptidase,	M22	family	J	Cell_Wall	Glycoprotease
CD630_01510	0	2	-2.616	NA	-1.767	CD630_01510	128	220	-0.77	0.00580935	-3.026	CD630_01510	235	360	-0.622	0.087807	-1.916	CD630_01510	Putative	alanine	acetyltransferase,	ribosomal	family	J	Cell_Wall	Glycoprotease
CD630_01520	6	13	-1.156	0.0724409	-2.129	CD630_01520	238	319	-0.41	0.151214	-1.656	CD630_01520	672	411	0.706	0.0216322	2.535	CD630_01520	Putative	O-sialoglycoprotein	endopeptidase	J	Cell_Wall	Glycoprotease
CD630_01530	23	15	0.587	0.481363	0.903	CD630_01530	358	576	-0.684	0.013971	-2.713	CD630_01530	768	523	0.553	0.101214	1.841	CD630_01530	4-hydroxyphenylacetate	decarboxylase,	catalytic	subunit	C	Virulence_Factors	P-cresol_production
CD630_01540	4	3	0.467	0.74519	0.444	CD630_01540	39	64	-0.744	0.00405407	-3.143	CD630_01540	104	64	0.689	0.0920645	1.891	CD630_01540	4-hydroxyphenylacetate	decarboxylase,	regulatory	subunit	notInCOG	Virulence_Factors	P-cresol_production
CD630_01550	22	12	0.847	0.120868	1.855	CD630_01550	159	159	-0.009	0.983576	-0.029	CD630_01550	305	202	0.599	0.0913198	1.896	CD630_01550	4-hydroxyphenylacetate	decarboxylase,	activating	subunit	O	Virulence_Factors	P-cresol_production
CD630_01560	22	4	2.561	1.56849e-05	4.722	CD630_01560	188	45	2.075	1.20357e-07	5.594	CD630_01560	115	156	-0.447	0.126876	-1.725	CD630_01560	Putative	membrane	protein	notInCOG	Cell_Wall	Membrane-protein
CD630_01570_p1	1	0	2.715	NA	1.137	CD630_01570_p1	40	65	-0.676	0.235275	-1.398	CD630_01570_p1	21	1	4.675	0.000209649	3.973	CD630_01570_p1	Fragment	of	putative	membrane	protein	(Part	1)	notInCOG	Cell_Wall	Membrane-protein
CD630_01570_p2	1	0	4.021	0.0892503	2.021	CD630_01570_p2	27	30	-0.067	0.86709	-0.227	CD630_01570_p2	20	3	2.779	0.000358592	3.832	CD630_01570_p2	Fragment	of	putative	membrane	protein	(Part	2)	notInCOG	Cell_Wall	Membrane-protein
CD630_01590	4	3	0.397	0.730302	0.475	CD630_01590	147	50	1.565	1.7363e-06	5.073	CD630_01590	103	83	0.309	0.419075	0.95	CD630_01590	Putative	enzyme,	glyoxalase	family	Q	Cell_Factor	Glyoxalase
CD630_01600	0	0	0.496	NA	0.196	CD630_01600	20	8	1.266	0.00828241	2.902	CD630_01600	6	0	4.853	0.00140851	3.45	CD630_01600	Two-component	response	regulator	KT	Regulations	TCS_response-regulator
CD630_01610	17	0	6.55	1.61196e-05	4.716	CD630_01610	2180	18	6.902	6.98876e-18	8.928	CD630_01610	4371	241	4.183	3.50796e-17	8.707	CD630_01610	ABC-type	transport	system,	multidrug-family	ATP-binding	protein	V	Membrane_Transport	ABC
CD630_01620	20	0	7.641	1.70385e-06	5.188	CD630_01620	3386	17	7.61	2.45266e-21	9.796	CD630_01620	6964	287	4.602	2.97929e-19	9.246	CD630_01620	Putative	radical	SAM-family	protein	O	Membrane_Transport	ABC
CD630_01630	12	0	5.99	7.61849e-05	4.358	CD630_01630	2719	17	7.299	7.59975e-21	9.673	CD630_01630	2950	200	3.884	7.85015e-18	8.878	CD630_01630	Conserved	hypothetical	protein	notInCOG	notInMA2HTML	notInMA2HTML
CD630_01631	3	0	5.033	0.0117744	2.882	CD630_01631	1427	9	7.276	1.15242e-25	10.786	CD630_01631	743	119	2.637	5.15263e-07	5.299	CD630_01631	Conserved	hypothetical	protein	notInCOG	notInMA2HTML	notInMA2HTML
CD630_01632	472	8	5.804	2.27794e-22	10.162	CD630_01632	13862	50	8.119	1.09924e-22	10.115	CD630_01632	31576	408	6.276	9.83141e-27	10.975	CD630_01632	Conserved	hypothetical	protein	notInCOG	notInMA2HTML	notInMA2HTML
CD630_01640	10	2	2.701	0.00341511	3.304	CD630_01640	786	12	6.078	1.32619e-27	11.202	CD630_01640	1062	29	5.178	1.77998e-26	10.919	CD630_01640	Putative	membrane	protein	notInCOG	Cell_Wall	Membrane-protein
CD630_01650	0	0	1.779	NA	0.503	CD630_01650	67	2	5.267	1.05461e-35	12.784	CD630_01650	59	0	8	2.014e-09	6.28	CD630_01650	Putative	amino	acid	transporter	E	Cell_Factor	Amino-acid_permease
CD630_01660	1	1	0.544	0.805778	0.341	CD630_01660	70	5	3.871	2.16983e-15	8.239	CD630_01660	130	7	4.141	1.16005e-07	5.578	CD630_01660	Putative	peptidase,	M20D	family	R	Cell_Factor	Amino-acid_permease
CD630_01670	0	2	-1.475	NA	-0.846	CD630_01670	30	62	-1.027	0.00336603	-3.203	CD630_01670	43	24	0.827	0.0559133	2.134	CD630_01670	Transcriptional	regulator,	sigma-54-dependent	KT	Regulations	Sigma54_regulator
CD630_01680	0	1	-0.503	NA	-0.222	CD630_01680	10	51	-2.363	4.54345e-16	-8.433	CD630_01680	7	15	-1.034	0.0821601	-1.951	CD630_01680	Putative	cyclic	nucleotide-binding	protein	T	notInMA2HTML	notInMA2HTML
CD630_01690	16	8	1.028	0.08589	2.04	CD630_01690	67	102	-0.617	0.0870063	-1.947	CD630_01690	170	44	1.952	2.55482e-09	6.241	CD630_01690	Putative	drug/sodium	antiporter,	MATE	family	V	notInMA2HTML	notInMA2HTML
CD630_01700	4	5	-0.433	0.617533	-0.656	CD630_01700	115	207	-0.851	0.000118866	-4.138	CD630_01700	208	189	0.144	0.738611	0.411	CD630_01700	ABC-type	transport	system,	ATP-binding	protein	R	OPERONS_(Automatic)	CD0169
CD630_01710	44	112	-1.306	0.000108414	-4.272	CD630_01710	824	1170	-0.506	0.0119168	-2.771	CD630_01710	1763	2585	-0.553	0.0316181	-2.379	CD630_01710	Transcriptional	regulator,	Redox-sensing	repressor	Rex	K	Regulations	TR_Rex
CD630_01720	0	1	-1.706	NA	-1.264	CD630_01720	215	337	-0.648	0.0462807	-2.236	CD630_01720	232	312	-0.436	0.287433	-1.231	CD630_01720	Conserved	hypothetical	protein	C	UNKNOWN	CHP
CD630_01721	437	498	-0.184	0.737383	-0.46	CD630_01721	1893	830	1.189	0.000350567	3.86	CD630_01721	8178	4977	0.716	0.163254	1.585	CD630_01721	Ferredoxin	(4Fe-4S	cluster-containing	protein)	(fdx-like)	C	notInMA2HTML	notInMA2HTML
CD630_01730	1	4	-2.086	0.0783248	-2.089	CD630_01730	162	367	-1.176	0.000545609	-3.741	CD630_01730	135	243	-0.842	0.0189231	-2.586	CD630_01730	Putative	lipoprotein	M	Cell_Wall	Lipoprotein
CD630_01740	14	90	-2.655	0.000951787	-3.695	CD630_01740	10329	31066	-1.589	0.00308805	-3.229	CD630_01740	14789	17425	-0.237	0.716714	-0.445	CD630_01740	Carbon	monoxide	dehydrogenase	C	Metabolism_Carbon	CO_utilization
CD630_01750	6	9	-0.568	0.541196	-0.795	CD630_01750	2078	8468	-2.027	0.000236812	-3.961	CD630_01750	3072	4695	-0.612	0.355814	-1.079	CD630_01750	Putative	oxidoreductase,	Fe-S	subunit	C	Metabolism_Carbon	CO_utilization
CD630_01760	26	34	-0.363	0.385093	-1.095	CD630_01760	6692	18537	-1.47	0.00108767	-3.543	CD630_01760	5080	5173	-0.026	0.967351	-0.05	CD630_01760	Putative	oxidoreductase,	NAD/FAD	binding	subunit	C	Metabolism_Carbon	CO_utilization
CD630_01770	26	167	-2.601	7.43355e-07	-5.357	CD630_01770	515	1094	-1.094	0.000642081	-3.696	CD630_01770	554	1509	-1.444	4.87855e-13	-7.511	CD630_01770	Cyclopropane-fatty-acyl-phospholipid	synthase	I	Metabolism_Lipids	Phospholipids_synthesis
CD630_01780	0	0	-0.483	NA	-0.138	CD630_01780	13	18	-0.425	0.328611	-1.17	CD630_01780	28	21	0.363	0.477928	0.843	CD630_01780	Putative	ATPase	notInCOG	Cell_Factor	ATPase
CD630_01790	864	4896	-2.5	9.48426e-15	-8.169	CD630_01790	17516	64909	-1.89	1.00931e-07	-5.627	CD630_01790	44841	29464	0.606	0.140162	1.671	CD630_01790	NAD-specific	glutamate	dehydrogenase	E	Metabolism_Amino_Acid	Glutamate_dehydrogenase
CD630_01800	1	0	3.183	NA	1.123	CD630_01800	14	10	0.418	0.446507	0.934	CD630_01800	7	13	-0.781	0.357951	-1.073	CD630_01800	Fragment	of	conserved	hypothetical	protein	(N-terminal	region)	notInCOG	notInMA2HTML	notInMA2HTML
CD630_01810	0	2	-2.646	NA	-1.807	CD630_01810	71	135	-0.901	0.00139525	-3.469	CD630_01810	18	55	-1.58	0.00662356	-2.968	CD630_01810	Putative	membrane-associated	metalloprotease,	M56	family	T	Cell_Wall	Membrane-protein_M56
CD630_01811	0	0	NA	NA	NA	CD630_01811	1	5	-1.894	0.0741042	-2.023	CD630_01811	0	0	0.109	NA	0.029	CD630_01811	Conserved	hypothetical	protein	notInCOG	notInMA2HTML	notInMA2HTML
CD630_01820	0	0	-0.483	NA	-0.138	CD630_01820	6	10	-0.769	0.209159	-1.469	CD630_01820	0	1	-1.141	NA	-0.511	CD630_01820	Conserved	hypothetical	protein	notInCOG	notInMA2HTML	notInMA2HTML
CD630_01830	35	24	0.582	0.249952	1.419	CD630_01830	1364	1172	0.218	0.574641	0.711	CD630_01830	2052	6222	-1.601	3.1236e-05	-4.435	CD630_01830	Putative	cell	wall	hydrolase	R-M	Cell_Wall	Cell-surface_autolysin
CD630_01840	7	21	-1.707	0.00935795	-2.967	CD630_01840	241	458	-0.932	0.00656548	-2.985	CD630_01840	256	196	0.385	0.322089	1.152	CD630_01840	Aspartate	carbamoyltransferase	(Aspartate	transcarbamylase)	(ATCase)	F	Metabolism_Nucleic_Acid	Pyrimidine_biosynthesis
CD630_01850	2	7	-1.115	0.17573	-1.646	CD630_01850	143	228	-0.688	0.151025	-1.657	CD630_01850	210	188	0.161	0.672118	0.517	CD630_01850	Dihydroorotate	dehydrogenase	electron	transfer	subunit	HC	Metabolism_Nucleic_Acid	Pyrimidine_biosynthesis
CD630_01860	5	14	-1.516	0.00875104	-2.99	CD630_01860	168	215	-0.364	0.241191	-1.382	CD630_01860	406	136	1.577	2.42299e-05	4.494	CD630_01860	Dihydroorotate	dehydrogenase	catalytic	subunit	F	Metabolism_Nucleic_Acid	Pyrimidine_biosynthesis
CD630_01870	4	21	-2.548	0.00418046	-3.24	CD630_01870	205	166	0.298	0.229598	1.413	CD630_01870	735	278	1.401	3.68262e-07	5.362	CD630_01870	Orotate	phosphoribosyltransferase	(OPRT)	(OPRTase)	F	Metabolism_Nucleic_Acid	Pyrimidine_biosynthesis
CD630_01880	2	28	-3.511	4.40179e-07	-5.459	CD630_01880	81	652	-3.026	5.86375e-51	-15.323	CD630_01880	69	60	0.201	0.605364	0.627	CD630_01880	Putative	ketopantoate	reductase	H	Metabolism_Nucleic_Acid	Ketopantoate_reductase
CD630_01890	3	4	-0.524	0.634221	-0.63	CD630_01890	58	16	1.819	3.01559e-06	4.959	CD630_01890	32	28	0.211	0.723727	0.434	CD630_01890	Transcriptional	regulator,	LysR	family	K	Regulations	TR
CD630_01900	2	6	-1.505	0.106471	-1.921	CD630_01900	23	19	0.299	0.36529	1.09	CD630_01900	854	12	6.202	4.23262e-51	15.303	CD630_01900	Putative	membrane	protein	S	Cell_Wall	Membrane-protein
CD630_01910	1	1	-0.242	NA	-0.154	CD630_01910	415	124	1.74	0.00015423	4.071	CD630_01910	311	1173	-1.917	4.53553e-18	-8.94	CD630_01910	Putative	DNA	glycosylase	L	Metabolism_Lipids	Lipids_biosynthesis
CD630_01920	9	3	1.602	0.0319011	2.496	CD630_01920	352	146	1.267	0.00108466	3.544	CD630_01920	378	634	-0.738	0.0557389	-2.135	CD630_01920	Cardiolipin	synthetase	1	I	Metabolism_Lipids	Lipids_biosynthesis
CD630_01930	3	6	-0.984	0.249017	-1.421	CD630_01930	427	455	-0.098	0.869491	-0.223	CD630_01930	1266	773	0.711	0.0432062	2.246	CD630_01930	10	kDa	chaperonin	(Protein	Cpn10)	(GroES	protein)	O	Stress	GroESL
CD630_01940	212	208	0.027	0.952819	0.084	CD630_01940	3468	2835	0.29	0.617525	0.637	CD630_01940	11614	3274	1.827	1.12197e-10	6.736	CD630_01940	60	kDa	chaperonin	(Protein	Cpn60)	(GroEL	protein)	O	Stress	GroESL
CD630_01950	0	5	-3.525	0.00750242	-3.048	CD630_01950	34	46	-0.472	0.261207	-1.33	CD630_01950	60	120	-0.991	0.00118232	-3.503	CD630_01950	Putative	NCAIR-mutase	(PurE)-related	protein	F	Metabolism_Nucleic_Acid	Mutase_PurE
CD630_01960_p1	76	20	1.895	0.000186663	4.135	CD630_01960_p1	5339	587	3.186	5.49816e-09	6.141	CD630_01960_p1	2024	156	3.695	1.60818e-45	14.429	CD630_01960_p1	Fragment	of	conserved	hypothetical	protein,	DUF111	family	(Part	1)	notInCOG	UNKNOWN	CHP
CD630_01960_p2	44	6	2.751	5.55477e-05	4.433	CD630_01960_p2	2169	293	2.889	5.59153e-08	5.735	CD630_01960_p2	242	15	4.044	7.42747e-09	6.063	CD630_01960_p2	Fragment	of	conserved	hypothetical	protein,	DUF111	family	(part	2)	notInCOG	UNKNOWN	CHP
CD630_01980	38	75	-0.959	0.0129841	-2.846	CD630_01980	1347	2889	-1.102	1.02765e-09	-6.417	CD630_01980	2219	4357	-0.974	0.000226098	-3.953	CD630_01980	Glutamine	amidotransferase	F-F	Metabolism_Nucleic_Acid	GMP_synthase
CD630_01981	7	8	-0.242	0.745494	-0.443	CD630_01981	29	36	-0.317	0.428842	-0.967	CD630_01981	78	35	1.189	0.0119223	2.758	CD630_01981	Conserved	hypothetical	protein	notInCOG	UNKNOWN	CHP_CD630
CD630_01990	2	4	-0.572	0.569039	-0.739	CD630_01990	218	122	0.827	0.00058111	3.723	CD630_01990	215	476	-1.155	2.53776e-05	-4.484	CD630_01990	Putative	membrane-associated	nucleotidase	FV	notInMA2HTML	notInMA2HTML
CD630_02000	0	0	0.294	NA	0.083	CD630_02000	8	8	0.026	0.972883	0.05	CD630_02000	11	4	1.314	0.100696	1.845	CD630_02000	Fragment	of	transcriptional	regulator,	LysR	family	(C-terminal	region)	notInCOG	notInMA2HTML	notInMA2HTML
CD630_02010	0	1	-1.265	NA	-0.37	CD630_02010	6	8	-0.142	0.812637	-0.315	CD630_02010	6	5	0.124	0.890982	0.173	CD630_02010	Putative	chromate	transporter	P	notInMA2HTML	notInMA2HTML
CD630_02020	1	1	0.738	0.631603	0.634	CD630_02020	47	42	0.194	0.539891	0.766	CD630_02020	61	49	0.339	0.520272	0.769	CD630_02020	Conserved	hypothetical	protein	notInCOG	UNKNOWN	CHP
CD630_02030	1	1	-1.151	NA	-0.776	CD630_02030	49	21	1.211	0.000815855	3.629	CD630_02030	110	93	0.223	0.626348	0.592	CD630_02030	Putative	UvrABC	system	protein	A	1	(UvrA	protein	1)	(Excinuclease	ABC	subunit	A	1)	O-L	notInMA2HTML	notInMA2HTML
CD630_02040	9	24	-1.206	0.0281888	-2.544	CD630_02040	197	126	0.635	0.11122	1.822	CD630_02040	212	61	1.806	0.000159558	4.041	CD630_02040	Putative	signaling	protein	T-T	Regulations	Signaling_protein_CD0204
CD630_02050	0	2	-3.04	NA	-1.76	CD630_02050	74	232	-1.643	0.0232736	-2.519	CD630_02050	70	5	3.727	4.45488e-07	5.326	CD630_02050	Transcription	antiterminator,	PTS	operon	regulator	K-GT	Membrane_Transport	PTS_Fructose-like
CD630_02060	0	0	-0.479	NA	-0.137	CD630_02060	20	57	-1.499	0.035164	-2.353	CD630_02060	32	0	6.172	8.53195e-06	4.725	CD630_02060	PTS	system,	fructose-like	IIA	component	GT	Membrane_Transport	PTS_Fructose-like
CD630_02070	2	2	-0.235	0.869334	-0.232	CD630_02070	108	245	-1.175	0.0875083	-1.944	CD630_02070	412	6	6.147	2.67628e-15	8.187	CD630_02070	PTS	system,	fructose-like	IIC	component	G	Membrane_Transport	PTS_Fructose-like
CD630_02080	0	0	0.839	NA	0.279	CD630_02080	38	65	-0.778	0.234192	-1.401	CD630_02080	86	2	5.35	1.73017e-08	5.917	CD630_02080	PTS	system,	fructose-like	IIB	component	G	Membrane_Transport	PTS_Fructose-like
CD630_02090	0	1	-2.249	NA	-1.452	CD630_02090	157	207	-0.402	0.66154	-0.562	CD630_02090	620	7	6.438	1.21632e-17	8.829	CD630_02090	Putative	tagatose	6-phosphate	kinase	G	Membrane_Transport	PTS_Fructose-like
CD630_02100	0	1	-1.171	NA	-0.52	CD630_02100	20	22	-0.005	0.993804	-0.011	CD630_02100	32	12	1.466	0.0493914	2.189	CD630_02100	Putative	hydrolase,	HAD	superfamily,	subfamily	IA	H	Cell_Factor	Hydrolase_HAD
CD630_02110	1	2	-0.719	0.731678	-0.472	CD630_02110	122	16	2.949	2.49552e-08	5.879	CD630_02110	103	96	0.086	0.899726	0.159	CD630_02110	CTP:phosphocholine	cytidylyltransferase	MI	Cell_Wall	Teichoic-acid_biosynthesis
CD630_02120	7	1	4.132	0.00617017	3.114	CD630_02120	304	43	2.838	4.33024e-42	13.911	CD630_02120	218	233	-0.095	0.870419	-0.207	CD630_02120	Putative	sulfatase	P	Cell_Wall	Teichoic-acid_biosynthesis
CD630_02130	5	1	3.28	0.00976573	2.951	CD630_02130	11	8	0.533	0.321562	1.186	CD630_02130	124	1	7.214	3.67543e-09	6.18	CD630_02130	Putative	spore	coat	protein	M	Sporulation	Coat
CD630_02140	4	0	5.065	0.00107272	3.659	CD630_02140	16	12	0.411	0.493079	0.848	CD630_02140	110	0	7.949	3.92489e-09	6.169	CD630_02140	Conserved	hypothetical	protein	notInCOG	Sporulation	Coat
CD630_02150	0	1	-1.585	NA	-0.9	CD630_02150	19	98	-2.375	1.25705e-14	-8.021	CD630_02150	29	13	1.119	0.0175866	2.614	CD630_02150	Transposase	IS200/IS605-like	OrfA	X	Mobile_Element	Transposase
CD630_02160	1	3	-1.033	0.503003	-0.863	CD630_02160	66	357	-2.429	8.20966e-35	-12.621	CD630_02160	112	97	0.2	0.575348	0.678	CD630_02160	Transposase	IS200/IS605-like	OrfB	X	Mobile_Element	Transposase
CD630_02170	1	1	-0.54	NA	-0.398	CD630_02170	3	5	-0.959	0.138526	-1.707	CD630_02170	6	2	1.483	0.202091	1.456	CD630_02170	Putative	nitroreductase	C	Cell_Factor	Nitroreductase_reductase
CD630_02180	2	1	1.187	0.507564	0.855	CD630_02180	139	141	-0.027	0.964693	-0.066	CD630_02180	188	186	0.009	0.984203	0.024	CD630_02180	Phosphoribosylaminoimidazole	carboxylase	catalytic	subunit	F	Metabolism_Nucleic_Acid	Purine_biosynthesis
CD630_02190	2	0	3.111	0.09626	1.98	CD630_02190	170	166	0.022	0.970318	0.055	CD630_02190	202	250	-0.314	0.433542	-0.921	CD630_02190	Phosphoribosylaminoimidazole-succinocarboxamide	synthase	F	Metabolism_Nucleic_Acid	Purine_biosynthesis
CD630_02200	3	3	0.358	0.761377	0.416	CD630_02200	373	383	-0.04	0.940621	-0.106	CD630_02200	821	596	0.46	0.215658	1.414	CD630_02200	Amidophosphoribosyltransferase	F	Metabolism_Nucleic_Acid	Purine_biosynthesis
CD630_02210	2	3	-1.148	0.442564	-0.971	CD630_02210	336	229	0.548	0.209159	1.469	CD630_02210	822	477	0.784	0.0476786	2.204	CD630_02210	Phosphoribosylformylglycinamidine	cyclo-ligase	F	Metabolism_Nucleic_Acid	Purine_biosynthesis
CD630_02220	1	1	-0.732	0.68592	-0.55	CD630_02220	119	106	0.161	0.745932	0.425	CD630_02220	330	184	0.838	0.0218009	2.532	CD630_02220	Phosphoribosylglycinamide	formyltransferase	F	Metabolism_Nucleic_Acid	Purine_biosynthesis
CD630_02230	3	1	0.923	0.521811	0.83	CD630_02230	347	300	0.207	0.657671	0.569	CD630_02230	589	356	0.726	0.0560435	2.132	CD630_02230	Bifunctional	purine	biosynthesis	protein	purH	[Includes:	Phosphoribosylaminoimidazolecarboxamide	formyltransferase	;	IMP	cyclohydrolase]	F	Metabolism_Nucleic_Acid	Purine_biosynthesis
CD630_02240	3	2	0.669	0.561552	0.753	CD630_02240	439	336	0.382	0.468029	0.891	CD630_02240	943	546	0.786	0.0224455	2.52	CD630_02240	Phosphoribosylamine--glycine	ligase	F	Metabolism_Nucleic_Acid	Purine_biosynthesis
CD630_02250	23	19	0.326	0.621961	0.649	CD630_02250	1540	1378	0.159	0.771676	0.384	CD630_02250	4238	2044	1.052	0.000320422	3.862	CD630_02250	Phosphoribosylformylglycinamidine	synthase	F-F	Metabolism_Nucleic_Acid	Purine_biosynthesis
CD630_02260	7	22	-1.546	0.000772292	-3.755	CD630_02260	470	229	1.036	0.000622324	3.705	CD630_02260	716	550	0.379	0.407064	0.973	CD630_02260	Putative	lytic	transglycosylase	M	Mobility	Flagella
CD630_02270	3	7	-1.444	0.0971686	-1.974	CD630_02270	341	125	1.45	6.32393e-08	5.713	CD630_02270	290	312	-0.107	0.782121	-0.342	CD630_02270	Conserved	hypothetical	protein	S	Mobility	Flagella
CD630_02280	2	4	-0.885	0.424921	-1.011	CD630_02280	90	42	1.139	0.000206536	3.995	CD630_02280	36	49	-0.429	0.620408	-0.603	CD630_02280	Flagellar	motor	switch	protein	FliN	NU	Mobility	Flagella
CD630_02290	0	16	-4.719	1.0644e-06	-5.281	CD630_02290	356	181	0.973	0.00843521	2.895	CD630_02290	240	491	-1.038	0.00788039	-2.906	CD630_02290	Anti-sigma	factor	repressor	of	sigma(D)-dependent	transcription	KN	Mobility	Flagella
CD630_02300	1	18	-4.248	1.21395e-06	-5.256	CD630_02300	416	173	1.266	0.0043774	3.119	CD630_02300	165	207	-0.322	0.552445	-0.717	CD630_02300	Putative	flagellar	biosynthesis	protein	notInCOG	Mobility	Flagella
CD630_02310	15	48	-1.703	0.000101279	-4.29	CD630_02310	1580	544	1.538	8.99331e-07	5.204	CD630_02310	2164	2020	0.099	0.803402	0.309	CD630_02310	Flagellar	hook-associated	protein	FlgK	(or	HAP1)	N	Mobility	Flagella
CD630_02320	13	17	-0.383	0.558707	-0.762	CD630_02320	2033	585	1.796	2.0459e-07	5.491	CD630_02320	2153	2597	-0.271	0.441997	-0.905	CD630_02320	Flagellar	hook-associated	protein	FlgL	(or	HAP3)	N	Mobility	Flagella
CD630_02330	6	7	-0.135	0.847727	-0.268	CD630_02330	513	119	2.105	2.90741e-08	5.853	CD630_02330	377	402	-0.092	0.836184	-0.257	CD630_02330	Flagellar	assembly	factor	FliW	N	Mobility	Flagella
CD630_02340	2	1	0.65	0.617533	0.656	CD630_02340	478	137	1.805	8.39306e-09	6.069	CD630_02340	256	341	-0.41	0.337808	-1.117	CD630_02340	Carbon	storage	regulator	homolog	CsrA	T	Mobility	Flagella
CD630_02350	2	2	0.007	0.99589	0.008	CD630_02350	514	195	1.402	1.60647e-07	5.538	CD630_02350	568	693	-0.287	0.48676	-0.828	CD630_02350	Flagellar	protein	FliS1	NU	Mobility	Flagella
CD630_02360	1	1	0.569	0.73707	0.462	CD630_02360	755	244	1.625	4.20388e-08	5.786	CD630_02360	486	740	-0.604	0.0750306	-1.996	CD630_02360	Flagellar	protein	FliS2	NU	Mobility	Flagella
CD630_02370	16	12	0.567	0.438737	0.98	CD630_02370	3013	1028	1.552	3.05946e-08	5.844	CD630_02370	3628	3017	0.266	0.476942	0.845	CD630_02370	Flagellar	hook-associated	protein	2	FliD	(or	HAP2)	N	Mobility	Flagella
CD630_02380	1	5	-2.02	0.0528869	-2.274	CD630_02380	1030	391	1.397	2.29834e-05	4.522	CD630_02380	218	477	-1.123	0.0607855	-2.097	CD630_02380	Conserved	hypothetical	protein	notInCOG	Mobility	Flagella
CD630_02390	329	2444	-2.892	2.06035e-18	-9.178	CD630_02390	12645	3364	1.91	8.4912e-10	6.448	CD630_02390	27352	14595	0.906	0.0401263	2.279	CD630_02390	Flagellin	C	N	Mobility	Flagella
CD630_02400	3	2	0.794	0.437684	0.982	CD630_02400	395	63	2.641	9.51399e-75	18.587	CD630_02400	70	90	-0.353	0.730427	-0.425	CD630_02400	Glycosyltransferase	M	Mobility	Flagella
CD630_02410	3	8	-1.351	0.105525	-1.927	CD630_02410	155	50	1.649	6.02048e-05	4.299	CD630_02410	208	220	-0.081	0.885974	-0.181	CD630_02410	Phosphate-threonine	kinase	E	Cell_Wall	Teichoic-acid_biosynthesis
CD630_02420	4	14	-1.562	0.004537	-3.215	CD630_02420	301	69	2.115	1.17261e-15	8.316	CD630_02420	396	330	0.264	0.624117	0.596	CD630_02420	Phosphothreonine	N-acetylglucosamine	catalysis	I	Cell_Wall	Teichoic-acid_biosynthesis
CD630_02430	4	7	-1.04	0.181748	-1.626	CD630_02430	276	81	1.772	9.92992e-12	7.119	CD630_02430	230	170	0.44	0.477672	0.844	CD630_02430	Methyltransferase	H	Cell_Wall	Teichoic-acid_biosynthesis
CD630_02440	8	7	0.06	0.938027	0.11	CD630_02440	358	89	2.01	4.97052e-14	7.843	CD630_02440	169	68	1.33	0.0358419	2.328	CD630_02440	Putative	CDP-glycerol:Poly(glycerophosphate)	glycerophosphotransferase	MI	Cell_Wall	Teichoic-acid_biosynthesis
CD630_02450	1	2	-0.497	0.761377	-0.416	CD630_02450	204	607	-1.566	2.56483e-11	-6.983	CD630_02450	398	443	-0.156	0.657489	-0.541	CD630_02450	Flagellar	basal-body	rod	protein	FlgB	N	Mobility	Flagella
CD630_02460	2	2	0.318	0.805778	0.342	CD630_02460	319	651	-1.028	6.03059e-06	-4.815	CD630_02460	848	321	1.399	3.95064e-06	4.891	CD630_02460	Flagellar	basal-body	rod	protein	FlgC	N	Mobility	Flagella
CD630_02470	1	2	-0.446	0.797974	-0.356	CD630_02470	339	791	-1.214	1.30402e-09	-6.377	CD630_02470	362	312	0.219	0.527627	0.756	CD630_02470	Flagellar	hook-basal	body	complex	protein	FliE	N	Mobility	Flagella
CD630_02480	6	3	1.02	0.410566	1.043	CD630_02480	1114	2002	-0.847	0.000926258	-3.592	CD630_02480	3614	2289	0.658	0.0820925	1.951	CD630_02480	Flagellar	M-ring	protein	FliF	NU	Mobility	Flagella
CD630_02490	6	2	1.312	0.12557	1.834	CD630_02490	795	958	-0.271	0.243465	-1.377	CD630_02490	1678	729	1.202	1.93723e-07	5.483	CD630_02490	Flagellar	motor	switch	protein	FliG	N	Mobility	Flagella
CD630_02500	3	2	0.688	0.560485	0.756	CD630_02500	514	552	-0.104	0.57647	-0.707	CD630_02500	702	440	0.675	0.0382409	2.301	CD630_02500	Flagellar	assembly	protein	FliH	NU	Mobility	Flagella
CD630_02510	51	17	1.546	0.00141461	3.58	CD630_02510	1421	1165	0.286	0.199612	1.499	CD630_02510	3027	1464	1.047	0.00424595	3.114	CD630_02510	ATP	synthase	subunit	beta	FliI	NU	Mobility	Flagella
CD630_02520	1	0	2.456	NA	0.698	CD630_02520	446	324	0.454	0.00620173	3.004	CD630_02520	174	259	-0.565	0.350988	-1.089	CD630_02520	Flagellar	protein	FliJ	N	Mobility	Flagella
CD630_02530	2	1	1.551	0.437684	0.982	CD630_02530	587	540	0.121	0.371254	1.078	CD630_02530	590	529	0.158	0.708653	0.458	CD630_02530	Flagellar	hook-length	control	protein	FliK	N	Mobility	Flagella
CD630_02540	2	1	0.635	0.712877	0.503	CD630_02540	438	368	0.247	0.277935	1.288	CD630_02540	1494	741	1.01	0.0148189	2.68	CD630_02540	Basal-body	rod	modification	protein	FlgD	N	Mobility	Flagella
CD630_02550	7	4	1.243	0.105028	1.93	CD630_02550	979	573	0.767	0.000516437	3.756	CD630_02550	2155	1001	1.105	0.00375265	3.153	CD630_02550	Flagellar	hook	protein	FlgE	(Distal	rod	protein)	N	Mobility	Flagella
CD630_02551	0	0	2.679	NA	0.896	CD630_02551	240	136	0.815	0.000306974	3.895	CD630_02551	335	225	0.571	0.0508144	2.175	CD630_02551	Flagellar	protein	FlbD	N	notInMA2HTML	notInMA2HTML
CD630_02560	8	2	2.159	0.00895748	2.982	CD630_02560	627	339	0.882	2.32887e-06	5.013	CD630_02560	1346	637	1.078	0.00105163	3.536	CD630_02560	Flagellar	motor	rotation	protein	MotA	N	Mobility	Flagella
CD630_02570	4	1	1.513	0.318142	1.245	CD630_02570	723	358	1.009	1.6098e-05	4.604	CD630_02570	1049	519	1.014	0.000316711	3.866	CD630_02570	Flagellar	motor	rotation	protein	MotB	(Chemotaxis	protein	MotB)	N	Mobility	Flagella
CD630_02580	0	1	-1.458	NA	-1.021	CD630_02580	276	159	0.788	2.71581e-05	4.484	CD630_02580	288	100	1.532	3.53277e-06	4.914	CD630_02580	Flagellar	basal	body-associated	protein	FliL	N	Mobility	Flagella
CD630_02590	1	0	2.054	NA	0.879	CD630_02590	176	127	0.474	0.00867638	2.885	CD630_02590	34	32	0.08	0.904138	0.153	CD630_02590	Flagellar	protein	FliZ	notInCOG	Mobility	Flagella
CD630_02600	11	3	1.937	0.00123208	3.618	CD630_02600	580	250	1.209	1.31976e-09	6.375	CD630_02600	696	361	0.944	0.00150219	3.432	CD630_02600	Flagellar	biosynthesis	protein	FliP	N	Mobility	Flagella
CD630_02610	10	1	3.075	0.000120568	4.246	CD630_02610	170	63	1.413	2.07693e-10	6.668	CD630_02610	324	69	2.231	1.97798e-10	6.65	CD630_02610	Flagellar	biosynthetic	protein	FliQ	N	Mobility	Flagella
CD630_02620	38	6	2.639	6.51262e-11	6.95	CD630_02620	748	313	1.253	4.4999e-12	7.232	CD630_02620	1249	593	1.075	0.000294712	3.885	CD630_02620	Bifunctional	flagellar	biosynthesis	protein	FliR/FlhB	N-N	Mobility	Flagella
CD630_02630	18	3	2.5	3.03772e-05	4.574	CD630_02630	898	299	1.582	3.98144e-15	8.164	CD630_02630	1519	636	1.255	0.000132338	4.088	CD630_02630	Flagellar	biosynthesis	protein	FlhA	N	Mobility	Flagella
CD630_02640	0	1	0.119	NA	0.068	CD630_02640	385	121	1.665	1.28889e-08	5.994	CD630_02640	376	317	0.247	0.426497	0.934	CD630_02640	Flagellar	biosynthesis	regulator	FlhF	(Flagella-associated	GTP-binding	protein)	N	Mobility	Flagella
CD630_02650	2	1	2.148	0.143007	1.763	CD630_02650	478	133	1.844	7.33491e-34	12.441	CD630_02650	376	298	0.339	0.421764	0.944	CD630_02650	Flagellar	number	regulator	FlhG	DN	Mobility	Flagella
CD630_02660	1	0	2.499	NA	1.286	CD630_02660	232	71	1.708	3.91727e-25	10.671	CD630_02660	172	138	0.331	0.519997	0.77	CD630_02660	RNA	polymerase	sigma-28	factor	for	flagellar	operon	K	Mobility	Flagella
CD630_02670	0	0	1.225	NA	0.366	CD630_02670	162	50	1.687	2.7713e-15	8.209	CD630_02670	78	210	-1.415	0.00709286	-2.943	CD630_02670	Putative	flagellar	protein	notInCOG	Mobility	Flagella
CD630_02671	0	0	1.779	NA	0.503	CD630_02671	58	24	1.294	4.78783e-08	5.763	CD630_02671	85	104	-0.299	0.49737	-0.81	CD630_02671	Putative	flagellar	protein	notInCOG	notInMA2HTML	notInMA2HTML
CD630_02680	4	1	1.276	0.249017	1.422	CD630_02680	343	169	1.024	8.49774e-05	4.218	CD630_02680	588	409	0.523	0.154145	1.618	CD630_02680	Flagellar	hook-basal	body	complex	protein	FlgG1	N	Mobility	Flagella
CD630_02690	6	2	1.677	0.0525093	2.277	CD630_02690	347	147	1.231	2.53204e-14	7.931	CD630_02690	594	250	1.244	0.000181129	4.009	CD630_02690	Flagellar	basal	body	rod	protein	FlgG	N	Mobility	Flagella
CD630_02700	4	2	1.093	0.246869	1.428	CD630_02700	293	139	1.07	1.27794e-10	6.742	CD630_02700	407	152	1.426	0.000919158	3.574	CD630_02700	Flagellar	motor	switch	protein	FliM	N	Mobility	Flagella
CD630_02710	2	2	-0.793	0.556878	-0.768	CD630_02710	151	88	0.768	3.80994e-06	4.911	CD630_02710	259	126	1.045	0.0130869	2.724	CD630_02710	Flagellar	motor	switch	phosphatase	FliN	NU	Mobility	Flagella
CD630_02720	4	3	0.261	0.78092	0.385	CD630_02720	173	132	0.398	0.0336644	2.371	CD630_02720	160	56	1.504	0.0334051	2.356	CD630_02720	Conserved	hypothetical	protein	D	Mobility	Flagella
CD630_02730	24	56	-1.197	0.00588123	-3.13	CD630_02730	1166	1602	-0.458	0.00225387	-3.326	CD630_02730	1898	552	1.783	2.88595e-07	5.41	CD630_02730	Heat	shock	protein	90	(Heat	shock	protein	HtpG)(High	temperature	protein	G)	O	Stress	Class-IV_Heat-shock
CD630_02731	1	1	0.627	NA	0.331	CD630_02731	2	8	-1.914	0.00661787	-2.982	CD630_02731	11	1	3.714	0.0160305	2.648	CD630_02731	Conserved	hypothetical	protein	notInCOG	notInMA2HTML	notInMA2HTML
CD630_02740	2	4	-1.615	0.155937	-1.715	CD630_02740	106	257	-1.276	0.000518503	-3.754	CD630_02740	196	323	-0.727	0.095935	-1.871	CD630_02740	Putative	iron-containing	alcohol	dehydrogenase	C	notInMA2HTML	notInMA2HTML
CD630_02750	4	1	1.168	0.341677	1.189	CD630_02750	138	217	-0.647	0.00630349	-2.998	CD630_02750	316	360	-0.193	0.607305	-0.624	CD630_02750	Spore	photoproduct	(thymine	dimer)	lyase,	radical	S-adenosylmethionine	superfamily	L	Sporulation	Spore_splB
CD630_02760	1	2	-0.225	0.881538	-0.207	CD630_02760	25	19	0.422	0.236215	1.395	CD630_02760	44	76	-0.834	0.0312998	-2.384	CD630_02760	Transcriptional	regulator,	AraC	family	K-K	Regulations	TR_AraC
CD630_02770	1	1	0.863	0.735265	0.466	CD630_02770	10	8	0.298	0.49406	0.845	CD630_02770	5	22	-2.035	0.000899743	-3.581	CD630_02770	Conserved	hypothetical	protein	notInCOG	Regulations	TR_AraC
CD630_02780	0	7	-3.871	0.00101015	-3.677	CD630_02780	13	11	0.088	0.881733	0.202	CD630_02780	6	8	-0.348	0.683207	-0.499	CD630_02780	Transcriptional	regulator,	hxlR	family	K	Regulations	TR_HxlR
CD630_02790	6	23	-1.723	0.00280855	-3.364	CD630_02790	163	403	-1.301	0.00806242	-2.912	CD630_02790	283	170	0.732	0.100791	1.844	CD630_02790	Conserved	hypothetical	protein	R	UNKNOWN	CHP
CD630_02791	2	1	1.798	0.278622	1.34	CD630_02791	10	31	-1.584	0.000468343	-3.782	CD630_02791	2	3	-0.398	0.79105	-0.328	CD630_02791	Conserved	hypothetical	protein	notInCOG	notInMA2HTML	notInMA2HTML
CD630_02810	0	1	-2.161	NA	-1.133	CD630_02810	13	20	-0.571	0.324942	-1.178	CD630_02810	6	18	-1.541	0.0555461	-2.137	CD630_02810	Conserved	hypothetical	protein	notInCOG	UNKNOWN	CHP
CD630_02820	11	55	-2.461	0.00185682	-3.495	CD630_02820	96	86	0.17	0.714014	0.48	CD630_02820	110	70	0.644	0.076063	1.988	CD630_02820	Putative	PHP	hydrolase	ER	Cell_Factor	Hydrolase_PHP
CD630_02830	2	19	-3.314	7.2315e-07	-5.363	CD630_02830	81	188	-1.209	1.33295e-06	-5.126	CD630_02830	90	317	-1.832	2.25533e-10	-6.628	CD630_02830	Transcription	antiterminator,	PTS	operon	regulator	KT-K	Regulations	Antiterminator
CD630_02840	0	0	-0.479	NA	-0.137	CD630_02840	21	6	1.965	0.00308687	3.23	CD630_02840	9	38	-2.151	0.00215373	-3.324	CD630_02840	PTS	system,	mannose/fructose/sorbose	IIA	component	G	Membrane_Transport	PTS_Mannose-fructose-sorbose
CD630_02850	0	0	-1.194	NA	-0.348	CD630_02850	14	2	2.573	0.00193761	3.372	CD630_02850	3	8	-1.583	0.159739	-1.597	CD630_02850	PTS	system,	mannose/fructose/sorbose	IIB	component	G	Membrane_Transport	PTS_Mannose-fructose-sorbose
CD630_02860	0	0	0.294	NA	0.083	CD630_02860	15	3	2.289	6.18284e-05	4.293	CD630_02860	5	15	-1.682	0.0600884	-2.102	CD630_02860	PTS	system,	mannose/fructose/sorbose	IIA	component	G	Membrane_Transport	PTS_Mannose-fructose-sorbose
CD630_02870	0	1	-1.251	NA	-0.609	CD630_02870	28	7	1.986	0.00144023	3.459	CD630_02870	13	40	-1.66	0.00844024	-2.882	CD630_02870	PTS	system,	mannose/fructose/sorbose	IIB	component	G	Membrane_Transport	PTS_Mannose-fructose-sorbose
CD630_02880	2	1	0.712	0.668803	0.578	CD630_02880	30	8	1.989	0.00103744	3.558	CD630_02880	21	41	-0.967	0.1698	-1.561	CD630_02880	PTS	system,	mannose/fructose/sorbose	IIC	component	G	Membrane_Transport	PTS_Mannose-fructose-sorbose
CD630_02890	1	2	-1.422	0.372954	-1.122	CD630_02890	41	13	1.738	2.25535e-06	5.019	CD630_02890	22	78	-1.878	0.000142913	-4.069	CD630_02890	PTS	system,	mannose/fructose/sorbose	IID	component	G	Membrane_Transport	PTS_Mannose-fructose-sorbose
CD630_02900	1	2	-0.844	0.617771	-0.655	CD630_02900	51	13	1.963	0.000621532	3.706	CD630_02900	32	165	-2.398	8.3762e-05	-4.202	CD630_02900	Conserved	hypothetical	protein	notInCOG	Membrane_Transport	PTS_Mannose-fructose-sorbose
CD630_02910	0	2	-2.168	NA	-1.398	CD630_02910	24	8	1.634	0.000540846	3.743	CD630_02910	14	31	-1.156	0.0204848	-2.556	CD630_02910	Putative	peptidase,	M20A	family	E	Cell_Factor	Peptidase
CD630_02920	1	1	0.009	0.996242	0.006	CD630_02920	23	45	-1.017	0.00133857	-3.481	CD630_02920	39	24	0.732	0.132325	1.703	CD630_02920	Transcriptional	regulator,	HTH-type	K	Regulations	TR_HTH
CD630_02921	0	0	1.779	NA	0.503	CD630_02921	2	8	-2.042	0.00897715	-2.874	CD630_02921	5	0	3.54	0.0289897	2.416	CD630_02921	Conserved	hypothetical	protein	notInCOG	UNKNOWN	CHP_CD630
CD630_02930	4	1	3.092	0.0172298	2.735	CD630_02930	14	25	-0.823	0.0396792	-2.304	CD630_02930	56	17	1.718	4.36128e-05	4.358	CD630_02930	ABC-type	transport	system,	bacitracin/multidrug-family	ATP-binding	protein	V	Membrane_Transport	ABC_Bacitracin
CD630_02940	4	0	2.825	0.104138	1.936	CD630_02940	16	18	-0.118	0.803709	-0.329	CD630_02940	6	2	1.431	0.229155	1.375	CD630_02940	ABC-type	transport	system,	bacitracin/multidrug-family	permease	notInCOG	Membrane_Transport	ABC_Bacitracin
CD630_02950	6	10	-0.823	0.182771	-1.622	CD630_02950	440	676	-0.623	7.18157e-05	-4.258	CD630_02950	1002	835	0.261	0.5901	0.654	CD630_02950	Putative	iron-sulfur-binding	protein	S	Metabolism_Cofactor	Fe-S_binding-protein
CD630_02960	29	3	3.393	1.22893e-07	5.696	CD630_02960	157	129	0.29	0.437767	0.95	CD630_02960	254	125	1.022	0.00894477	2.861	CD630_02960	Conserved	hypothetical	protein	notInCOG	UNKNOWN	CHP
CD630_02970	1	5	-1.76	0.09693	-1.976	CD630_02970	18	12	0.614	0.0616005	2.108	CD630_02970	27	67	-1.346	0.00734165	-2.931	CD630_02970	Biotin	synthase	H	notInMA2HTML	notInMA2HTML
CD630_02980	0	4	-3.323	0.0274169	-2.555	CD630_02980	177	654	-1.885	0.000241288	-3.956	CD630_02980	268	2501	-3.23	1.8533e-14	-7.943	CD630_02980	Transcriptional	regulator,	LacI	family	K	Membrane_Transport	Ribose_uptake
CD630_02990	0	0	0.294	NA	0.083	CD630_02990	74	418	-2.492	4.33939e-05	-4.376	CD630_02990	396	2648	-2.746	1.37219e-07	-5.547	CD630_02990	Ribokinase,	pfkB	family	G	Membrane_Transport	Ribose_uptake
CD630_03000	0	2	-2.17	NA	-1.339	CD630_03000	55	473	-3.082	2.3208e-10	-6.65	CD630_03000	1030	1920	-0.9	0.111045	-1.794	CD630_03000	ABC-type	transport	system,	ribose-specific	extracellular	solute-binding	protein	G	Membrane_Transport	Ribose_uptake
CD630_03010	0	0	0.282	NA	0.121	CD630_03010	55	410	-2.875	5.00538e-12	-7.216	CD630_03010	1035	2286	-1.144	0.042444	-2.254	CD630_03010	ABC-type	transport	system,	ribose-specific	ATP-binding	protein	G	Membrane_Transport	Ribose_uptake
CD630_03020	1	1	1.43	NA	0.951	CD630_03020	32	204	-2.673	0.000653161	-3.691	CD630_03020	851	1006	-0.242	0.725142	-0.432	CD630_03020	ABC-type	transport	system,	ribose-specific	permease	G	Membrane_Transport	Ribose_uptake
CD630_03030	0	1	-0.93	NA	-0.292	CD630_03030	66	234	-1.81	0.00751762	-2.936	CD630_03030	1011	1416	-0.487	0.489281	-0.824	CD630_03030	Acetylornithine	deacetylase	ArgE	E	Metabolism_Amino_Acid	Acetylornithine_deacetylase
CD630_03040	0	3	-2.681	0.0925519	-2.002	CD630_03040	42	148	-1.799	0.000318904	-3.885	CD630_03040	748	556	0.425	0.570495	0.686	CD630_03040	Conserved	hypothetical	protein,	DUF1355	family	R	Metabolism_Amino_Acid	Acetylornithine_deacetylase
CD630_03050	1	1	-0.51	0.744695	-0.445	CD630_03050	28	56	-0.927	0.0419739	-2.279	CD630_03050	185	97	0.919	0.144197	1.656	CD630_03050	Putative	glutamate	carboxypeptidase	R	Metabolism_Amino_Acid	Glutamate_carboxypeptidase
CD630_03060	1	9	-3.152	0.000758718	-3.76	CD630_03060	227	336	-0.553	0.0566249	-2.146	CD630_03060	63	83	-0.395	0.512914	-0.783	CD630_03060	Conserved	hypothetical	protein	notInCOG	Cell_Wall	Chaperon
CD630_03070	13	17	-0.386	0.421161	-1.019	CD630_03070	567	344	0.721	1.81995e-06	5.063	CD630_03070	687	712	-0.051	0.860623	-0.221	CD630_03070	Putative	chaperone	protein	notInCOG	Cell_Wall	Chaperon
CD630_03080	9	10	-0.071	0.932132	-0.121	CD630_03080	209	151	0.48	0.00821644	2.905	CD630_03080	182	162	0.174	0.623479	0.597	CD630_03080	Putative	membrane	protein	notInCOG	Cell_Wall	Chaperon
CD630_03090	54	7	2.972	1.97627e-08	6.026	CD630_03090	747	84	3.151	4.52228e-07	5.337	CD630_03090	456	176	1.38	0.00863599	2.875	CD630_03090	Putative	hydrolase,	HAD	superfamily,	subfamily	IB	E	Cell_Factor	Hydrolase
CD630_03100	2	14	-2.958	0.000255749	-4.052	CD630_03100	64	58	0.177	0.575451	0.708	CD630_03100	52	48	0.14	0.74673	0.396	CD630_03100	Conserved	hypothetical	protein	notInCOG	notInMA2HTML	notInMA2HTML
CD630_03110	221	3	6.142	8.53646e-26	10.94	CD630_03110	1895	2111	-0.155	0.803709	-0.329	CD630_03110	7902	25	8.315	4.07296e-84	19.709	CD630_03110	Conserved	hypothetical	protein	notInCOG	UNKNOWN	CHP
CD630_03120	1	3	-1.831	0.156999	-1.711	CD630_03120	65	45	0.52	0.401117	1.019	CD630_03120	38	1441	-5.217	3.41851e-14	-7.863	CD630_03120	Transcriptional	regulator,	ArsR	family	K	Regulations	TR_ArsR
CD630_03130	10	55	-2.391	4.57121e-08	-5.877	CD630_03130	345	318	0.117	0.798886	0.337	CD630_03130	792	6258	-2.982	2.48015e-07	-5.438	CD630_03130	Putative	K/Mg/Cd/Cu/Zn/Na/Ca/Na/H-transporting	P-type	ATPase	P	Membrane_Transport	ATPase_heavy-metal
CD630_03140	14	3	2.636	0.000587779	3.832	CD630_03140	159	147	0.116	0.791102	0.351	CD630_03140	88	14	2.689	1.29289e-05	4.634	CD630_03140	Putative	membrane	protein	M	Cell_Wall	Membrane-protein
CD630_03150	1	0	2.038	NA	1.022	CD630_03150	19	14	0.406	0.506884	0.822	CD630_03150	7	3	1.106	0.249395	1.324	CD630_03150	Conserved	hypothetical	protein	notInCOG	Cell_Wall	Membrane-protein
CD630_03160	3	6	-1.112	0.123149	-1.845	CD630_03160	18	33	-0.873	0.0140392	-2.711	CD630_03160	67	34	0.979	0.00661443	2.969	CD630_03160	ABC-type	transport	system,	permease	notInCOG	notInMA2HTML	notInMA2HTML
CD630_03170	4	4	-0.34	0.762748	-0.413	CD630_03170	9	19	-1.254	0.0483257	-2.217	CD630_03170	60	11	2.389	8.25145e-06	4.733	CD630_03170	ABC-type	transport	system,	permease	notInCOG	notInMA2HTML	notInMA2HTML
CD630_03180	3	4	-0.394	0.758233	-0.422	CD630_03180	24	51	-1.104	0.0128742	-2.743	CD630_03180	155	58	1.404	0.000695412	3.653	CD630_03180	ABC-type	transport	system,	bacitracin/multidrug-family	ATP-binding	protein	V	OPERONS_(Automatic)	CD0316
CD630_03181	0	0	0.359	NA	0.102	CD630_03181	6	11	-1.12	0.0151409	-2.682	CD630_03181	17	7	1.154	0.0634801	2.076	CD630_03181	Conserved	hypothetical	protein	notInCOG	notInMA2HTML	notInMA2HTML
CD630_03190	2	5	-1.16	0.332718	-1.21	CD630_03190	20	49	-1.283	2.59391e-05	-4.495	CD630_03190	111	26	2.124	1.08584e-10	6.741	CD630_03190	Two-component	sensor	histidine	kinase	T	Regulations	TCS
CD630_03200	2	4	-1.157	0.218044	-1.507	CD630_03200	23	59	-1.277	4.52341e-05	-4.367	CD630_03200	110	44	1.327	0.000414421	3.794	CD630_03200	Two-component	response	regulator	TK	Regulations	TCS
CD630_03210	1	1	0.103	NA	0.078	CD630_03210	6	20	-1.698	0.000287353	-3.912	CD630_03210	26	12	1.05	0.076063	1.988	CD630_03210	Conserved	hypothetical	protein	notInCOG	UNKNOWN	CHP
CD630_03220	0	3	-3.381	NA	-2.15	CD630_03220	69	149	-1.089	5.6984e-05	-4.312	CD630_03220	138	119	0.201	0.590981	0.653	CD630_03220	Putative	ATPase	R	UNKNOWN	CHP
CD630_03230	2	2	-0.4	0.802352	-0.348	CD630_03230	171	215	-0.315	0.288586	-1.261	CD630_03230	298	169	0.818	0.00408936	3.126	CD630_03230	Conserved	hypothetical	protein	P	UNKNOWN	CHP
CD630_03240	6	315	-5.739	1.82311e-22	-10.186	CD630_03240	286	2933	-3.355	5.39568e-23	-10.19	CD630_03240	3738	4206	-0.17	0.743853	-0.402	CD630_03240	Cobalamin	biosynthesis	protein	P	Membrane_Transport	ABC_Cobalt
CD630_03250	2	110	-6.336	2.19292e-21	-9.923	CD630_03250	76	711	-3.229	1.81597e-26	-10.959	CD630_03250	1228	1515	-0.303	0.520228	-0.769	CD630_03250	ABC-type	transport	system,	cobalt-specific	extracellular	solute-binding	protein	P	Membrane_Transport	ABC_Cobalt
CD630_03260	1	48	-5.398	4.96203e-13	-7.65	CD630_03260	115	1125	-3.288	1.44648e-51	-15.417	CD630_03260	413	1776	-2.102	2.22486e-10	-6.631	CD630_03260	ABC-type	transport	system,	cobalt-specific	permease	H	Membrane_Transport	ABC_Cobalt
CD630_03270	4	44	-3.627	2.45284e-09	-6.377	CD630_03270	461	2455	-2.412	4.65136e-16	-8.43	CD630_03270	1391	6295	-2.177	3.13007e-14	-7.875	CD630_03270	ABC-type	transport	system,	cobalt-specific	ATP-binding	protein	PR	Membrane_Transport	ABC_Cobalt
CD630_03280	6	6	-0.035	0.971072	-0.055	CD630_03280	293	285	0.046	0.835766	0.276	CD630_03280	556	1664	-1.58	6.71784e-16	-8.356	CD630_03280	DNA	helicase,	UvrD/REP	type	L	Metabolism_Nucleic_Acid	Helicase
CD630_03290	4	4	-0.07	0.944477	-0.1	CD630_03290	176	196	-0.151	0.458045	-0.91	CD630_03290	459	584	-0.348	0.12147	-1.748	CD630_03290	Putative	aminopeptidase	I,	M18	family	E	Cell_Factor	Peptidase_M18
CD630_03300	2	5	-0.815	0.440093	-0.977	CD630_03300	135	126	0.111	0.645748	0.589	CD630_03300	283	504	-0.835	0.00131875	-3.47	CD630_03300	Conserved	hypothetical	protein	R	UNKNOWN	CHP
CD630_03310	12	21	-0.823	0.069019	-2.154	CD630_03310	307	224	0.46	0.00193603	3.373	CD630_03310	763	471	0.693	0.0401692	2.279	CD630_03310	Peptidyl-prolyl	cis-trans	isomerase	B	(PPIase	B)	(Rotamase	B)	O	Cell_Factor	PPIase
CD630_03320	47	3	4.217	1.91542e-09	6.418	CD630_03320	736	32	4.516	2.72135e-09	6.259	CD630_03320	1610	32	5.681	6.74473e-46	14.49	CD630_03320	Exosporium	glycoprotein	notInCOG	Sporulation	Exosporium
CD630_03330	77	64	0.285	0.425973	1.008	CD630_03330	1013	1638	-0.693	0.000825429	-3.625	CD630_03330	1631	2344	-0.522	0.17575	-1.542	CD630_03330	Putative	inorganic	pyrophosphatase	K-C-T	Cell_Factor	Inorganic_pyrophosphatase
CD630_03340	14	2	3.128	0.0025409	3.397	CD630_03340	132	42	1.642	0.00102871	3.561	CD630_03340	413	47	3.128	4.42466e-08	5.753	CD630_03340	Aldehyde-alcohol	dehydrogenase	I-C	Respiration_Anaerobic	Aldehyde-alcohol_dehydrogenase
CD630_03350	0	0	0.777	NA	0.242	CD630_03350	4	2	0.896	0.361313	1.099	CD630_03350	4	1	2.094	0.21286	1.423	CD630_03350	Conserved	hypothetical	protein	notInCOG	Membrane_Transport	ABC
CD630_03360	1	1	0.419	0.805778	0.341	CD630_03360	20	18	0.176	0.722497	0.465	CD630_03360	36	24	0.605	0.179902	1.528	CD630_03360	ABC-type	transport	system,	ATP-binding	protein	M	Membrane_Transport	ABC
CD630_03370	0	2	-1.644	NA	-1.174	CD630_03370	30	32	-0.099	0.834609	-0.278	CD630_03370	36	52	-0.496	0.252903	-1.315	CD630_03370	ABC-type	transport	system,	permease	V-M	Membrane_Transport	ABC
CD630_03380	0	0	0.777	NA	0.242	CD630_03380	14	16	-0.198	0.62292	-0.628	CD630_03380	5	17	-1.646	0.018584	-2.593	CD630_03380	Two-component	sensor	histidine	kinase	T	notInMA2HTML	notInMA2HTML
CD630_03390	0	1	-0.444	NA	-0.182	CD630_03390	15	15	0.008	0.983911	0.028	CD630_03390	4	10	-1.134	0.161113	-1.593	CD630_03390	Two-component	response	regulator	KT	OPERONS_(Automatic)	CD0338
CD630_03400	14	24	-0.692	0.231829	-1.469	CD630_03400	771	1614	-1.066	0.00101183	-3.566	CD630_03400	1331	1135	0.23	0.304405	1.191	CD630_03400	Conserved	hypothetical	protein	notInCOG	UNKNOWN	CHP
CD630_03410	1	6	-1.995	0.120373	-1.857	CD630_03410	56	172	-1.606	1.5188e-14	-7.997	CD630_03410	112	175	-0.636	0.0368185	-2.316	CD630_03410	Conserved	hypothetical	protein	notInCOG	UNKNOWN	CHP
CD630_03420	0	0	1.26	NA	0.36	CD630_03420	47	11	2.101	2.48163e-09	6.274	CD630_03420	4	12	-1.478	0.122774	-1.742	CD630_03420	Conserved	hypothetical	protein	notInCOG	UNKNOWN	CHP
CD630_03430	0	1	-2.022	NA	-0.672	CD630_03430	15	29	-0.968	0.0318264	-2.394	CD630_03430	5	21	-1.996	0.0285013	-2.424	CD630_03430	Conserved	hypothetical	protein	R	UNKNOWN	CHP
CD630_03440	0	2	-2.131	NA	-1.377	CD630_03440	36	75	-1.051	0.00173715	-3.404	CD630_03440	37	39	-0.069	0.889169	-0.176	CD630_03440	Putative	beta-lactamase-like	protein	R	Stress	Beta-lactamase
CD630_03450	6	24	-2.001	0.00784947	-3.031	CD630_03450	141	219	-0.625	0.0363856	-2.34	CD630_03450	242	308	-0.341	0.200656	-1.462	CD630_03450	Putative	GTP	pyrophosphokinase	FT	Metabolism_Nucleic_Acid	Pyrophosphokinase
CD630_03460	1	3	-2.184	0.162555	-1.692	CD630_03460	16	37	-1.151	0.0163268	-2.655	CD630_03460	55	70	-0.338	0.418216	-0.952	CD630_03460	Putative	phosphoesterase	R	Cell_Factor	Phosphoesterase
CD630_03470	1	3	-2.406	0.06311	-2.196	CD630_03470	60	188	-1.642	7.1285e-05	-4.26	CD630_03470	72	57	0.359	0.538606	0.739	CD630_03470	Conserved	hypothetical	protein	notInCOG	UNKNOWN	CHP
CD630_03480_p1	2	4	-1.093	0.282607	-1.33	CD630_03480_p1	94	209	-1.128	0.0055437	-3.042	CD630_03480_p1	114	81	0.518	0.297686	1.207	CD630_03480_p1	Fragment	of	conserved	hypothetical	protein	(Part	1)	notInCOG	UNKNOWN	CHP
CD630_03480_p2	2	4	-1.351	0.213024	-1.523	CD630_03480_p2	62	72	-0.18	0.666882	-0.555	CD630_03480_p2	152	71	1.107	0.0001875	4	CD630_03480_p2	Fragment	of	conserved	hypothetical	protein	(Part	2)	notInCOG	UNKNOWN	CHP
CD630_03500	7	34	-2.439	7.23305e-07	-5.363	CD630_03500	544	464	0.223	0.627574	0.62	CD630_03500	336	1567	-2.218	4.11874e-18	-8.951	CD630_03500	Putative	hydrolase,	HAD	superfamily	R	UNKNOWN	CHP
CD630_03510	10	23	-1.178	0.00854737	-2.999	CD630_03510	218	159	0.447	0.287753	1.264	CD630_03510	166	731	-2.133	2.03418e-06	-5.028	CD630_03510	Conserved	hypothetical	protein	notInCOG	UNKNOWN	CHP
CD630_03520	0	6	-3.68	0.00357134	-3.29	CD630_03520	15	22	-0.486	0.24696	-1.366	CD630_03520	16	55	-1.821	8.1535e-06	-4.736	CD630_03520	Transcriptional	regulator,	RmlC-type	R-K	Regulations	TR_RmlC
CD630_03530	0	8	-4.081	0.000712087	-3.778	CD630_03530	30	52	-0.704	0.0129898	-2.739	CD630_03530	24	63	-1.398	0.00327372	-3.196	CD630_03530	Conserved	hypothetical	protein	J	notInMA2HTML	notInMA2HTML
CD630_03540_p1	0	0	NA	NA	NA	CD630_03540_p1	3	6	-0.632	0.403059	-1.015	CD630_03540_p1	0	0	0.109	NA	0.029	CD630_03540_p1	Fragment	of	putative	membrane	protein	(Part	1)	notInCOG	notInMA2HTML	notInMA2HTML
CD630_03540_p2	0	0	NA	NA	NA	CD630_03540_p2	0	0	-0.286	NA	-0.078	CD630_03540_p2	0	0	NA	NA	NA	CD630_03540_p2	Fragment	of	putative	membrane	protein	(Part	2)	notInCOG	notInMA2HTML	notInMA2HTML
CD630_03541	1	3	-1.684	0.182771	-1.622	CD630_03541	20	28	-0.39	0.422869	-0.978	CD630_03541	10	14	-0.483	0.564563	-0.696	CD630_03541	Fragment	of	putative	membrane	protein	notInCOG	notInMA2HTML	notInMA2HTML
CD630_03550	460	92	2.323	3.67149e-14	7.999	CD630_03550	2473	3130	-0.341	0.20405	-1.486	CD630_03550	8055	3922	1.038	0.0472244	2.208	CD630_03550	Integrase	Tn916-like,	CTn1-Orf1	L	Mobile_Element	Tn_CTn1_Integrase
CD630_03560	7	3	1.26	0.194624	1.581	CD630_03560	42	270	-2.705	6.61583e-07	-5.264	CD630_03560	40	4	3.247	2.93113e-05	4.45	CD630_03560	Excisionase	Tn916-like,	CTn1-Orf2	notInCOG	Mobile_Element	Tn_CTn1_Excisionase
CD630_03580	7	5	0.46	0.649614	0.608	CD630_03580	95	356	-1.912	0.00067401	-3.683	CD630_03580	76	9	3.055	3.01881e-07	5.4	CD630_03580	Putative	conjugative	transposon	protein	Tn916-like,	CTn1-Orf3	notInCOG	Mobile_Element	Tn_CTn1
CD630_03590	9	6	0.681	0.35992	1.148	CD630_03590	88	332	-1.925	0.000327036	-3.878	CD630_03590	97	10	3.213	1.15391e-08	5.988	CD630_03590	Putative	RNA	polymerase	sigma	factor	Tn916-like,	CTn1-Orf4	K	Mobile_Element	Tn_CTn1
CD630_03600	0	0	1.779	NA	0.503	CD630_03600	8	8	0.03	0.958886	0.076	CD630_03600	8	12	-0.597	0.403921	-0.98	CD630_03600	Transcriptional	regulator,	GntR	family,	Tn916-like,	CTn1-Orf5	K	Mobile_Element	Tn
CD630_03610	2	1	1.854	0.338988	1.195	CD630_03610	8	12	-0.413	0.396158	-1.029	CD630_03610	26	13	1.088	0.0410474	2.269	CD630_03610	Two-component	sensor	histidine	kinase	Tn916-like,	CTn1-Orf6	T	Mobile_Element	Tn
CD630_03620	5	1	3.033	0.00791782	3.027	CD630_03620	10	11	-0.087	0.876655	-0.21	CD630_03620	24	19	0.267	0.63053	0.584	CD630_03620	Two-component	response	regulator	Tn916-like,	CTn1-Orf7	TK	Mobile_Element	Tn
CD630_03630	2	1	1.436	0.344012	1.183	CD630_03630	25	21	0.181	0.752894	0.412	CD630_03630	32	22	0.536	0.226555	1.382	CD630_03630	ABC-type	transport	system,	permease	Tn916-like,	CTn1-Orf8	V	Mobile_Element	Tn
CD630_03640	1	0	1.109	NA	0.554	CD630_03640	10	9	0.162	0.803709	0.329	CD630_03640	22	6	1.68	0.00740381	2.928	CD630_03640	ABC-type	transport	system,	ATP-binding	protein	Tn916-like,	CTn1-Orf9	M	Mobile_Element	Tn
CD630_03650	2	3	-0.397	0.746153	-0.442	CD630_03650	22	27	-0.302	0.48157	-0.867	CD630_03650	50	13	1.972	0.000132947	4.087	CD630_03650	ABC-type	transport	system,	multidrug-family	permease	Tn916-like,	CTn1-Orf10	notInCOG	Mobile_Element	Tn
CD630_03660	2	1	1.27	0.362124	1.144	CD630_03660	31	48	-0.622	0.0983446	-1.884	CD630_03660	72	46	0.653	0.113351	1.784	CD630_03660	ABC-type	transport	system,	multidrug-family	ATP-binding	protein	Tn916-like,	CTn1-Orf11	V	Mobile_Element	Tn
CD630_03670	1	1	-0.365	NA	-0.191	CD630_03670	16	33	-1.007	0.00368057	-3.174	CD630_03670	47	18	1.393	0.00886986	2.864	CD630_03670	Two-component	sensor	histidine	kinase,	Tn916-like,	CTn1-Orf12	T	Mobile_Element	Tn
CD630_03680	2	1	1.053	0.514517	0.844	CD630_03680	16	30	-0.958	0.0135803	-2.724	CD630_03680	41	17	1.246	0.00661443	2.969	CD630_03680	Two-component	response	regulator,	Tn916-like,	CTn1-Orf13	TK	Mobile_Element	Tn
CD630_03690	0	0	0.285	NA	0.081	CD630_03690	2	17	-2.485	4.00463e-06	-4.9	CD630_03690	26	15	0.743	0.291863	1.221	CD630_03690	Putative	conjugative	transposon	protein	Tn916-like,	CTn1-Orf14	notInCOG	Mobile_Element	Tn
CD630_03700	2	0	3.978	0.218528	1.505	CD630_03700	4	9	-1.159	0.0429	-2.27	CD630_03700	20	7	1.359	0.0425323	2.253	CD630_03700	Transcriptional	regulator,	HTH-type	Tn916-like,	CTn1-Orf15	K	Mobile_Element	Tn
CD630_03710	2	0	3.935	0.134641	1.798	CD630_03710	1	8	-3.02	0.00110522	-3.538	CD630_03710	7	2	1.704	0.209273	1.434	CD630_03710	Putative	conjugative	transposon	protein	Tn916-like,	CTn1-Orf16	notInCOG	Mobile_Element	Tn
CD630_03720	1	0	2.857	NA	1.251	CD630_03720	1	9	-2.788	0.0113296	-2.79	CD630_03720	7	2	1.961	0.100679	1.846	CD630_03720	Putative	cell	wall	hydrolase	Tn916-like,	CTn1-Orf17	M	Mobile_Element	Tn
CD630_03730	6	1	3.033	0.00674763	3.083	CD630_03730	10	42	-2.039	1.98222e-06	-5.045	CD630_03730	48	6	3.015	1.48418e-05	4.604	CD630_03730	Putative	membrane	protein	Tn916-like,	CTn1-Orf18	notInCOG	Mobile_Element	Tn
CD630_03740	9	0	4.987	0.0144129	2.805	CD630_03740	7	32	-2.241	0.000377093	-3.841	CD630_03740	28	7	2.01	0.00681772	2.958	CD630_03740	Putative	ATPase	Tn916-like,	CTn1-Orf19	U	Mobile_Element	Tn
CD630_03750	1	0	3.362	NA	1.504	CD630_03750	0	3	-3.222	0.0224385	-2.533	CD630_03750	0	0	0.109	NA	0.029	CD630_03750	Putative	conjugative	transposon	protein	Tn916-like,	CTn1-Orf20	notInCOG	Mobile_Element	Tn_conjugative
CD630_03760	4	0	5.092	0.0010659	3.661	CD630_03760	4	14	-2.302	0.0093886	-2.858	CD630_03760	3	0	2.545	0.169626	1.562	CD630_03760	Putative	antirestriction	protein	Tn916-like,	CTn1-Orf21	V	Metabolism_Nucleic_Acid	Antirestriction_CTn1_Tn916-like
CD630_03770	0	0	0.294	NA	0.083	CD630_03770	2	17	-3.363	6.31615e-06	-4.805	CD630_03770	3	1	1.099	0.581995	0.667	CD630_03770	Putative	antirestriction	protein	Tn916-like,	CTn1-Orf22	notInCOG	Metabolism_Nucleic_Acid	Antirestriction_CTn1_Tn916-like
CD630_03780	0	0	NA	NA	NA	CD630_03780	1	12	-4.461	0.00012022	-4.134	CD630_03780	2	2	-0.367	0.873842	-0.2	CD630_03780	Putative	conjugative	transposon	protein	Tn916-like,	CTn1-Orf23	notInCOG	Mobile_Element	Tn_CTn1
CD630_03790	0	0	0.359	NA	0.102	CD630_03790	1	12	-3.418	0.000498188	-3.765	CD630_03790	3	1	1.742	0.307757	1.184	CD630_03790	Putative	conjugative	transposon	protein	Tn916-like,	CTn1-Orf24	notInCOG	Mobile_Element	Tn_CTn1
CD630_03800	0	0	NA	NA	NA	CD630_03800	1	15	-3.658	2.11567e-05	-4.543	CD630_03800	2	0	2.12	NA	1.241	CD630_03800	Putative	conjugative	transposon	protein	Tn916-like,	CTn1-Orf25	notInCOG	Mobile_Element	Tn_conjugative
CD630_03810	0	1	-0.673	NA	-0.427	CD630_03810	14	87	-2.727	4.7935e-08	-5.762	CD630_03810	16	5	1.459	0.0993238	1.854	CD630_03810	Putative	replication	initiation	factor	Tn916-like,	CTn1-Orf26	L	Metabolism_Nucleic_Acid	Replication_initiation
CD630_03820	1	0	1.349	NA	0.569	CD630_03820	3	37	-3.71	7.69071e-09	-6.084	CD630_03820	11	1	3.672	0.00512631	3.052	CD630_03820	Putative	conjugative	transposon	protein	Tn916-like,	CTn1-Orf27	notInCOG	Mobile_Element	Tn_CTn1
CD630_03830	3	2	0.944	0.436156	0.986	CD630_03830	15	144	-3.339	2.19062e-16	-8.522	CD630_03830	36	5	2.696	8.20897e-05	4.207	CD630_03830	Putative	cell-division	FtsK/SpoIIIE-family	protein	Tn916-like,	CTn1-Orf28	D	Mobile_Element	Tn_CTn1
CD630_03840	2	1	0.773	0.735755	0.465	CD630_03840	10	67	-2.786	2.79146e-09	-6.254	CD630_03840	18	2	3.369	0.000887238	3.585	CD630_03840	Putative	conjugative	transposon	protein	DUF961	family	Tn916-like,	CTn1-Orf29	notInCOG	Mobile_Element	Tn_CTn1
CD630_03850	1	1	0.225	NA	0.134	CD630_03850	18	95	-2.514	3.83422e-09	-6.201	CD630_03850	17	3	2.479	0.00622349	2.989	CD630_03850	Putative	conjugative	transposon	protein	DUF961	family	Tn916-like,	CTn1-Orf30	notInCOG	Mobile_Element	Tn_CTn1
CD630_03851	3	0	2.875	0.109233	1.909	CD630_03851	11	40	-1.909	1.81974e-06	-5.063	CD630_03851	9	2	1.869	0.144767	1.653	CD630_03851	Conserved	hypothetical	protein	notInCOG	notInMA2HTML	notInMA2HTML
CD630_03860	13	5	1.26	0.227656	1.481	CD630_03860	44	443	-3.354	6.89004e-14	-7.8	CD630_03860	69	8	3.181	2.00791e-07	5.476	CD630_03860	Putative	cell	surface	protein	M	Cell_Wall	Cell-surface_protein
CD630_03880	4	15	-1.76	0.00784947	-3.031	CD630_03880	226	246	-0.126	0.815475	-0.31	CD630_03880	750	245	1.613	0.000180164	4.01	CD630_03880	PTS	system,	beta-glucoside-specific	IIABC	component	G-G-G	Membrane_Transport	PTS_Beta-glucoside
CD630_03890	0	4	-3.429	0.0216297	-2.646	CD630_03890	167	144	0.205	0.763536	0.396	CD630_03890	516	140	1.881	3.08403e-06	4.942	CD630_03890	6-phospho-beta-glucosidase	G	Membrane_Transport	PTS_Beta-glucoside
CD630_03900	1	1	-0.099	0.962767	-0.067	CD630_03900	181	95	0.93	0.0206213	2.567	CD630_03900	216	59	1.867	3.67081e-06	4.906	CD630_03900	Transcription	antiterminator,	PTS	operon	regulator	K	Membrane_Transport	PTS_Beta-glucoside
CD630_03901	0	0	NA	NA	NA	CD630_03901	3	3	-0.164	0.87072	-0.221	CD630_03901	0	4	-3.537	0.0277534	-2.435	CD630_03901	Conserved	hypothetical	protein	notInCOG	notInMA2HTML	notInMA2HTML
CD630_03910	2	3	-1.106	0.498419	-0.871	CD630_03910	58	32	0.799	0.0420587	2.278	CD630_03910	147	1718	-3.558	1.0464e-40	-13.629	CD630_03910	Asparagine	synthetase	[glutamine-hydrolyzing]	E	Metabolism_Amino_Acid	Asparagine_synthetase
CD630_03920	1	12	-3.392	0.00040014	-3.936	CD630_03920	96	491	-2.366	2.72812e-07	-5.437	CD630_03920	67	557	-3.048	4.35455e-19	-9.203	CD630_03920	Putative	radical	SAM-family	protein	DH	Cell_Factor	SAM
CD630_03930	1	13	-4.339	3.09885e-05	-4.569	CD630_03930	137	499	-1.876	0.00214974	-3.341	CD630_03930	48	263	-2.43	1.10407e-12	-7.399	CD630_03930	Putative	membrane	protein	notInCOG	Cell_Wall	Membrane-protein
CD630_03940	77	312	-2.007	0.0118862	-2.879	CD630_03940	3105	27506	-3.147	1.84495e-20	-9.579	CD630_03940	8596	3387	1.344	7.17813e-06	4.764	CD630_03940	D-lactate	dehydrogenase	CHR	Fermentation	Lactate_dehydrogenase
CD630_03950	61	879	-3.859	6.73709e-07	-5.377	CD630_03950	2816	100730	-5.161	2.9715e-111	-22.72	CD630_03950	7834	4904	0.676	0.336968	1.119	CD630_03950	Isocaprenoyl-CoA:2-hydroxyisocaproate	CoA-transferase	I	Metabolism_Amino_Acid	Leucine_utilization
CD630_03960	45	210	-2.235	0.000927111	-3.703	CD630_03960	1919	56790	-4.888	2.98099e-75	-18.652	CD630_03960	6264	3730	0.748	0.309949	1.179	CD630_03960	Activator	of	2-hydroxyisocaproyl-CoA	dehydratase	I	Metabolism_Amino_Acid	Leucine_utilization
CD630_03970	88	345	-1.982	0.0201882	-2.676	CD630_03970	3431	84751	-4.626	1.2491e-130	-24.658	CD630_03970	9833	5130	0.939	0.201225	1.459	CD630_03970	Subunit	of	oxygen-sensitive	2-hydroxyisocaproyl-CoA	dehydratase	B	EQ	Metabolism_Amino_Acid	Leucine_utilization
CD630_03980	90	392	-2.128	0.0149089	-2.79	CD630_03980	4098	74386	-4.182	9.47566e-120	-23.576	CD630_03980	8842	5130	0.785	0.32006	1.157	CD630_03980	Subunit	of	oxygen-sensitive	2-hydroxyisocaproyl-CoA	dehydratase	C	EQ	Metabolism_Amino_Acid	Leucine_utilization
CD630_03990	97	344	-1.828	0.0512061	-2.289	CD630_03990	5677	87071	-3.939	1.82944e-77	-18.932	CD630_03990	15138	9676	0.646	0.433115	0.922	CD630_03990	Acyl-CoA	dehydrogenase,	short-chain	specific	I	Metabolism_Amino_Acid	Leucine_utilization
CD630_04000	78	354	-2.178	0.0202394	-2.673	CD630_04000	5740	79482	-3.792	1.60778e-83	-19.67	CD630_04000	11390	11774	-0.048	0.956041	-0.069	CD630_04000	Beta-subunit	of	electron	transfer	flavoprotein	C	Metabolism_Amino_Acid	Leucine_utilization
CD630_04010	216	1082	-2.32	0.00232682	-3.424	CD630_04010	5420	73098	-3.753	4.85494e-76	-18.752	CD630_04010	16348	8413	0.958	0.226555	1.383	CD630_04010	Alpha-subunit	of	electron	transfer	flavoprotein	C	Metabolism_Amino_Acid	Leucine_utilization
CD630_04020	3	19	-2.399	2.15491e-05	-4.652	CD630_04020	424	2259	-2.416	6.21165e-32	-12.072	CD630_04020	412	1269	-1.625	1.57896e-07	-5.521	CD630_04020	Transcriptional	regulator,	sigma-54-dependent	KT	Regulations	Sigma54_regulator
CD630_04030	552	712	-0.366	0.268668	-1.368	CD630_04030	2004	502	1.997	5.68515e-27	11.068	CD630_04030	12700	2437	2.382	3.95813e-15	8.139	CD630_04030	Fructose-1,6-bisphosphate	aldolase	G	Metabolism_Carbon	Glycolysis
CD630_04040	0	1	-1.499	NA	-1.081	CD630_04040	60	86	-0.554	0.0186797	-2.604	CD630_04040	44	179	-1.99	1.68777e-05	-4.576	CD630_04040	Conserved	hypothetical	protein,	DUF1904	family	notInCOG	notInMA2HTML	notInMA2HTML
CD630_04050	1	1	-0.777	NA	-0.534	CD630_04050	56	79	-0.492	0.0276577	-2.45	CD630_04050	136	250	-0.87	0.00107583	-3.529	CD630_04050	Ribosomal	small	subunit	pseudouridine	synthase	A	J	Translation	tRNA-Pseudouridine_biosynthesis
CD630_04060	4	4	-0.306	0.841768	-0.28	CD630_04060	120	120	-0.019	0.959492	-0.074	CD630_04060	497	459	0.112	0.717834	0.443	CD630_04060	Putative	tRNA	(Uracil-5-)-methyltransferase	J	Translation	tRNA_Uracil-methyltransferase
CD630_04080	1	1	0.212	NA	0.143	CD630_04080	21	26	-0.338	0.274365	-1.297	CD630_04080	80	82	-0.07	0.881011	-0.189	CD630_04080	Conserved	hypothetical	protein	notInCOG	UNKNOWN	CHP
CD630_04081	5	1	3.025	0.0054327	3.157	CD630_04081	49	35	0.498	0.0828637	1.971	CD630_04081	92	83	0.126	0.737376	0.413	CD630_04081	Putative	conjugative	transposon	protein	Tn1549-like,	CTn2-Orf2	notInCOG	notInMA2HTML	notInMA2HTML
CD630_04090	0	0	NA	NA	NA	CD630_04090	7	9	-0.348	0.601078	-0.664	CD630_04090	2	0	2.897	NA	1.435	CD630_04090	Putative	replication	initiation	protein	Tn1549-like,	CTn2-Orf2	notInCOG	Mobile_Element	Tn_CTn2
CD630_04100	1	0	2.456	NA	0.698	CD630_04100	11	13	-0.386	0.518829	-0.802	CD630_04100	19	1	3.891	0.000317404	3.865	CD630_04100	Putative	conjugative	transposon	protein	Tn1549-like,	CTn2-Orf3	L	Mobile_Element	Tn_CTn2
CD630_04110	0	0	2.336	NA	0.744	CD630_04110	6	9	-0.84	0.207124	-1.476	CD630_04110	6	0	3.878	0.0123103	2.746	CD630_04110	Putative	conjugative	transposon	protein	Tn1549-like,	CTn2-Orf4	notInCOG	Mobile_Element	Tn_CTn2
CD630_04120	0	0	-0.483	NA	-0.138	CD630_04120	12	22	-0.921	0.0515436	-2.188	CD630_04120	16	0	5.081	0.00035466	3.835	CD630_04120	Putative	conjugative	transfer	protein	Tn1549-like,	CTn2-Orf5	U	Mobile_Element	Tn_CTn2
CD630_04121	0	0	NA	NA	NA	CD630_04121	2	3	-0.726	0.381017	-1.059	CD630_04121	1	0	1.276	NA	0.438	CD630_04121	Putative	conjugative	transposon	protein	Tn1549-like,	CTn2-Orf6	notInCOG	notInMA2HTML	notInMA2HTML
CD630_04130	0	0	NA	NA	NA	CD630_04130	7	12	-0.947	0.061072	-2.112	CD630_04130	3	1	0.924	0.611718	0.616	CD630_04130	Putative	single-strand	DNA-binding	protein	Tn1549-like,	CTn2-Orf7	notInCOG	Mobile_Element	Tn_CTn2
CD630_04140	0	0	NA	NA	NA	CD630_04140	3	10	-1.656	0.00504106	-3.073	CD630_04140	2	0	2.02	NA	1.189	CD630_04140	Putative	conjugative	transposon	protein	Tn1549-like,	CTn2-Orf8	notInCOG	Mobile_Element	Tn_CTn2
CD630_04150	0	0	NA	NA	NA	CD630_04150	6	14	-1.092	0.00504729	-3.073	CD630_04150	7	2	1.758	0.100696	1.845	CD630_04150	Putative	membrane	protein	Tn1549-like,	CTn2-Orf9	notInCOG	Mobile_Element	Tn_CTn2
CD630_04160	0	0	0.294	NA	0.083	CD630_04160	1	4	-2.823	0.0026727	-3.274	CD630_04160	3	0	3.658	0.0696518	2.031	CD630_04160	Putative	conjugative	transposon	protein	Tn1549-like,	CTn2-Orf10	notInCOG	Mobile_Element	Tn_CTn2
CD630_04170	0	0	NA	NA	NA	CD630_04170	1	2	-0.94	0.466737	-0.894	CD630_04170	2	0	2.978	NA	1.464	CD630_04170	Putative	conjugative	transposon	protein	Tn1549-like,	CTn2-Orf11	notInCOG	Mobile_Element	Tn_CTn2
CD630_04180	0	0	NA	NA	NA	CD630_04180	5	26	-2.37	8.37892e-09	-6.069	CD630_04180	11	0	4.648	0.00139312	3.453	CD630_04180	Putative	conjugative	transposon	protein	Tn1549-like,	CTn2-Orf12	U	Mobile_Element	Tn_CTn2
CD630_04190	0	0	1.779	NA	0.503	CD630_04190	7	18	-1.477	0.000549313	-3.739	CD630_04190	20	2	3.204	0.0006682	3.664	CD630_04190	Putative	conjugative	transposon	protein	Tn1549-like,	CTn2-Orf13	notInCOG	Mobile_Element	Tn_CTn2
CD630_04191	0	0	NA	NA	NA	CD630_04191	0	2	-2.251	NA	-1.701	CD630_04191	1	0	1.003	NA	0.466	CD630_04191	Putative	conjugative	transposon	protein	Tn1549-like,	CTn2-Orf14	notInCOG	notInMA2HTML	notInMA2HTML
CD630_04200	0	0	NA	NA	NA	CD630_04200	4	10	-1.209	0.0670479	-2.069	CD630_04200	8	5	0.546	0.515629	0.777	CD630_04200	Putative	cell	surface	protein	Tn1549-like,	CTn2-Orf15	notInCOG	Mobile_Element	Tn_CTn2
CD630_04210	0	0	NA	NA	NA	CD630_04210	6	7	-0.249	0.698002	-0.504	CD630_04210	7	2	1.995	0.0800562	1.964	CD630_04210	DNA	topoisomerase	protein,	type	IA,	Tn1549-like,	CTn2-Orf16	L	Metabolism_Nucleic_Acid	DNA_topoisomerase
CD630_04220	20	31	-0.629	0.135974	-1.793	CD630_04220	575	260	1.148	6.32224e-08	5.713	CD630_04220	948	1515	-0.677	0.0898857	-1.904	CD630_04220	Putative	conjugative	transposon	protein	Tn1549-like,	CTn2-Orf17	notInCOG	Mobile_Element	Tn_CTn2
CD630_04230	7	5	0.596	0.408138	1.048	CD630_04230	68	78	-0.193	0.649629	-0.583	CD630_04230	276	65	2.072	1.62735e-08	5.928	CD630_04230	Putative	DNA/RNA	helicase	Tn1549-like,	CTn2-Orf18	V-L-L	Mobile_Element	Tn
CD630_04240	0	1	-1.403	NA	-0.965	CD630_04240	5	5	0.047	0.95355	0.087	CD630_04240	5	4	0.266	0.825709	0.274	CD630_04240	Putative	nucleic	acid-binding	protein	Tn1549-like,	CTn2-Orf19	notInCOG	Mobile_Element	Tn
CD630_04250	1	0	0.796	NA	0.485	CD630_04250	29	58	-0.995	0.00667854	-2.979	CD630_04250	46	147	-1.695	1.1544e-06	-5.143	CD630_04250	Putative	endonuclease	relaxase	Tn1549-like,	CTn2-Orf20	notInCOG	Mobile_Element	Tn
CD630_04260	1	0	2.529	NA	1.47	CD630_04260	18	36	-1.003	0.000146961	-4.084	CD630_04260	23	55	-1.304	0.0120978	-2.753	CD630_04260	Putative	conjugative	transposon	protein	Tn1549-like,	CTn2-Orf21	notInCOG	Mobile_Element	Tn
CD630_04270	1	3	-1.851	0.172064	-1.658	CD630_04270	50	52	-0.079	0.841978	-0.265	CD630_04270	30	53	-0.804	0.057462	-2.121	CD630_04270	Transcriptional	regulator,	HTH-type	Tn1549-like,	CTn2-Orf22	K	Regulations	TR
CD630_04280	17	26	-0.582	0.131351	-1.811	CD630_04280	245	219	0.156	0.708029	0.488	CD630_04280	217	347	-0.672	0.0478622	-2.202	CD630_04280	Transcriptional	regulator,	AraC	family	Tn1549-like,	CTn2-Orf23	K	Regulations	TR
CD630_04290	1	2	-1.649	0.430557	-0.996	CD630_04290	12	13	-0.225	0.620585	-0.632	CD630_04290	10	12	-0.225	0.741716	-0.406	CD630_04290	Putative	membrane	protein	Tn1549-like,	CTn2-Orf24	notInCOG	notInMA2HTML	notInMA2HTML
CD630_04300	1	2	-1.372	NA	-1.081	CD630_04300	4	6	-0.486	0.479533	-0.871	CD630_04300	5	2	1.697	0.159403	1.599	CD630_04300	ABC-type	transport	system,	cobalt-specific	permease	Tn1549-like,	CTn2-Orf25	H	notInMA2HTML	notInMA2HTML
CD630_04310	1	2	-1.072	0.453765	-0.951	CD630_04310	14	14	-0.081	0.864204	-0.232	CD630_04310	18	7	1.243	0.0349902	2.338	CD630_04310	ABC-type	transport	system,	cobalt-specific	ATP-binding	protein	Tn1549-like,	CTn2-Orf26	O	notInMA2HTML	notInMA2HTML
CD630_04320	5	4	0.296	0.777101	0.392	CD630_04320	19	19	0.017	0.971607	0.052	CD630_04320	40	9	2.137	8.59333e-06	4.723	CD630_04320	ABC-type	transport	system,	multidrug-family	permease	Tn1549-like,	CTn2-Orf27	V	notInMA2HTML	notInMA2HTML
CD630_04330	3	4	-0.524	0.692271	-0.54	CD630_04330	38	30	0.382	0.155374	1.642	CD630_04330	84	17	2.288	3.67942e-08	5.786	CD630_04330	ABC-type	transport	system,	multidrug-family	permease	Tn1549-like,	CTn2-Orf28	V	notInMA2HTML	notInMA2HTML
CD630_04340	62	7	3.029	2.68994e-10	6.73	CD630_04340	174	24	2.875	1.42688e-07	5.562	CD630_04340	200	14	3.831	1.50754e-24	10.497	CD630_04340	Putative	drug/sodium	antiporter,	MATE	family,	Tn1549-like,	CTn2-Orf29	V	OPERONS_(Automatic)	CD0429
CD630_04341	36	0	6.77	9.96738e-08	5.735	CD630_04341	43	2	4.148	3.85968e-12	7.253	CD630_04341	47	2	4.814	2.9449e-08	5.825	CD630_04341	Putative	conjugative	transposon	protein	Tn1549-like,	CTn2-Orf30	notInCOG	notInMA2HTML	notInMA2HTML
CD630_04350	1	1	0.997	NA	0.572	CD630_04350	1	0	2.07	0.182899	1.549	CD630_04350	1	0	1.466	NA	0.439	CD630_04350	Putative	sigma	factor	Tn1549-like,	CTn2-Orf31	K	notInMA2HTML	notInMA2HTML
CD630_04351	1	0	2.131	NA	0.881	CD630_04351	30	47	-0.727	0.0180977	-2.615	CD630_04351	6	3	1.041	0.357519	1.075	CD630_04351	Putative	conjugative	transposon	protein	Tn1549-like,	CTn2-Orf32	notInCOG	notInMA2HTML	notInMA2HTML
CD630_04352	0	0	NA	NA	NA	CD630_04352	7	2	1.892	0.00717861	2.952	CD630_04352	1	0	2.311	NA	0.841	CD630_04352	Putative	conjugative	transposon	protein	Tn1549-like,	CTn2-Orf33	notInCOG	notInMA2HTML	notInMA2HTML
CD630_04360	11	43	-2.12	0.00559629	-3.146	CD630_04360	298	305	-0.029	0.925926	-0.13	CD630_04360	854	342	1.316	5.01677e-05	4.325	CD630_04360	Putative	recombinase	Tn1549-like,	CTn2-Orf34	L	Metabolism_Nucleic_Acid	Recombinase
CD630_04370	0	0	-0.827	NA	-0.239	CD630_04370	1	0	2.343	NA	1.01	CD630_04370	0	0	NA	NA	NA	CD630_04370	Fragment	of	integrase	Tn1549-like,	CTn2	(C-terminal	region)	notInCOG	notInMA2HTML	notInMA2HTML
CD630_04371	0	0	NA	NA	NA	CD630_04371	0	1	-1.126	NA	-0.665	CD630_04371	0	0	0.599	NA	0.157	CD630_04371	Conserved	hypothetical	protein	notInCOG	notInMA2HTML	notInMA2HTML
CD630_04380	0	1	-0.947	NA	-0.54	CD630_04380	146	239	-0.718	0.0180571	-2.616	CD630_04380	265	392	-0.571	0.167006	-1.572	CD630_04380	Conserved	hypothetical	protein	notInCOG	UNKNOWN	CHP
CD630_04390	4	3	0.657	0.515699	0.84	CD630_04390	54	67	-0.332	0.274697	-1.296	CD630_04390	126	58	1.115	0.0059205	3.005	CD630_04390	Conserved	hypothetical	protein	notInCOG	UNKNOWN	CHP
CD630_04400	5	84	-4.019	3.31863e-11	-7.048	CD630_04400	610	417	0.55	0.276321	1.292	CD630_04400	522	140	1.904	2.25533e-10	6.629	CD630_04400	Putative	cell	wall	binding	protein	M	Cell_Wall	Cell-wall_protein
CD630_04401	104	84	0.272	0.573739	0.728	CD630_04401	171	166	0.047	0.944109	0.1	CD630_04401	18	64	-1.861	9.34843e-06	-4.705	CD630_04401	Putative	phage	protein	notInCOG	Mobile_Element	Phage-protein_CD630
CD630_04410	2	3	-0.36	0.840143	-0.283	CD630_04410	488	172	1.508	0.000178048	4.034	CD630_04410	199	232	-0.222	0.439714	-0.91	CD630_04410	Transcriptional	regulator,	sigma-54-dependent	KT	Regulations	Sigma54_regulator
CD630_04420	1	0	2.041	0.352674	1.165	CD630_04420	3430	7	8.939	9.93317e-42	13.848	CD630_04420	441	7	5.978	3.06596e-19	9.242	CD630_04420	2,4-diaminopentanoate	dehydrogenase	S	Metabolism_Carbon	Ornithine_degradation
CD630_04430	2	0	4.43	0.0562539	2.247	CD630_04430	665	2	8.501	6.77514e-30	11.673	CD630_04430	114	0	8.008	1.63602e-08	5.927	CD630_04430	2-amino-4-ketopentanoate	thiolase	alpha	subunit	notInCOG	Metabolism_Carbon	Ornithine_degradation
CD630_04440	10	1	3.906	0.157702	1.708	CD630_04440	4739	14	8.443	3.89161e-39	13.401	CD630_04440	628	7	6.483	1.31729e-21	9.822	CD630_04440	2-amino-4-ketopentanoate	thiolase	beta	subunit	E	Metabolism_Carbon	Ornithine_degradation
CD630_04450	1	0	3.884	NA	1.937	CD630_04450	736	3	8.177	3.42096e-28	11.325	CD630_04450	205	2	6.635	1.8791e-14	7.941	CD630_04450	D-ornithine	aminomutase	S	component	notInCOG	Metabolism_Amino_Acid	Ornithine_degradation
CD630_04460	21	0	6.179	0.00123208	3.618	CD630_04460	4918	12	8.656	1.44598e-39	13.478	CD630_04460	1142	7	7.348	3.16321e-25	10.647	CD630_04460	D-ornithine	aminomutase	E	component	C	Metabolism_Amino_Acid	Ornithine_degradation
CD630_04470	9	0	4.748	0.0211944	2.654	CD630_04470	3355	10	8.369	3.44946e-39	13.411	CD630_04470	552	3	7.6	7.64574e-19	9.14	CD630_04470	Putative	reactivating	factor	for	adenosylcobalamine-dependent	D-ornithine	aminomutase	notInCOG	Metabolism_Amino_Acid	Ornithine_degradation
CD630_04480	7	0	5.243	0.0121218	2.871	CD630_04480	2800	9	8.289	2.55562e-33	12.34	CD630_04480	267	2	6.979	4.99157e-14	7.814	CD630_04480	ornithine	racemase	E	Metabolism_Amino_Acid	Ornithine_degradation
CD630_04490	32	1	5.339	0.000579828	3.836	CD630_04490	3361	10	8.343	1.74519e-29	11.59	CD630_04490	639	6	6.794	2.34983e-20	9.523	CD630_04490	Na+/H+	antiporter,	NhaA	family	C	Membrane_Transport	Antiporter
CD630_04500	1	0	2.237	NA	0.763	CD630_04500	11	2	2.704	2.82543e-05	4.475	CD630_04500	7	1	2.575	0.0412459	2.267	CD630_04500	Putative	transcriptional	regulator	T	notInMA2HTML	notInMA2HTML
CD630_04510	2	2	0.317	0.804439	0.345	CD630_04510	68	53	0.343	0.135766	1.718	CD630_04510	123	77	0.676	0.0395141	2.286	CD630_04510	Putative	dioxygenase	notInCOG	Cell_Factor	Dioxygenase
CD630_04520	12	10	0.277	0.603336	0.68	CD630_04520	241	201	0.247	0.209413	1.468	CD630_04520	741	349	1.082	0.00830167	2.888	CD630_04520	Putative	hydrolase,	NUDIX	family	F	Cell_Factor	Hydrolase_NUDIX
CD630_04530	28	19	0.6	0.20499	1.548	CD630_04530	254	203	0.313	0.0807773	1.983	CD630_04530	1013	422	1.26	0.000457758	3.768	CD630_04530	Putative	hydrolase	C	notInMA2HTML	notInMA2HTML
CD630_04532	27	10	1.392	0.0018184	3.503	CD630_04532	123	65	0.896	0.00023148	3.967	CD630_04532	640	160	1.995	4.62645e-05	4.344	CD630_04532	Conserved	hypothetical	protein	notInCOG	notInMA2HTML	notInMA2HTML
CD630_04540	3	2	0.842	0.464634	0.932	CD630_04540	55	42	0.396	0.063889	2.091	CD630_04540	149	73	1.045	0.00304903	3.219	CD630_04540	Transcriptional	regulator,	AraC	family	K	Regulations	TR_AraC
CD630_04550	11	4	1.42	0.0417573	2.384	CD630_04550	229	149	0.609	0.000814958	3.63	CD630_04550	292	256	0.196	0.607323	0.624	CD630_04550	Putative	helicase,	UvrD	family	L	Metabolism_Nucleic_Acid	DNA_repair
CD630_04560	0	0	1.379	NA	0.455	CD630_04560	9	6	0.663	0.120499	1.782	CD630_04560	19	5	1.696	0.0158169	2.654	CD630_04560	ABC-type	transport	system,	ATP-binding	protein	L	Membrane_Transport	ABC
CD630_04570	0	0	NA	NA	NA	CD630_04570	1172	1	9.626	1.0935e-36	12.963	CD630_04570	0	0	0.109	NA	0.029	CD630_04570	Putative	membrane	protein	notInCOG	Cell_Wall	Membrane-protein
CD630_04580	0	0	-0.479	NA	-0.137	CD630_04580	3608	13	8.134	2.63945e-50	15.222	CD630_04580	12	23	-0.828	0.101009	-1.843	CD630_04580	Putative	beta-lactamase	V	notInMA2HTML	notInMA2HTML
CD630_04590	4	1	1.896	0.19525	1.578	CD630_04590	248	29	3.085	1.14908e-11	7.097	CD630_04590	54	13	2.018	6.60417e-06	4.782	CD630_04590	ABC-type	transport	system,	ATP-binding	protein	M	Membrane_Transport	ABC
CD630_04600	7	2	1.669	0.182582	1.623	CD630_04600	749	97	2.949	4.82809e-15	8.14	CD630_04600	145	41	1.826	7.22762e-08	5.664	CD630_04600	ABC-type	transport	system,	permease	M-M	Membrane_Transport	ABC
CD630_04610	4	4	0.249	0.806958	0.339	CD630_04610	38	35	0.139	0.637192	0.603	CD630_04610	70	41	0.79	0.0754116	1.993	CD630_04610	Two-component	sensor	histidine	kinase	T	notInMA2HTML	notInMA2HTML
CD630_04620	1	1	0.479	0.798901	0.353	CD630_04620	25	27	-0.126	0.74649	-0.424	CD630_04620	48	35	0.456	0.264003	1.287	CD630_04620	Two-component	response	regulator	TK	OPERONS_(Automatic)	CD0461
CD630_04630	0	0	-1.188	NA	-0.346	CD630_04630	14	20	-0.539	0.288412	-1.262	CD630_04630	9	9	0.013	0.988427	0.018	CD630_04630	Transcriptional	regulator,	TetR	family	K	Regulations	TR_TetR
CD630_04640	0	0	0.359	NA	0.102	CD630_04640	5	4	0.152	0.792719	0.348	CD630_04640	5	9	-0.974	0.335028	-1.123	CD630_04640	Putative	beta-lactamase-like	hydrolase	R	notInMA2HTML	notInMA2HTML
CD630_04650	1	0	2.466	0.191359	1.592	CD630_04650	32	72	-1.14	0.000541282	-3.743	CD630_04650	22	11	1.036	0.0978151	1.861	CD630_04650	Transcriptional	regulator,	RpiR	family	K	Regulations	TR_RpiR
CD630_04660	8	2	1.667	0.0381729	2.421	CD630_04660	166	157	0.095	0.776399	0.375	CD630_04660	118	71	0.753	0.0175066	2.616	CD630_04660	Transcriptional	regulator,	RpiR	family	K	Regulations	TR_RpiR
CD630_04670	0	0	0.359	NA	0.102	CD630_04670	4	7	-1.011	0.33565	-1.154	CD630_04670	12	5	1.419	0.0495449	2.187	CD630_04670	Putative	hydrolase,	HAD	superfamily,	subfamily	IIB	HR	Membrane_Transport	PTS_Sucrose
CD630_04680	0	0	1.779	NA	0.503	CD630_04680	8	13	-0.705	0.324874	-1.178	CD630_04680	38	7	2.313	0.000239895	3.938	CD630_04680	oligo-1,6-glucosidase	(Sucrase-isomaltase)	G	Membrane_Transport	PTS_Sucrose
CD630_04690	2	0	2.586	0.125003	1.837	CD630_04690	40	22	0.855	0.218454	1.443	CD630_04690	55	7	2.883	1.95109e-07	5.482	CD630_04690	PTS	system,	sucrose-specific	IIABC	component	G-G-G	Membrane_Transport	PTS_Sucrose
CD630_04700	2	36	-4.134	2.36734e-11	-7.1	CD630_04700	383	138	1.481	3.74993e-07	5.375	CD630_04700	112	98	0.203	0.599134	0.638	CD630_04700	Beta-lactamase-inducing	penicillin-binding	protein	T-V	Stress	Penicillin-binding
CD630_04710	2	10	-2.587	0.0330071	-2.481	CD630_04710	59	30	1.026	6.52106e-06	4.798	CD630_04710	27	32	-0.222	0.689765	-0.486	CD630_04710	Transcriptional	regulator,	Penicillinase	repressor	K	Stress	Penicillin-binding
CD630_04720	1	3	-2.059	0.130343	-1.815	CD630_04720	29	46	-0.611	0.230815	-1.41	CD630_04720	31	83	-1.411	0.000115526	-4.123	CD630_04720	Putative	reductase	C	Metabolism_Cofactor	Reductase
CD630_04730	0	2	-2.023	NA	-1.21	CD630_04730	23	27	-0.231	0.474857	-0.879	CD630_04730	19	46	-1.243	0.0315028	-2.381	CD630_04730	Transcriptional	regulator,	MarR	family	K	Regulations	TR_MarR
CD630_04740	1	3	-1.625	0.288013	-1.316	CD630_04740	35	37	-0.057	0.833792	-0.28	CD630_04740	62	90	-0.554	0.128739	-1.717	CD630_04740	Putative	iron-sulfur	protein	C-P	Respiration_Anaerobic	Fe-S
CD630_04750	0	3	-2.571	0.101807	-1.95	CD630_04750	33	83	-1.307	0.0007804	-3.642	CD630_04750	9	9	-0.012	0.98795	-0.018	CD630_04750	Conserved	hypothetical	protein	notInCOG	notInMA2HTML	notInMA2HTML
CD630_04760	1	3	-1.209	0.426062	-1.008	CD630_04760	11	27	-1.422	0.000559717	-3.734	CD630_04760	1	2	-1.096	NA	-0.69	CD630_04760	Conserved	hypothetical	protein	notInCOG	notInMA2HTML	notInMA2HTML
CD630_04770	0	7	-3.852	0.000816691	-3.74	CD630_04770	25	35	-0.497	0.0809343	-1.982	CD630_04770	14	9	0.752	0.359663	1.069	CD630_04770	Conserved	hypothetical	protein	notInCOG	UNKNOWN	CHP
CD630_04780	0	1	-1.472	NA	-1.007	CD630_04780	6	6	0.028	0.969527	0.057	CD630_04780	6	15	-1.426	0.0285578	-2.423	CD630_04780	ABC-type	transport	system,	lantibiotic/multidrug-family	ATP-binding	protein	V	Membrane_Transport	ABC_MDR
CD630_04790	0	2	-2.22	NA	-1.701	CD630_04790	6	6	0.15	0.800676	0.334	CD630_04790	11	25	-1.126	0.0366148	-2.319	CD630_04790	ABC-type	transport	system,	lantibiotic/multidrug-family	permease	notInCOG	Membrane_Transport	ABC_MDR
CD630_04800	0	2	-1.671	NA	-1.284	CD630_04800	10	14	-0.632	0.312728	-1.205	CD630_04800	25	35	-0.548	0.298756	-1.205	CD630_04800	ABC-type	transport	system,	lantibiotic/multidrug-family	permease	notInCOG	Membrane_Transport	ABC_MDR
CD630_04810	2	4	-0.653	0.569039	-0.738	CD630_04810	47	38	0.29	0.4956	0.842	CD630_04810	138	63	1.119	0.00707764	2.944	CD630_04810	Two-component	response	regulator	TK	Regulations	TCS
CD630_04820	6	8	-0.562	0.57131	-0.733	CD630_04820	83	68	0.291	0.39253	1.036	CD630_04820	265	101	1.401	2.97917e-05	4.446	CD630_04820	Two-component	sensor	histidine	kinase	T	Regulations	TCS
CD630_04830	5	0	3.83	0.00875239	2.99	CD630_04830	39	12	1.724	0.00512836	3.067	CD630_04830	24	17	0.503	0.623479	0.597	CD630_04830	ABC-type	transport	system,	permease	M-M	notInMA2HTML	notInMA2HTML
CD630_04840	0	0	0.359	NA	0.102	CD630_04840	0	2	-2.577	NA	-1.57	CD630_04840	1	0	1.302	NA	0.64	CD630_04840	ABC-type	transport	system,	ATP-binding	protein	M	OPERONS_(Automatic)	CD0483
CD630_04850	0	1	-1.706	NA	-1.264	CD630_04850	21	19	0.159	0.836775	0.275	CD630_04850	14	6	1.393	0.154206	1.618	CD630_04850	Two-component	sensor	histidine	kinase	T	notInMA2HTML	notInMA2HTML
CD630_04860	0	1	-0.461	NA	-0.182	CD630_04860	7	16	-1.022	0.0300442	-2.417	CD630_04860	11	14	-0.281	0.686685	-0.492	CD630_04860	Two-component	response	regulator	TK	OPERONS_(Automatic)	CD0485
CD630_04870	27	38	-0.436	0.50109	-0.866	CD630_04870	329	235	0.493	0.23971	1.386	CD630_04870	836	444	0.913	0.0114857	2.773	CD630_04870	Putative	carbon-nitrogen	hydrolase	C	Metabolism_Carbon	Carbon-nitrogen_hydrolase
CD630_04880	0	7	-3.196	0.00472876	-3.2	CD630_04880	5	8	-1	0.129084	-1.745	CD630_04880	6	1	2.069	0.123219	1.74	CD630_04880	Putative	small	multidrug	resistance	SugE-like	protein	V	Stress	MDR_SugE
CD630_04890	21	33	-0.572	0.244964	-1.433	CD630_04890	454	458	-0.019	0.967266	-0.061	CD630_04890	682	67	3.367	2.95558e-25	10.654	CD630_04890	Putative	phosphoribosylaminoimidazole-succinocarboxamide	synthetase	F	Metabolism_Nucleic_Acid	Purine-biosynthesis-process
CD630_04900	1	0	0.85	NA	0.364	CD630_04900	190	3	5.758	2.22773e-09	6.291	CD630_04900	87	3	4.716	1.28148e-06	5.121	CD630_04900	Putative	sugar-phosphate	dehydrogenase	ER	Membrane_Transport	PTS_Mannose-fructose-sorbose
CD630_04910	0	0	1.942	NA	0.787	CD630_04910	88	15	2.543	0.00134629	3.479	CD630_04910	46	24	0.922	0.0476786	2.204	CD630_04910	PTS	system,	mannose/fructose/sorbose	IIA	component	G	Membrane_Transport	PTS_Mannose-fructose-sorbose
CD630_04920	0	0	0.441	NA	0.205	CD630_04920	80	14	2.504	0.00387603	3.158	CD630_04920	61	35	0.799	0.123336	1.74	CD630_04920	PTS	system,	mannose/fructose/sorbose	IIB	component	G	Membrane_Transport	PTS_Mannose-fructose-sorbose
CD630_04930	4	1	1.424	0.190446	1.595	CD630_04930	220	22	3.331	7.26185e-06	4.775	CD630_04930	146	43	1.728	0.000730551	3.64	CD630_04930	PTS	system,	mannose/fructose/sorbose	IIC	component	G	Membrane_Transport	PTS_Mannose-fructose-sorbose
CD630_04940	4	2	1.061	0.240647	1.445	CD630_04940	214	24	3.119	1.90091e-05	4.567	CD630_04940	225	56	2	0.00030356	3.877	CD630_04940	PTS	system,	mannose/fructose/sorbose	IID	component	G	Membrane_Transport	PTS_Mannose-fructose-sorbose
CD630_04950_p1	1	3	-1.464	0.310738	-1.26	CD630_04950_p1	106	204	-0.933	0.0106088	-2.814	CD630_04950_p1	37	39	-0.02	0.976999	-0.036	CD630_04950_p1	Fragment	of	putative	regulatory	protein	(Part	2)	notInCOG	notInMA2HTML	notInMA2HTML
CD630_04950_p2	1	4	-1.517	0.231388	-1.471	CD630_04950_p2	32	80	-1.351	4.62195e-05	-4.362	CD630_04950_p2	26	47	-0.804	0.0732958	-2.007	CD630_04950_p2	Fragment	of	putative	regulatory	protein	(Part	1)	notInCOG	notInMA2HTML	notInMA2HTML
CD630_04960	6	13	-1.002	0.109269	-1.908	CD630_04960	92	2195	-4.574	1.2561e-28	-11.415	CD630_04960	90	189	-1.081	0.020873	-2.549	CD630_04960	Putative	conjugative	transposon	protein	DUF961	family	Tn5397,	CTn3-Orf23	notInCOG	Mobile_Element	Tn_CTn3
CD630_04970	13	17	-0.517	0.450637	-0.957	CD630_04970	45	1410	-4.964	7.03364e-32	-12.06	CD630_04970	109	78	0.476	0.342706	1.106	CD630_04970	Putative	conjugative	transposon	protein	DUF961	family	Tn5397,	CTn3-Orf22	notInCOG	Mobile_Element	Tn_CTn3
CD630_04980	32	54	-0.815	0.0317009	-2.498	CD630_04980	185	5564	-4.916	4.80026e-28	-11.294	CD630_04980	349	284	0.29	0.542546	0.732	CD630_04980	Putative	cell-division	FtsK/SpoIIIE-family	protein	Tn5397,	CTn3-Orf21	D	Mobile_Element	Tn_CTn3
CD630_04981	1	4	-1.821	0.146016	-1.751	CD630_04981	22	809	-5.212	3.34691e-26	-10.903	CD630_04981	22	35	-0.706	0.209587	-1.433	CD630_04981	Putative	conjugative	transposon	protein	Tn5397,	CTn3-Orf20,1	notInCOG	notInMA2HTML	notInMA2HTML
CD630_04990	10	32	-1.772	2.15491e-05	-4.652	CD630_04990	113	3366	-4.899	4.26663e-25	-10.662	CD630_04990	167	171	-0.048	0.925908	-0.116	CD630_04990	Putative	replication	initiation	factor	Tn5397,	CTn3-Orf20	K-L	Mobile_Element	Tn_CTn3
CD630_04991	3	7	-1.129	0.172092	-1.658	CD630_04991	23	413	-4.204	1.24238e-09	-6.385	CD630_04991	27	16	0.72	0.153575	1.62	CD630_04991	Putative	conjugative	transposon	protein	Tn5397,	CTn3-Orf19	notInCOG	notInMA2HTML	notInMA2HTML
CD630_05000	9	17	-0.944	0.0660527	-2.175	CD630_05000	51	787	-3.958	1.01437e-16	-8.615	CD630_05000	80	53	0.589	0.270449	1.271	CD630_05000	Putative	antirestriction	protein	Tn5397,	CTn3-Orf18	notInCOG	Mobile_Element	Tn_CTn3
CD630_05010	1	3	-1.643	0.262878	-1.384	CD630_05010	5	185	-5.19	2.56305e-15	-8.219	CD630_05010	15	17	-0.306	0.655234	-0.545	CD630_05010	Putative	conjugative	transposon	protein	Tn5397,	CTn3-Orf17	notInCOG	Cell_Factor	Antirestriction_protein
CD630_05020	8	21	-1.429	0.114673	-1.883	CD630_05020	45	1195	-4.719	1.99168e-22	-10.054	CD630_05020	78	64	0.266	0.5901	0.655	CD630_05020	Putative	ATPase	Tn5397,	CTn3-Orf16	U	Cell_Factor	Antirestriction_protein
CD630_05030	4	11	-1.524	0.0415686	-2.386	CD630_05030	37	1068	-4.828	1.1493e-28	-11.424	CD630_05030	63	103	-0.733	0.113084	-1.785	CD630_05030	Putative	membrane	protein	Tn5397,	CTn3-Orf15	M	Cell_Factor	Antirestriction_protein
CD630_05040_p1	2	4	-1.19	0.224834	-1.488	CD630_05040_p1	12	286	-4.568	1.58388e-09	-6.346	CD630_05040_p1	20	20	-0.113	0.850771	-0.235	CD630_05040_p1	Fragment	of	putative	cell	wall	hydrolase	NLPC/P60	family	Tn5397,	CTn3-Orf14	(Part	1)	notInCOG	Cell_Factor	Hydrolase
CD630_05040_p2	0	0	NA	NA	NA	CD630_05040_p2	3	92	-4.931	8.99939e-23	-10.137	CD630_05040_p2	4	3	0.464	0.685439	0.494	CD630_05040_p2	Fragment	of	putative	cell	wall	hydrolase	NLPC/P60	family	Tn5397,	CTn3-orf14	(Part	2)	notInCOG	Cell_Factor	Hydrolase
CD630_05060	9	18	-0.935	0.0468917	-2.33	CD630_05060	117	5347	-5.509	2.54317e-36	-12.897	CD630_05060	190	110	0.789	0.0424933	2.254	CD630_05060	Reverse	transcriptase/maturase/endonuclease,	Group	II	intron	X	Metabolism_Nucleic_Acid	Intron_RT
CD630_05070	1	2	-0.889	0.562797	-0.751	CD630_05070	18	240	-3.684	3.6394e-16	-8.46	CD630_05070	44	30	0.508	0.388363	1.011	CD630_05070	Putative	conjugative	transposon	protein	Tn5397,	CTn3-Orf13	notInCOG	Mobile_Element	Tn_conjugative
CD630_05071	19	12	0.688	0.109245	1.909	CD630_05071	1323	822	0.686	0.0465207	2.234	CD630_05071	748	4041	-2.437	3.2612e-09	-6.2	CD630_05071	Fragment	of	Tet(M)	leader	peptide	Tn5397,	CTn3-orf12	(C-terminal	region)	notInCOG	notInMA2HTML	notInMA2HTML
CD630_05080	689	455	0.603	0.0106142	2.922	CD630_05080	7268	6103	0.252	0.253691	1.349	CD630_05080	19604	21832	-0.155	0.745532	-0.399	CD630_05080	Tetracycline	resistance	protein	Tn5397	J	Stress	Tetracycline_resistance
CD630_05081	104	57	0.878	0.00852077	3	CD630_05081	1625	1223	0.411	0.146052	1.676	CD630_05081	1936	5576	-1.527	4.94538e-06	-4.844	CD630_05081	Putative	conjugative	transposon	protein	Tn5397,	CTn3-Orf6	notInCOG	notInMA2HTML	notInMA2HTML
CD630_05090	11	2	2.786	0.00459202	3.21	CD630_05090	53	32	0.731	0.0122651	2.76	CD630_05090	207	64	1.677	3.72943e-05	4.394	CD630_05090	Transcriptional	regulator,	HTH-type	Tn5397,	CTn3-Orf9	K	Stress	Tetracycline_resistance
CD630_05091	7	3	1.608	0.0283279	2.542	CD630_05091	111	61	0.876	0.00875838	2.882	CD630_05091	123	226	-0.865	0.0337228	-2.352	CD630_05091	Putative	conjugative	transposon	protein	Tn5397,	CTn3-Orf10	notInCOG	notInMA2HTML	notInMA2HTML
CD630_05100	14	32	-1.171	0.0130253	-2.844	CD630_05100	148	1171	-2.988	1.40393e-08	-5.979	CD630_05100	190	296	-0.648	0.100696	-1.845	CD630_05100	Putative	RNA	polymerase	sigma	factor	Tn5397,	CTn3-Orf7	K	Mobile_Element	Tn_CTn3
CD630_05101	11	25	-1.307	0.00419455	-3.239	CD630_05101	123	936	-2.93	2.63397e-08	-5.87	CD630_05101	176	218	-0.312	0.520272	-0.769	CD630_05101	Putative	conjugative	transposon	protein	Tn5397,	CTn3-Orf8	notInCOG	notInMA2HTML	notInMA2HTML
CD630_05102	0	0	NA	NA	NA	CD630_05102	0	0	-1.164	NA	-0.343	CD630_05102	0	0	NA	NA	NA	CD630_05102	Fragment	of	putative	conjugative	transposon	protein	Tn5397,	CTn3-Orf5	(C-terminal	region)	notInCOG	notInMA2HTML	notInMA2HTML
CD630_05103	8	16	-1.08	0.053002	-2.273	CD630_05103	42	584	-3.793	1.63556e-12	-7.375	CD630_05103	83	94	-0.194	0.669423	-0.523	CD630_05103	Putative	conjugative	transposon	protein	Tn5397,	CTn3-Orf4	notInCOG	Mobile_Element	Tn_CTn3_CD630
CD630_05110	35	62	-0.785	0.082291	-2.062	CD630_05110	447	3390	-2.92	1.16366e-13	-7.732	CD630_05110	1454	541	1.427	6.80679e-05	4.252	CD630_05110	Recombinase	site-specific	resolvase	family	Tn5397,	CTn3-Orf3	L	Mobile_Element	Tn_CTn3
CD630_05130	0	1	-1.34	NA	-0.567	CD630_05130	35	90	-1.318	0.00118769	-3.517	CD630_05130	7	7	0.115	0.911274	0.141	CD630_05130	Conserved	hypothetical	protein	notInCOG	UNKNOWN	CHP
CD630_05140	27	3	3.206	3.49368e-08	5.923	CD630_05140	5704	3855	0.565	0.174549	1.575	CD630_05140	15822	1411	3.488	9.36052e-12	7.102	CD630_05140	Cell	surface	protein	M	Cell_Wall	Cell-wall_protein
CD630_05150	11	3	2.04	0.0360048	2.446	CD630_05150	144	243	-0.756	0.000408128	-3.819	CD630_05150	334	194	0.788	0.000660326	3.667	CD630_05150	D-alanyl-D-alanine	carboxypeptidase,	S11	peptidase	family	M	notInMA2HTML	notInMA2HTML
CD630_05160	14	4	1.677	0.00965356	2.956	CD630_05160	152	214	-0.492	0.0491705	-2.21	CD630_05160	201	108	0.902	0.00122345	3.493	CD630_05160	Transcription	antiterminator	KT-K	OPERONS_(Automatic)	CD0515
CD630_05170	6	12	-0.948	0.0957205	-1.983	CD630_05170	58	63	-0.131	0.775936	-0.376	CD630_05170	173	92	0.914	0.000892994	3.583	CD630_05170	Putative	membrane	protein	S	Cell_Wall	Membrane-protein
CD630_05180	2	5	-1.491	0.144971	-1.755	CD630_05180	46	48	-0.098	0.821639	-0.301	CD630_05180	57	33	0.786	0.0690013	2.036	CD630_05180	Putative	membrane	protein	S	Cell_Wall	Membrane-protein
CD630_05190	65	464	-2.82	4.82005e-14	-7.961	CD630_05190	1197	5973	-2.32	1.42774e-06	-5.113	CD630_05190	3138	4810	-0.617	0.216294	-1.412	CD630_05190	Conserved	hypothetical	protein	notInCOG	UNKNOWN	CHP
CD630_05200	4	26	-2.86	7.09938e-08	-5.796	CD630_05200	133	196	-0.567	0.0131252	-2.736	CD630_05200	175	619	-1.818	5.6854e-12	-7.172	CD630_05200	Two-component	sensor	histidine	kinase	T	Regulations	TCS
CD630_05210	4	21	-2.773	0.000123153	-4.24	CD630_05210	46	109	-1.236	5.12568e-06	-4.848	CD630_05210	211	423	-1.013	0.00105934	-3.534	CD630_05210	Two-component	response	regulator	TK	Regulations	TCS
CD630_05211	3	1	1.01	0.443608	0.968	CD630_05211	6	8	-0.131	0.864195	-0.232	CD630_05211	4	6	-0.492	0.65873	-0.538	CD630_05211	Conserved	hypothetical	protein	notInCOG	UNKNOWN	CHP_CD630
CD630_05220	2	4	-1.538	0.184633	-1.616	CD630_05220	208	251	-0.268	0.215867	-1.45	CD630_05220	216	325	-0.593	0.0322059	-2.371	CD630_05220	Putative	c-di-GMP	regulatory	protein	T-T-T	Regulations	c-di-GMP_regulator
CD630_05230	2	7	-1.879	0.027748	-2.55	CD630_05230	103	111	-0.102	0.731209	-0.451	CD630_05230	199	168	0.24	0.411987	0.964	CD630_05230	Putative	transcriptional	regulator	notInCOG	Regulations	TR
CD630_05240	22	27	-0.277	0.704882	-0.518	CD630_05240	100	23	2.071	3.7187e-05	4.411	CD630_05240	249	48	2.356	1.59959e-07	5.519	CD630_05240	Putative	peptidase,	M20	family	E	Cell_Factor	Peptidase_M20D
CD630_05250_p1	14	13	0.222	0.821048	0.317	CD630_05250_p1	124	24	2.343	1.54631e-10	6.714	CD630_05250_p1	221	44	2.331	6.0577e-06	4.801	CD630_05250_p1	Fragment	of	aminobenzoyl-glutamate	transporter	(Part	1)	notInCOG	Membrane_Transport	Aminobenzoyl-glutamate_transporter
CD630_05250_p2	22	23	-0.01	0.991833	-0.015	CD630_05250_p2	153	25	2.607	3.43451e-13	7.59	CD630_05250_p2	258	55	2.233	2.25687e-07	5.455	CD630_05250_p2	Fragment	of	aminobenzoyl-glutamate	transporter	(Part	2)	notInCOG	Membrane_Transport	Aminobenzoyl-glutamate_transporter
CD630_05270	0	1	-0.949	NA	-0.698	CD630_05270	14	16	-0.334	0.511645	-0.813	CD630_05270	15	2	2.902	0.00133107	3.467	CD630_05270	Putative	beta-lactamase-like	hydrolase	R	Cell_Wall	Hydrolase
CD630_05280	18	3	2.566	1.01456e-06	5.292	CD630_05280	272	109	1.319	0.0558799	2.152	CD630_05280	203	195	0.05	0.92597	0.115	CD630_05280	Putative	amidohydrolase	R	Cell_Factor	Amidohydrolase
CD630_05290	1	1	1.513	0.403893	1.058	CD630_05290	75	40	0.879	0.069969	2.049	CD630_05290	18	44	-1.251	0.0189283	-2.586	CD630_05290	Putative	membrane	protein	notInCOG	Cell_Wall	Membrane-protein
CD630_05300	6	6	0.147	0.847727	0.267	CD630_05300	69	12	2.542	1.33357e-07	5.575	CD630_05300	84	26	1.67	0.00145936	3.44	CD630_05300	Putative	membrane	protein	notInCOG	Cell_Wall	Membrane-protein
CD630_05310	0	1	-2.189	NA	-1.02	CD630_05310	17	20	-0.114	0.769051	-0.388	CD630_05310	20	9	1.21	0.0397569	2.283	CD630_05310	Transcriptional	regulator,	DeoR	family	K	notInMA2HTML	notInMA2HTML
CD630_05320	0	1	-1.165	NA	-0.598	CD630_05320	20	11	0.768	0.201325	1.494	CD630_05320	19	14	0.409	0.471149	0.855	CD630_05320	Putative	transcriptional	regulator	K	Regulations	TR
CD630_05330	1	2	-0.887	0.532687	-0.81	CD630_05330	50	34	0.548	0.0377281	2.325	CD630_05330	104	80	0.371	0.201225	1.46	CD630_05330	Chemotaxis	protein	CheY	T	Mobility	Chemotaxis
CD630_05340	2	2	-0.311	0.815641	-0.325	CD630_05340	62	38	0.728	0.0114317	2.786	CD630_05340	128	71	0.85	0.00425474	3.113	CD630_05340	Chemotaxis	protein	CheY-P	phosphatase	CheC	T	Mobility	Chemotaxis
CD630_05350	2	0	3.053	0.184886	1.615	CD630_05350	88	42	1.071	2.03501e-06	5.04	CD630_05350	193	135	0.506	0.166715	1.573	CD630_05350	Probable	chemoreceptor	glutamine	deamidase	CheD	T	Mobility	Chemotaxis
CD630_05360	0	1	-0.041	NA	-0.017	CD630_05360	97	48	1.038	0.000786201	3.64	CD630_05360	103	108	-0.06	0.90569	-0.15	CD630_05360	Purine-binding	chemotaxis	protein	CheW	T	Mobility	Chemotaxis
CD630_05370	2	4	-0.927	0.391684	-1.082	CD630_05370	234	112	1.073	3.58604e-07	5.384	CD630_05370	276	259	0.094	0.747865	0.394	CD630_05370	Putative	CheY-like	chemosensory	protein	TK	Mobility	Chemotaxis
CD630_05380	5	1	2.409	0.0636466	2.192	CD630_05380	327	127	1.367	5.02109e-17	8.698	CD630_05380	606	327	0.89	0.000179252	4.011	CD630_05380	Putative	methyl-accepting	chemotaxis	receptor,	MCP	family	T	Mobility	Chemotaxis
CD630_05390	4	1	2.585	0.0175226	2.729	CD630_05390	348	107	1.701	2.21141e-29	11.568	CD630_05390	498	350	0.508	0.135439	1.69	CD630_05390	Chemotaxis	protein	CheA	T	Mobility	Chemotaxis
CD630_05400	3	0	3.669	0.0792961	2.083	CD630_05400	45	11	2.005	5.0508e-10	6.53	CD630_05400	27	10	1.439	0.0693936	2.033	CD630_05400	Chemotaxis	protein	CheW	T	Mobility	Chemotaxis
CD630_05410	2	1	0.788	0.649638	0.607	CD630_05410	134	23	2.525	4.33538e-51	15.344	CD630_05410	91	71	0.373	0.367503	1.054	CD630_05410	Methyl-accepting	chemotaxis	proteins	methyltransferase,	MCP	family	T	Mobility	Chemotaxis
CD630_05420	3	5	-0.735	0.4015	-1.062	CD630_05420	114	18	2.648	1.00065e-28	11.437	CD630_05420	223	139	0.674	0.129886	1.712	CD630_05420	Putative	protein-glutamate	methylesterase	T	Mobility	Chemotaxis
CD630_05430	2	2	-0.355	0.83477	-0.293	CD630_05430	52	88	-0.753	0.087086	-1.946	CD630_05430	40	13	1.684	0.00881538	2.867	CD630_05430	Conserved	hypothetical	protein	notInCOG	UNKNOWN	CHP
CD630_05440	7	10	-0.499	0.377858	-1.11	CD630_05440	420	682	-0.707	1.63368e-05	-4.601	CD630_05440	1002	1015	-0.02	0.956436	-0.068	CD630_05440	Putative	ornithine	cyclodeaminase	E	Metabolism_Amino_Acid	Ornithine_deaminase
CD630_05450	10	51	-2.262	5.19243e-08	-5.853	CD630_05450	445	1496	-1.75	1.2884e-14	-8.017	CD630_05450	650	435	0.58	0.0795557	1.967	CD630_05450	Putative	lipoprotein	notInCOG	UNKNOWN	CHP
CD630_05460	165	18	3.24	4.69568e-16	8.537	CD630_05460	1032	512	1.009	0.133487	1.727	CD630_05460	460	215	1.102	0.0177142	2.611	CD630_05460	Putative	membrane	protein,	DUF975	family	S	Cell_Wall	Membrane-protein
CD630_05470	3	8	-1.817	0.0310309	-2.507	CD630_05470	145	104	0.466	0.415414	0.993	CD630_05470	178	699	-1.979	5.82602e-08	-5.703	CD630_05470	Transcriptional	regulator,	beta-lactams	repressor	K	Stress	Penicillin_binding_peptidase
CD630_05480	42	82	-1.012	0.188923	-1.6	CD630_05480	626	451	0.471	0.292821	1.251	CD630_05480	318	1374	-2.107	1.55124e-11	-7.028	CD630_05480	Putative	penicillin-binding	peptidase	BlaR1-like,	M56	family	T	Stress	Penicillin_binding_peptidase
CD630_05490	2	77	-5.192	3.22815e-19	-9.393	CD630_05490	289	210	0.453	0.324817	1.179	CD630_05490	76	20264	-8.053	1.60818e-45	-14.428	CD630_05490	Conserved	hypothetical	protein	notInCOG	UNKNOWN	CHP
CD630_05500	3	2	0.508	0.702461	0.523	CD630_05500	68	9	2.851	4.35732e-22	9.975	CD630_05500	89	19	2.185	1.89013e-06	5.043	CD630_05500	Putative	membrane	protein	notInCOG	Cell_Wall	Membrane-protein
CD630_05510	537	0	12.43	4.43811e-21	9.85	CD630_05510	2404	255	3.24	9.8367e-06	4.711	CD630_05510	7728	0	15.044	5.458e-33	12.237	CD630_05510	Spore	exo-acting	lytic	transglycosylase	M	Sporulation	Cortex
CD630_05520	1	0	2.004	NA	1.037	CD630_05520	18	32	-0.85	0.0559001	-2.152	CD630_05520	18	15	0.306	0.665034	0.529	CD630_05520	Site-1	protease	T	notInMA2HTML	notInMA2HTML
CD630_05530	2	1	0.782	0.578969	0.719	CD630_05530	241	131	0.894	0.000420771	3.811	CD630_05530	271	193	0.493	0.0817158	1.953	CD630_05530	Putative	RNA	methyltransferase	J-J	Secretion	Signal-PeptidaseI_S26A
CD630_05540	5	1	2.332	0.0827912	2.059	CD630_05540	244	92	1.414	8.09921e-07	5.224	CD630_05540	516	202	1.351	3.72943e-05	4.394	CD630_05540	Signal	peptidase	type	I	U	Secretion	Signal-PeptidaseI_S26A
CD630_05550	2	0	1.729	0.278768	1.34	CD630_05550	310	86	1.851	5.03124e-10	6.531	CD630_05550	301	274	0.134	0.636458	0.575	CD630_05550	Signal	peptidase	type	I	U	Secretion	Signal-PeptidaseI_S26A
CD630_05560	16	2	3.399	4.45011e-05	4.486	CD630_05560	518	154	1.751	4.33212e-10	6.555	CD630_05560	502	270	0.901	0.000125847	4.101	CD630_05560	Putative	sugar	isomerase	/	endonuclease	G	Secretion	Signal-PeptidaseI_S26A
CD630_05570	31	3	3.256	1.06939e-07	5.722	CD630_05570	553	333	0.734	0.0533084	2.173	CD630_05570	1363	371	1.879	8.06653e-13	7.444	CD630_05570	Putative	uridine	kinase	J-F	Metabolism_Nucleic_Acid	Uridine-kinase
CD630_05580	5	29	-2.573	1.07164e-05	-4.81	CD630_05580	379	359	0.079	0.82238	0.298	CD630_05580	968	1001	-0.05	0.911274	-0.141	CD630_05580	Glutaminase	(L-glutamine	amidohydrolase)	E	Metabolism_Amino_Acid	Glutaminase
CD630_05590	11	59	-2.275	3.41559e-08	-5.928	CD630_05590	1139	887	0.361	0.493376	0.847	CD630_05590	1045	1223	-0.228	0.344188	-1.103	CD630_05590	Transcriptional	regulator,	ArsR	family	notInCOG	Regulations	TR_AsR
CD630_05600	3	24	-3.018	8.6474e-07	-5.325	CD630_05600	439	363	0.269	0.660603	0.564	CD630_05600	104	838	-3.014	4.2662e-26	-10.837	CD630_05600	Endonuclease	IV	L	Metabolism_Nucleic_Acid	DNA_degradation
CD630_05610	4	14	-2.045	0.00472876	-3.2	CD630_05610	453	347	0.378	0.268231	1.312	CD630_05610	371	903	-1.287	2.6092e-05	-4.477	CD630_05610	Putative	aldo/keto	reductase	;	putative	ferredoxin	R	Respiration_Anaerobic	Reductase
CD630_05620	1	2	-0.899	0.532736	-0.81	CD630_05620	35	29	0.211	0.477263	0.874	CD630_05620	26	32	-0.305	0.550688	-0.72	CD630_05620	Putative	RusA-like	endodeoxyribonuclease	L	Metabolism_Nucleic_Acid	Endonuclease
CD630_05621	0	0	NA	NA	NA	CD630_05621	25	39	-0.692	0.123133	-1.771	CD630_05621	4	21	-2.506	0.000409154	-3.797	CD630_05621	Conserved	hypothetical	protein	notInCOG	UNKNOWN	CHP_CD630
CD630_05630	0	1	-1.384	NA	-0.928	CD630_05630	57	104	-0.861	0.0178623	-2.621	CD630_05630	26	133	-2.307	6.58756e-10	-6.46	CD630_05630	Putative	iron-sulfur	cluster-binding	protein	J	Cell_Factor	Iron-sulfur_protein
CD630_05640	15	17	-0.175	0.793927	-0.362	CD630_05640	1365	444	1.618	0.0222386	2.537	CD630_05640	2822	478	2.561	5.39833e-21	9.677	CD630_05640	putative	ATP-dependent	protease	O	Stress	Protease
CD630_05650	2	5	-1.422	0.251666	-1.414	CD630_05650	225	290	-0.373	0.4331	-0.959	CD630_05650	82	869	-3.403	8.96675e-40	-13.468	CD630_05650	Endonuclease	III	L	Metabolism_Nucleic_Acid	Endonuclease-III
CD630_05660	4	10	-1.343	0.0513176	-2.288	CD630_05660	227	194	0.223	0.545013	0.757	CD630_05660	184	804	-2.128	4.65315e-19	-9.195	CD630_05660	Putative	tRNA/rRNA	methyltransferase	J	Translation	Ribosomal_methyltransferase
CD630_05670	15	20	-0.431	0.438394	-0.981	CD630_05670	380	261	0.547	0.0525506	2.179	CD630_05670	436	660	-0.595	0.00457097	-3.089	CD630_05670	Conserved	hypothetical	protein,	DegV	family	I	Translation	Ribosomal_methyltransferase
CD630_05690	2	2	-0.512	0.705276	-0.516	CD630_05690	38	41	-0.081	0.856909	-0.244	CD630_05690	64	202	-1.654	4.62685e-10	-6.517	CD630_05690	Putative	lipoprotein	T	Cell_Wall	Lipoprotein
CD630_05700	2	6	-1.866	0.0792961	-2.083	CD630_05700	77	109	-0.487	0.011616	-2.781	CD630_05700	188	456	-1.284	2.78721e-07	-5.416	CD630_05700	Putative	lipoprotein	T	Cell_Wall	Lipoprotein
CD630_05710	8	1	3.218	0.000997588	3.681	CD630_05710	338	260	0.382	0.350087	1.123	CD630_05710	376	23	4.057	1.57935e-19	9.315	CD630_05710	Conserved	hypothetical	protein	notInCOG	Sporulation	Sporulation-protein
CD630_05720	6	1	3.077	0.00360708	3.287	CD630_05720	307	227	0.441	0.337981	1.149	CD630_05720	230	9	4.672	7.80998e-15	8.053	CD630_05720	Putative	sporulation	protein	D	Sporulation	Sporulation-protein
CD630_05730	8	4	1.181	0.101283	1.953	CD630_05730	322	257	0.331	0.372008	1.076	CD630_05730	437	90	2.289	7.94164e-08	5.645	CD630_05730	Putative	membrane	protein	S	Sporulation	Sporulation-protein
CD630_05740	30	20	0.616	0.262878	1.384	CD630_05740	1291	2111	-0.711	0.0113056	-2.791	CD630_05740	2492	3980	-0.676	0.00710562	-2.943	CD630_05740	Threonyl-tRNA	synthetase	J	Translation	tRNA-Threonine_biosynthesis
CD630_05750	1	4	-1.885	0.0736065	-2.122	CD630_05750	118	138	-0.212	0.56114	-0.731	CD630_05750	26	136	-2.333	2.36489e-05	-4.5	CD630_05750	Conserved	hypothetical	protein	notInCOG	UNKNOWN	CHP
CD630_05760	2	2	0.491	0.740389	0.451	CD630_05760	132	121	0.129	0.688656	0.519	CD630_05760	50	86	-0.76	0.132325	-1.703	CD630_05760	Sensor	histidine	kinase	T	notInMA2HTML	notInMA2HTML
CD630_05770	23	10	1.234	0.251725	1.413	CD630_05770	211	124	0.776	0.0630295	2.097	CD630_05770	798	410	0.96	0.168764	1.565	CD630_05770	Conserved	hypothetical	protein	R	UNKNOWN	CHP
CD630_05780	1	1	0.516	0.791571	0.367	CD630_05780	18	11	0.642	0.131528	1.735	CD630_05780	25	12	1.027	0.124736	1.734	CD630_05780	Transporter,	Major	Facilitator	Superfamily	(MFS)	notInCOG	Membrane_Transport	MFS
CD630_05790	1	1	-0.866	0.635517	-0.628	CD630_05790	3	6	-1.032	0.0776068	-2.001	CD630_05790	2	1	0.991	NA	0.6	CD630_05790	Transcriptional	regulator,	TetR	family	K	Regulations	TR_TetR
CD630_05800	2	6	-1.63	0.104483	-1.934	CD630_05800	489	231	1.08	0.0697792	2.05	CD630_05800	230	2172	-3.242	1.85614e-24	-10.477	CD630_05800	Glyceraldehyde-3-phosphate	dehydrogenase	(NADP(+))	(GADPH)	I	Metabolism_Carbon	Glyceraldehyde_utilization
CD630_05810	4	149	-5.76	3.80641e-11	-7.028	CD630_05810	3	9	-1.183	0.146632	-1.674	CD630_05810	38	16	1.219	0.00942019	2.844	CD630_05810	Transcriptional	regulator,	TetR	family	K	Regulations	TR_TetR
CD630_05820	10	686	-6.339	7.99592e-39	-13.438	CD630_05820	40	50	-0.336	0.472713	-0.883	CD630_05820	232	203	0.187	0.675915	0.511	CD630_05820	Putative	pyruvate	phosphate	dikinase,	PEP/pyruvate-binding	G	Metabolism_Carbon	Pyruvate_P_dikinase
CD630_05821	0	14	-5.845	8.06342e-08	-5.773	CD630_05821	0	0	-0.497	NA	-0.145	CD630_05821	3	1	1.424	0.325265	1.145	CD630_05821	Conserved	hypothetical	protein	notInCOG	UNKNOWN	CHP_CD630
CD630_05822	2	1	1.203	0.434918	0.988	CD630_05822	77	77	0.011	0.986877	0.022	CD630_05822	93	95	-0.04	0.912621	-0.137	CD630_05822	Fragment	of	putative	signaling	protein	precursor	(N-terminal	region)	notInCOG	notInMA2HTML	notInMA2HTML
CD630_05830	2	1	1.034	0.4015	1.063	CD630_05830	201	232	-0.2	0.734142	-0.447	CD630_05830	75	70	0.12	0.813745	0.294	CD630_05830	Putative	diguanylate	kinase	signaling	protein	T	Cell_Factor	Signaling-protein
CD630_05840	0	1	-1.701	NA	-0.961	CD630_05840	202	290	-0.52	0.295407	-1.244	CD630_05840	33	131	-1.947	2.813e-05	-4.46	CD630_05840	Putative	diguanylate	kinase	signaling	protein	T	Cell_Factor	Signaling-protein
CD630_05850	2	3	-0.319	0.756406	-0.425	CD630_05850	43	37	0.2	0.436178	0.953	CD630_05850	47	25	0.963	0.133055	1.699	CD630_05850	Transcriptional	regulator,	GntR	family	K-K	Regulations	TR_GntR
CD630_05860	4	7	-1.133	0.321147	-1.236	CD630_05860	31	20	0.708	0.00385692	3.16	CD630_05860	60	43	0.462	0.283993	1.239	CD630_05860	Conserved	hypothetical	protein	notInCOG	UNKNOWN	CHP_CD0586
CD630_05870	8	38	-2.211	0.0175225	-2.729	CD630_05870	458	3159	-2.783	2.86015e-19	-9.283	CD630_05870	168	169	-0.016	0.980579	-0.03	CD630_05870	Conserved	hypothetical	protein	notInCOG	UNKNOWN	CHP
CD630_05880	5	35	-2.809	0.00280855	-3.364	CD630_05880	564	4099	-2.86	2.93208e-14	-7.912	CD630_05880	66	134	-1.021	0.146026	-1.649	CD630_05880	Conserved	hypothetical	protein	notInCOG	UNKNOWN	CHP
CD630_05890	1	1	-0.468	NA	-0.337	CD630_05890	124	513	-2.03	3.08214e-23	-10.246	CD630_05890	212	224	-0.083	0.908741	-0.145	CD630_05890	Conserved	hypothetical	protein	notInCOG	UNKNOWN	CHP
CD630_05900	4	4	0.062	0.956457	0.078	CD630_05900	416	849	-1.023	8.25556e-08	-5.664	CD630_05900	596	628	-0.077	0.911351	-0.141	CD630_05900	Conserved	hypothetical	protein	S	UNKNOWN	CHP
CD630_05910	2	53	-4.911	4.13653e-14	-7.982	CD630_05910	145	13	3.509	1.66915e-11	7.044	CD630_05910	208	389	-0.9	0.117046	-1.768	CD630_05910	Putative	ATPase,	P-type,	heavy	metal	translocating	P	Membrane_Transport	ATPase_heavy-metal
CD630_05920	0	9	-5.244	6.28359e-06	-4.923	CD630_05920	38	2	4.113	2.09112e-08	5.911	CD630_05920	17	66	-1.937	2.07525e-05	-4.53	CD630_05920	Conserved	hypothetical	protein	notInCOG	Membrane_Transport	ATPase_heavy-metal
CD630_05921	0	2	-2.359	NA	-1.502	CD630_05921	4	9	-1.201	0.0973932	-1.89	CD630_05921	2	4	-0.693	0.578484	-0.673	CD630_05921	Putative	lipoprotein	notInCOG	notInMA2HTML	notInMA2HTML
CD630_05930	1	1	-0.413	NA	-0.185	CD630_05930	4	4	-0.26	0.716066	-0.476	CD630_05930	7	0	3.991	0.00790605	2.905	CD630_05930	Conserved	hypothetical	protein	notInCOG	UNKNOWN	CHP
CD630_05940	4	6	-0.63	0.534385	-0.807	CD630_05940	185	218	-0.238	0.446507	-0.934	CD630_05940	203	606	-1.585	1.24682e-09	-6.357	CD630_05940	Conserved	hypothetical	protein	R	Metabolism_Nucleic_Acid	Nuclease
CD630_05950	4	4	-0.24	0.793428	-0.364	CD630_05950	75	61	0.279	0.335537	1.155	CD630_05950	102	227	-1.158	3.01258e-05	-4.443	CD630_05950	Putative	nuclease,	ParB-like	D	Metabolism_Nucleic_Acid	Nuclease
CD630_05960	138	1	8.559	1.96782e-11	7.128	CD630_05960	10994	164	6.068	2.026e-20	9.568	CD630_05960	1707	3	9.188	1.32103e-29	11.568	CD630_05960	Conserved	hypothetical	protein	notInCOG	UNKNOWN	CHP
CD630_05970	103	0	9.06	4.41862e-10	6.652	CD630_05970	18418	223	6.366	7.32534e-22	9.922	CD630_05970	1734	1	10.461	2.70721e-26	10.88	CD630_05970	Spore	coat	protein	D	Sporulation	Coat_assembly
CD630_05980	346	2	7.685	5.52616e-19	9.329	CD630_05980	37657	466	6.336	3.25003e-20	9.519	CD630_05980	9913	9	10.13	2.15126e-95	21.001	CD630_05980	Spore-coat	protein	CotCB;	manganese	catalase	P	Sporulation	Coat_catalase
CD630_05990	0	0	NA	NA	NA	CD630_05990	1	1	0.52	NA	0.362	CD630_05990	0	0	-0.853	NA	-0.239	CD630_05990	Fragment	of	transcriptional	regulator,	AraC	family	(C-terminal	region)	notInCOG	notInMA2HTML	notInMA2HTML
CD630_06000	0	1	-0.824	NA	-0.238	CD630_06000	1	0	1.56	NA	0.981	CD630_06000	0	0	NA	NA	NA	CD630_06000	Conserved	hypothetical	protein	notInCOG	OPERONS_(Automatic)	CD0599
CD630_06010	1	3	-1.482	0.341119	-1.19	CD630_06010	38	30	0.288	0.386575	1.048	CD630_06010	70	42	0.726	0.0876388	1.918	CD630_06010	Methylated-DNA-[protein]-cysteine	S-methyltransferase	1	L	notInMA2HTML	notInMA2HTML
CD630_06011	0	1	-1.77	NA	-0.57	CD630_06011	22	13	0.618	0.0780177	1.998	CD630_06011	4	7	-0.929	0.311021	-1.176	CD630_06011	Conserved	hypothetical	protein	H	notInMA2HTML	notInMA2HTML
CD630_06012	0	0	NA	NA	NA	CD630_06012	25	16	0.621	0.0431307	2.267	CD630_06012	1	1	0.653	NA	0.342	CD630_06012	Conserved	hypothetical	protein	notInCOG	notInMA2HTML	notInMA2HTML
CD630_06020	2	8	-1.767	0.014711	-2.797	CD630_06020	61	277	-2.159	4.37744e-05	-4.374	CD630_06020	88	75	0.232	0.56812	0.69	CD630_06020	Conserved	hypothetical	protein	notInCOG	UNKNOWN	CHP
CD630_06030	0	0	-0.246	NA	-0.102	CD630_06030	3	2	0.615	0.621813	0.63	CD630_06030	3	2	0.366	0.790646	0.329	CD630_06030	Fragment	of	putative	membrane	protein	(C-terminal	region)	notInCOG	notInMA2HTML	notInMA2HTML
CD630_06040	1	4	-2.282	0.049645	-2.304	CD630_06040	30	56	-0.961	0.0566087	-2.146	CD630_06040	46	122	-1.411	8.3762e-05	-4.202	CD630_06040	Conserved	hypothetical	protein	notInCOG	UNKNOWN	CHP
CD630_06050	1	4	-2.163	0.13709	-1.788	CD630_06050	16	39	-1.23	0.00128094	-3.495	CD630_06050	36	61	-0.75	0.0284716	-2.424	CD630_06050	Fragment	of	conserved	hypothetical	protein	(N-terminal	region)	notInCOG	UNKNOWN	CHP
CD630_06060_p1	8	7	0.207	0.85066	0.262	CD630_06060_p1	37	154	-2.106	1.84295e-08	-5.932	CD630_06060_p1	113	160	-0.518	0.301886	-1.198	CD630_06060_p1	Fragment	of	chloride	ion	channel	protein	(part	1)	P-PT	OPERONS_(Automatic)	CD0607a
CD630_06060_p2	3	7	-1.083	0.242273	-1.44	CD630_06060_p2	43	85	-1.024	9.11476e-06	-4.727	CD630_06060_p2	112	124	-0.139	0.749398	-0.391	CD630_06060_p2	Fragment	of	chloride	ion	channel	protein	(part	2)	P-PT	OPERONS_(Automatic)	CD0607a
CD630_06060_p3	0	0	-0.483	NA	-0.138	CD630_06060_p3	4	8	-1.023	0.0464059	-2.235	CD630_06060_p3	9	7	0.208	0.789423	0.331	CD630_06060_p3	Fragment	of	chloride	ion	channel	protein	(part	3)	P-PT	OPERONS_(Automatic)	CD0607a
CD630_06071	0	1	-1.883	NA	-0.627	CD630_06071	9	12	-0.585	0.277935	-1.288	CD630_06071	6	5	0.265	0.759993	0.375	CD630_06071	Fragment	of	transposase-like	protein	B	(C-terminal	region)	notInCOG	notInMA2HTML	notInMA2HTML
CD630_06080	4	2	1.03	0.45284	0.953	CD630_06080	61	44	0.477	0.116686	1.798	CD630_06080	104	59	0.823	0.00550647	3.029	CD630_06080	Conserved	hypothetical	protein	S	UNKNOWN	CHP
CD630_06090	2	1	0.205	0.935885	0.114	CD630_06090	18	14	0.341	0.399002	1.023	CD630_06090	22	54	-1.273	0.00112153	-3.518	CD630_06090	Conserved	hypothetical	protein	R	notInMA2HTML	notInMA2HTML
CD630_06100	0	2	-2.949	NA	-1.692	CD630_06100	29	35	-0.266	0.581369	-0.697	CD630_06100	12	49	-1.956	0.00429883	-3.109	CD630_06100	Two-component	sensor	histidine	kinase	T	Regulations	TCS_orphan
CD630_06110	1	4	-1.561	0.176587	-1.643	CD630_06110	53	66	-0.344	0.493254	-0.847	CD630_06110	8	64	-2.98	1.42483e-06	-5.101	CD630_06110	Two-component	response	regulator	KT	Regulations	TCS_LytTr
CD630_06120	0	2	-3.087	NA	-1.725	CD630_06120	3	7	-0.855	0.4331	-0.959	CD630_06120	6	4	0.666	0.500713	0.804	CD630_06120	ABC-type	transport	system,	permease	notInCOG	notInMA2HTML	notInMA2HTML
CD630_06130	0	0	0.359	NA	0.102	CD630_06130	2	9	-1.691	0.00726077	-2.948	CD630_06130	6	1	2.936	0.0398112	2.282	CD630_06130	ABC-type	transport	system,	ATP-binding	protein	M	OPERONS_(Automatic)	CD0612
CD630_06140	2	3	-1.34	0.418091	-1.027	CD630_06140	40	24	0.71	0.138824	1.706	CD630_06140	7	0	4.061	0.0088726	2.864	CD630_06140	Conserved	hypothetical	protein	notInCOG	UNKNOWN	CHP
CD630_06150	4	33	-3.011	0.0121639	-2.869	CD630_06150	129	101	0.342	0.353988	1.115	CD630_06150	51	41	0.319	0.629122	0.586	CD630_06150	Transcriptional	regulator,	TetR	family	K	Regulations	TR_TetR
CD630_06160	8	2	1.59	0.27492	1.348	CD630_06160	49	45	0.119	0.804164	0.328	CD630_06160	96	63	0.627	0.176533	1.539	CD630_06160	Transcriptional	regulator,	MerR	family	K-T	Regulations	TR_MerR
CD630_06170	2	0	2.206	0.263715	1.38	CD630_06170	21	65	-1.627	0.00667854	-2.979	CD630_06170	32	8	2.038	0.0223988	2.521	CD630_06170	Putative	membrane	protein	notInCOG	Regulations	TR_MerR
CD630_06180	1	0	3.025	NA	1.317	CD630_06180	5	21	-2.081	0.00337137	-3.202	CD630_06180	5	1	2.022	0.28606	1.234	CD630_06180	Transcriptional	regulator,	LytR	family	KT	Regulations	TR_LytR
CD630_06190	2	1	2.668	0.0886624	2.024	CD630_06190	10	7	0.588	0.268538	1.311	CD630_06190	16	2	2.956	0.000642262	3.675	CD630_06190	Conserved	hypothetical	protein	notInCOG	UNKNOWN	CHP
CD630_06200	4	1	2.492	0.028117	2.545	CD630_06200	56	36	0.651	0.150106	1.661	CD630_06200	42	16	1.33	0.0101364	2.817	CD630_06200	Conserved	hypothetical	protein	notInCOG	UNKNOWN	CHP
CD630_06210	0	2	-1.955	NA	-1.316	CD630_06210	70	118	-0.725	0.0306309	-2.41	CD630_06210	19	5	1.774	0.0667931	2.051	CD630_06210	Putative	membrane	protein	notInCOG	Cell_Wall	Membrane-protein
CD630_06220	2	1	0.844	0.53063	0.814	CD630_06220	15	21	-0.475	0.430137	-0.964	CD630_06220	25	1	4.33	5.24568e-05	4.314	CD630_06220	Conserved	hypothetical	protein	notInCOG	UNKNOWN	CHP
CD630_06230	0	0	NA	NA	NA	CD630_06230	0	0	0.012	NA	0.007	CD630_06230	1	0	1.276	NA	0.438	CD630_06230	Conserved	hypothetical	protein	notInCOG	notInMA2HTML	notInMA2HTML
CD630_06240	0	0	-0.479	NA	-0.137	CD630_06240	2	2	-0.38	0.685607	-0.524	CD630_06240	2	1	1.037	0.581576	0.668	CD630_06240	Putative	transcriptional	regulator,	activator	Mor	KX	Regulations	TR_Mor
CD630_06250	0	1	-1.188	NA	-0.844	CD630_06250	17	26	-0.599	0.128852	-1.746	CD630_06250	30	18	0.741	0.185709	1.509	CD630_06250	Putative	phage	protein	notInCOG	Mobile_Element	Phage-protein
CD630_06260	0	1	-2.572	NA	-1.361	CD630_06260	22	12	0.873	0.0964457	1.895	CD630_06260	42	50	-0.267	0.545237	-0.728	CD630_06260	Putative	replicative	helicase	DnaB-like	L	Metabolism_Nucleic_Acid	DNA_replication
CD630_06270	0	0	NA	NA	NA	CD630_06270	10	3	1.898	3.34047e-05	4.437	CD630_06270	10	17	-0.655	0.387571	-1.012	CD630_06270	Putative	transcriptional	regulator,	activator	Mor	KX	Regulations	TR_Mor
CD630_06271	1	0	2.021	0.403707	1.058	CD630_06271	21	6	1.717	0.0099462	2.837	CD630_06271	5	664	-7.159	1.16497e-29	-11.58	CD630_06271	Putative	ferredoxin	C	notInMA2HTML	notInMA2HTML
CD630_06280	1	1	0.156	0.921641	0.137	CD630_06280	21	14	0.595	0.365601	1.089	CD630_06280	13	1470	-6.806	4.59875e-38	-13.171	CD630_06280	Putative	membrane	protein	notInCOG	Cell_Wall	Membrane-protein
CD630_06290	48	2	4.249	2.33409e-10	6.753	CD630_06290	131	117	0.174	0.734879	0.444	CD630_06290	481	38	3.683	8.49323e-30	11.608	CD630_06290	Transcriptional	regulator,	Crp	family	T	Regulations	TR_Crp
CD630_06300	0	2	-2.56	NA	-1.606	CD630_06300	1	1	0.61	NA	0.4	CD630_06300	3	0	2.839	0.100447	1.848	CD630_06300	Putative	drug/sodium	antiporter,	MATE	family	V	Membrane_Transport	antiporter_antiporter
CD630_06310	0	0	-0.324	NA	-0.112	CD630_06310	8	14	-0.746	0.061072	-2.112	CD630_06310	14	18	-0.352	0.669423	-0.522	CD630_06310	Putative	transcriptional	regulator	K	Regulations	TR
CD630_06320	0	0	NA	NA	NA	CD630_06320	6	10	-0.565	0.295934	-1.243	CD630_06320	17	16	0.102	0.892218	0.17	CD630_06320	Conserved	hypothetical	protein	notInCOG	UNKNOWN	CHP
CD630_06330	1	3	-1.907	0.142501	-1.765	CD630_06330	20	18	0.075	0.85231	0.25	CD630_06330	47	33	0.522	0.180869	1.525	CD630_06330	Conserved	hypothetical	protein	L	UNKNOWN	CHP
CD630_06340	1	2	-0.718	0.631254	-0.635	CD630_06340	19	45	-1.184	3.38562e-05	-4.433	CD630_06340	36	19	0.926	0.0940279	1.881	CD630_06340	Conserved	hypothetical	protein	notInCOG	UNKNOWN	CHP
CD630_06350	2	3	-0.359	0.785321	-0.377	CD630_06350	44	62	-0.511	0.0122065	-2.762	CD630_06350	103	63	0.701	0.0322869	2.37	CD630_06350	Putative	hydrolase	HR	Cell_Factor	Hydrolase
CD630_06360	2	3	-0.404	0.739614	-0.454	CD630_06360	47	27	0.815	9.05698e-05	4.203	CD630_06360	83	33	1.358	0.00033025	3.854	CD630_06360	Putative	radical	SAM	superfamily	protein,	DUF85	family	L	Cell_Factor	SAM
CD630_06370	2	3	-1.077	0.384955	-1.095	CD630_06370	18	12	0.561	0.10281	1.862	CD630_06370	15	5	1.553	0.0907611	1.899	CD630_06370	Putative	acetyltransferase	J	Cell_Factor	Acetyltransferase
CD630_06380	2	1	1.108	0.438737	0.98	CD630_06380	11	8	0.535	0.17709	1.567	CD630_06380	4	1	2.131	0.1819	1.521	CD630_06380	Conserved	hypothetical	protein	notInCOG	Cell_Factor	Acetyltransferase
CD630_06390	1	6	-2.489	0.0166286	-2.749	CD630_06390	109	236	-1.094	6.95264e-08	-5.695	CD630_06390	54	162	-1.547	0.00464444	-3.084	CD630_06390	Conserved	hypothetical	protein	notInCOG	UNKNOWN	CHP
CD630_06400	0	1	-1.142	NA	-0.634	CD630_06400	11	49	-2.213	1.48399e-06	-5.105	CD630_06400	14	26	-0.813	0.248589	-1.326	CD630_06400	Conserved	hypothetical	protein	notInCOG	UNKNOWN	CHP
CD630_06410	0	3	-3.067	0.0455906	-2.342	CD630_06410	22	238	-3.39	1.62134e-18	-9.091	CD630_06410	21	16	0.413	0.52639	0.759	CD630_06410	Putative	membrane	protein	notInCOG	Regulations	TR
CD630_06420	0	3	-2.781	0.0845527	-2.048	CD630_06420	15	116	-2.908	1.94644e-22	-10.057	CD630_06420	25	12	1.059	0.0414956	2.264	CD630_06420	Transcriptional	regulator,	HTH-type	K	Regulations	TR
CD630_06421	240	96	1.329	0.0142311	2.81	CD630_06421	839	97	3.108	1.16986e-14	8.031	CD630_06421	152	62	1.299	0.0234139	2.503	CD630_06421	Conserved	hypothetical	protein	notInCOG	UNKNOWN	CHP_CD630
CD630_06430	1	2	-1.456	0.3033	-1.278	CD630_06430	25	30	-0.334	0.257326	-1.34	CD630_06430	36	35	0.026	0.951345	0.076	CD630_06430	Two-component	response	regulator	TK	notInMA2HTML	notInMA2HTML
CD630_06440	0	3	-2.86	0.0339749	-2.469	CD630_06440	32	39	-0.255	0.508886	-0.818	CD630_06440	30	46	-0.579	0.219732	-1.403	CD630_06440	Two-component	sensor	histidine	kinase	T	OPERONS_(Automatic)	CD0643
CD630_06450	1	10	-3.202	0.00043093	-3.916	CD630_06450	38	51	-0.365	0.228071	-1.417	CD630_06450	67	48	0.492	0.226234	1.385	CD630_06450	ABC-type	transport	system,	lantibiotic/multidrug-family	ATP-binding	protein	V	Membrane_Transport	ABC
CD630_06460	1	3	-2.203	0.118643	-1.865	CD630_06460	21	23	-0.047	0.911215	-0.154	CD630_06460	8	14	-0.641	0.467867	-0.861	CD630_06460	ABC-type	transport	system,	lantibiotic/multidrug-family	permease	notInCOG	Membrane_Transport	ABC
CD630_06470	0	3	-2.554	0.0807126	-2.072	CD630_06470	8	9	-0.092	0.919428	-0.142	CD630_06470	6	6	0.251	0.78164	0.343	CD630_06470	Fragment	of	putative	fic	family	protein	(C-terminal	region)	notInCOG	notInMA2HTML	notInMA2HTML
CD630_06480	2	20	-2.911	0.000160912	-4.172	CD630_06480	203	428	-1.07	0.000179976	-4.031	CD630_06480	332	429	-0.374	0.3995	-0.989	CD630_06480	Transcriptional	regulator,	GntR	family	K	Regulations	TR_GntR
CD630_06490	0	0	-0.004	NA	-0.002	CD630_06490	10	11	-0.079	0.903481	-0.169	CD630_06490	42	17	1.281	0.00790821	2.905	CD630_06490	Putative	peptidase,	S9	family	E	Cell_Factor	Peptidase_S9
CD630_06500	1	1	-0.383	NA	-0.27	CD630_06500	17	18	-0.098	0.848712	-0.256	CD630_06500	49	39	0.297	0.573173	0.682	CD630_06500	Putative	peptidase,	S9	family	E	Cell_Factor	Peptidase_S9
CD630_06510	0	1	-0.63	NA	-0.273	CD630_06510	20	18	0.161	0.744569	0.427	CD630_06510	52	31	0.733	0.204145	1.449	CD630_06510	Putative	permease	notInCOG	Cell_Factor	Peptidase_S9
CD630_06511	0	0	0.294	NA	0.083	CD630_06511	1	0	0.981	NA	0.6	CD630_06511	0	0	-1.574	NA	-0.412	CD630_06511	Conserved	hypothetical	protein	notInCOG	UNKNOWN	CHP_CD630
CD630_06512	0	0	NA	NA	NA	CD630_06512	0	0	NA	NA	NA	CD630_06512	0	0	NA	NA	NA	CD630_06512	Conserved	hypothetical	protein	notInCOG	notInMA2HTML	notInMA2HTML
CD630_06520	0	5	-3.381	0.00750012	-3.049	CD630_06520	24	37	-0.674	0.321981	-1.185	CD630_06520	26	66	-1.401	0.000167425	-4.029	CD630_06520	Transcriptional	regulator,	GntR	family	K	Membrane_Transport	ABC_Multidrug
CD630_06530	2	14	-3.353	1.43637e-05	-4.743	CD630_06530	39	66	-0.762	0.00253626	-3.29	CD630_06530	47	96	-1.03	0.00259209	-3.269	CD630_06530	ABC-type	transport	system,	multidrug-family	ATP-binding	protein	V	Membrane_Transport	ABC_Multidrug
CD630_06540	1	4	-1.461	0.180507	-1.63	CD630_06540	18	25	-0.521	0.141811	-1.694	CD630_06540	12	4	1.723	0.0627168	2.083	CD630_06540	ABC-type	transport	system,	permease	protein	notInCOG	Membrane_Transport	ABC_Multidrug
CD630_06550	0	0	1.301	NA	0.55	CD630_06550	25	24	0.128	0.759382	0.402	CD630_06550	44	124	-1.49	0.000275393	-3.903	CD630_06550	Putative	beta-lactamase-like	protein	R	Stress	Beta-lactamase
CD630_06560	0	2	-2.17	NA	-1.336	CD630_06560	6	9	-0.536	0.381875	-1.057	CD630_06560	14	2	2.465	0.00384135	3.146	CD630_06560	Chloride	ion	channel	protein	P	Membrane_Transport	Antiporter
CD630_06570	2	2	-0.064	0.967468	-0.06	CD630_06570	16	18	-0.208	0.76343	-0.396	CD630_06570	57	4	3.762	7.04888e-10	6.448	CD630_06570	Na(+)/H(+)	antiporter	P	Membrane_Transport	Antiporter
CD630_06580	3	8	-1.36	0.275227	-1.347	CD630_06580	157	190	-0.271	0.394321	-1.033	CD630_06580	30	54	-0.826	0.088489	-1.912	CD630_06580	Transcriptional	regulator,	beta-lactams	repressor	K	Regulations	TR_Beta-lactams_repressor
CD630_06590	11	0	6.837	0.0793156	2.082	CD630_06590	42	39	0.124	0.80386	0.328	CD630_06590	2	0	2.716	NA	1.34	CD630_06590	Alternative	RNA	polymerase	sigma	factors	K	Virulence_Factors	PaLoc
CD630_06600	2067	2	9.96	2.47618e-28	11.479	CD630_06600	8394	2558	1.714	1.16327e-07	5.601	CD630_06600	2894	45	5.991	1.34482e-77	18.919	CD630_06600	Toxin	B	G-G	Virulence_Factors	PaLoc
CD630_06610	21	0	7.788	3.33448e-06	5.053	CD630_06610	103	26	1.98	1.84924e-08	5.931	CD630_06610	15	2	3.203	0.00157316	3.418	CD630_06610	Holin-like	pore-forming	protein	notInCOG	Virulence_Factors	PaLoc
CD630_06620	6	0	5.848	0.000818069	3.739	CD630_06620	76	22	1.735	3.17185e-07	5.408	CD630_06620	32	2	3.907	3.01486e-06	4.947	CD630_06620	Fragment	of	phage	endolysin	CwlH	notInCOG	Virulence_Factors	PaLoc
CD630_06625	1	0	3.731	NA	1.824	CD630_06625	29	9	1.714	2.63775e-06	4.988	CD630_06625	6	0	4.629	0.00318787	3.205	CD630_06625	Fragment	of	Holin-like	protein	UviB	notInCOG	notInMA2HTML	notInMA2HTML
CD630_06630	4374	51	6.434	7.99592e-39	13.443	CD630_06630	38104	90519	-1.248	4.00316e-32	-12.11	CD630_06630	15632	157	6.633	6.36872e-125	24.062	CD630_06630	Toxin	A	G-G-G	Virulence_Factors	PaLoc
CD630_06640	3	4	-0.312	0.844955	-0.274	CD630_06640	159	183	-0.2	0.692385	-0.513	CD630_06640	425	104	2.025	6.20934e-05	4.274	CD630_06640	Negative	regulator	of	toxin	gene	expression	notInCOG	Virulence_Factors	PaLoc
CD630_06641	1	3	-1.179	0.52103	-0.831	CD630_06641	18	33	-0.871	0.000683927	-3.679	CD630_06641	57	19	1.586	0.00229946	3.305	CD630_06641	Conserved	hypothetical	protein	notInCOG	notInMA2HTML	notInMA2HTML
CD630_06642	8	2	1.875	0.0133165	2.836	CD630_06642	115	13	3.153	3.2458e-23	10.24	CD630_06642	175	14	3.594	8.16761e-17	8.608	CD630_06642	Conserved	hypothetical	protein	notInCOG	notInMA2HTML	notInMA2HTML
CD630_06650	2	0	2.971	0.0515801	2.285	CD630_06650	82	1	6.834	5.96607e-17	8.677	CD630_06650	29	0	6.055	5.81779e-05	4.289	CD630_06650	ABC-type	transport	system,	lantibiotic/multidrug-family	permease	V	Membrane_Transport	ABC_Lantibiotic
CD630_06660	3	0	4.073	0.0202394	2.674	CD630_06660	108	1	7.154	7.94591e-30	11.658	CD630_06660	20	0	6.494	0.0158491	2.653	CD630_06660	ABC-type	transport	system,	lantibiotic/multidrug-family	permease	V	Membrane_Transport	ABC_Lantibiotic
CD630_06670	2	0	4.443	0.0341432	2.467	CD630_06670	139	1	6.833	6.48917e-27	11.056	CD630_06670	65	0	7.193	7.40844e-08	5.658	CD630_06670	ABC-type	transport	system,	lantibiotic/multidrug-family	ATP-binding	protein	V	Membrane_Transport	ABC_Lantibiotic
CD630_06680	1	1	-0.786	NA	-0.568	CD630_06680	107	53	1.006	0.00361152	3.18	CD630_06680	90	247	-1.481	1.55971e-05	-4.594	CD630_06680	Two-component	response	regulator	TK	Regulations	TCS
CD630_06690	5	3	0.567	0.536435	0.804	CD630_06690	222	83	1.429	1.07425e-05	4.692	CD630_06690	129	178	-0.46	0.153575	-1.62	CD630_06690	Two-component	sensor	histidine	kinase	T	Regulations	TCS
CD630_06700	3	1	0.943	0.407229	1.051	CD630_06700	74	6	3.583	4.35768e-42	13.909	CD630_06700	20	12	0.703	0.394651	0.999	CD630_06700	Transcriptional	regulator,	beta-lactams	repressor	K	Regulations	TR
CD630_06710	0	0	1.884	NA	0.618	CD630_06710	22	13	0.789	0.0332578	2.376	CD630_06710	28	12	1.19	0.0201404	2.562	CD630_06710	Putative	enzyme,	glyoxalase	family	Q	Cell_Factor	Glyoxalase
CD630_06720	8	38	-2.169	1.97651e-05	-4.672	CD630_06720	534	167	1.681	7.62804e-06	4.764	CD630_06720	607	3789	-2.642	1.61047e-26	-10.928	CD630_06720	Conserved	hypothetical	protein	H	UNKNOWN	CHP
CD630_06730	3	1	0.859	0.478405	0.909	CD630_06730	201	43	2.224	2.68618e-05	4.487	CD630_06730	170	182	-0.089	0.813026	-0.295	CD630_06730	Putative	methyltransferase	I	Cell_Factor	Methyltransferase
CD630_06740	0	0	1.779	NA	0.503	CD630_06740	9	2	2.155	0.000941624	3.587	CD630_06740	0	0	0.727	NA	0.191	CD630_06740	Conserved	hypothetical	protein	notInCOG	UNKNOWN	CHP
CD630_06750	11	1	3.036	0.000444226	3.909	CD630_06750	544	37	3.855	9.19772e-09	6.054	CD630_06750	192	41	2.256	0.000121461	4.11	CD630_06750	Putative	acetyltransferase	J	Regulations	TR_csfT
CD630_06760	1	1	0.354	NA	0.21	CD630_06760	30	15	1.018	0.00506063	3.072	CD630_06760	24	31	-0.307	0.581576	-0.668	CD630_06760	Anti	Sigma	factors,	ECF	family	notInCOG	notInMA2HTML	notInMA2HTML
CD630_06770	0	0	-0.483	NA	-0.138	CD630_06770	6	5	0.193	0.813653	0.313	CD630_06770	6	18	-1.863	0.00418666	-3.119	CD630_06770	Extra-Cytoplasmic	Function	sigma	factors,	ECF	family	K	OPERONS_(Automatic)	CD0676
CD630_06780	0	0	NA	NA	NA	CD630_06780	1	0	3.245	NA	2.445	CD630_06780	0	0	-0.853	NA	-0.229	CD630_06780	Fragment	of	conserved	hypothetical	protein	(C-terminal	region)	notInCOG	UNKNOWN	CHP
CD630_06790	0	3	-2.954	0.0653845	-2.18	CD630_06790	10	10	0.013	0.980324	0.034	CD630_06790	31	46	-0.6	0.196157	-1.475	CD630_06790	Conserved	hypothetical	protein	notInCOG	UNKNOWN	CHP
CD630_06800	0	0	0.359	NA	0.102	CD630_06800	8	3	1.432	0.0115412	2.783	CD630_06800	7	21	-1.61	0.00774291	-2.913	CD630_06800	Conserved	hypothetical	protein,	DUF1486	family	R	UNKNOWN	CHP
CD630_06810	1	2	-0.954	0.560485	-0.756	CD630_06810	12	13	-0.18	0.684857	-0.526	CD630_06810	19	38	-1.022	0.0467236	-2.213	CD630_06810	Transporter,	Major	Facilitator	Superfamily	(MFS)	P	Membrane_Transport	MFS
CD630_06820	1	4	-1.823	0.330964	-1.214	CD630_06820	12	27	-1.079	0.00763254	-2.931	CD630_06820	20	9	1.161	0.036275	2.323	CD630_06820	Putative	sodium:solute	symporter	E	Membrane_Transport	Symporter
CD630_06830	4	13	-1.523	0.0325808	-2.487	CD630_06830	79	89	-0.191	0.716157	-0.475	CD630_06830	174	73	1.24	0.000111801	4.131	CD630_06830	Transcriptional	regulator,	LacI	family	K	Regulations	TR_LacI
CD630_06840	100	3	5.117	9.31729e-20	9.525	CD630_06840	232	550	-1.245	0.0803197	-1.985	CD630_06840	2676	2	10.334	1.97268e-44	14.252	CD630_06840	Putative	ATP-dependent	peptidase,	M41	family	O	Cell_Factor	Peptidase_M41
CD630_06850	52	82	-0.68	0.186873	-1.608	CD630_06850	4565	1074	2.087	2.25083e-08	5.897	CD630_06850	4154	3757	0.145	0.658025	0.54	CD630_06850	Translation	initiation	factor	IF-3	J	Translation	Ribosomal
CD630_06860	20	53	-1.44	0.038392	-2.419	CD630_06860	1999	897	1.156	0.000270811	3.927	CD630_06860	2390	5304	-1.151	5.71577e-05	-4.294	CD630_06860	50S	ribosomal	protein	L35	J	Translation	Ribosomal
CD630_06870	55	160	-1.574	9.63457e-06	-4.835	CD630_06870	2391	724	1.723	7.49111e-06	4.769	CD630_06870	3169	2728	0.216	0.420858	0.946	CD630_06870	50S	ribosomal	protein	L20	J	Translation	Ribosomal
CD630_06880	1	2	-1.435	0.417544	-1.028	CD630_06880	39	52	-0.405	0.384244	-1.053	CD630_06880	38	111	-1.547	4.02518e-06	-4.887	CD630_06880	Conserved	hypothetical	protein	notInCOG	UNKNOWN	CHP
CD630_06890	1	3	-2.319	0.118429	-1.867	CD630_06890	167	317	-0.915	0.000137829	-4.101	CD630_06890	385	388	-0.014	0.975997	-0.037	CD630_06890	Putative	nucleotide	phosphodiesterase	FV-FV	Metabolism_Nucleic_Acid	Nucleotide_phosphodiesterase
CD630_06900	1	0	2.024	NA	0.851	CD630_06900	103	109	-0.075	0.886765	-0.193	CD630_06900	227	44	2.359	5.02153e-18	8.928	CD630_06900	Putative	nucleotide	phosphodiesterase	FV-FV	Metabolism_Nucleic_Acid	Nucleotide_phosphodiesterase
CD630_06910	6	1	2.322	0.037138	2.434	CD630_06910	69	73	-0.097	0.841978	-0.265	CD630_06910	134	11	3.593	1.34359e-16	8.549	CD630_06910	Putative	short	chain	dehydrogenase/reductase,	SDR	family	R	Metabolism_Carbon	Dehydrogenase
CD630_06920	3	3	0.334	0.755259	0.427	CD630_06920	187	141	0.426	0.227506	1.418	CD630_06920	199	97	1.036	0.0068674	2.955	CD630_06920	Putative	metallo-hydrolase/oxidoreductase	P	Metabolism_Carbon	Metallo-hydrolase
CD630_06930	0	2	-1.652	NA	-1.03	CD630_06930	125	18	2.846	1.23116e-09	6.387	CD630_06930	120	45	1.427	6.07558e-06	4.8	CD630_06930	Transcriptional	regulator,	MerR	family	K-T	Regulations	TR_MerR
CD630_06940	1	6	-2.799	0.0197292	-2.684	CD630_06940	10	64	-2.631	1.25148e-06	-5.139	CD630_06940	17	26	-0.589	0.335028	-1.123	CD630_06940	Transcriptional	regulator,	TetR	family	K	Regulations	TR_TetR
CD630_06941	0	1	-1.756	NA	-1.02	CD630_06941	3	11	-1.934	0.000644884	-3.695	CD630_06941	2	2	-0.312	0.845331	-0.244	CD630_06941	Conserved	hypothetical	protein	notInCOG	notInMA2HTML	notInMA2HTML
CD630_06950	18	1	3.931	8.38637e-07	5.331	CD630_06950	93	70	0.412	0.54643	0.754	CD630_06950	154	7	4.503	8.96894e-09	6.03	CD630_06950	Putative	exported	metalloendopeptidase	E	Cell_Factor	Peptidase-metallo
CD630_06960	20	9	1.207	0.00707526	3.068	CD630_06960	130	173	-0.424	0.0601109	-2.12	CD630_06960	377	187	1.014	0.0110557	2.787	CD630_06960	Putative	cation	transport	protein,	Trk	family	P	Membrane_Transport	Transport_cation
CD630_06970	18	7	1.245	0.0218285	2.643	CD630_06970	73	149	-1.02	7.44231e-05	-4.249	CD630_06970	272	168	0.697	0.118703	1.76	CD630_06970	Putative	regulator	of	K+	conductance	PT	Cell_Wall	Conductance_potassium
CD630_06980	1	1	-0.074	0.971072	-0.054	CD630_06980	25	24	0.072	0.919897	0.141	CD630_06980	43	30	0.561	0.173538	1.549	CD630_06980	Putative	tRNA/rRNA	methyltransferase,	SpoU	J	Metabolism_Nucleic_Acid	Methyltransferase_tRNA-rRNA
CD630_06990	8	0	4.503	0.00183699	3.5	CD630_06990	160	75	1.084	0.00110522	3.538	CD630_06990	914	799	0.191	0.593056	0.649	CD630_06990	Phenylalanyl-tRNA	synthetase	alpha	chain	(Phenylalanine--tRNA	ligase	alpha	chain)	(PheRS)	J	Translation	tRNA-Phenylalanine_biosynthesis
CD630_07000	28	9	1.625	3.11967e-05	4.567	CD630_07000	537	321	0.74	0.00144023	3.459	CD630_07000	2097	2795	-0.415	0.0593464	-2.107	CD630_07000	Phenylalanyl-tRNA	synthetase	subunit	beta	(Phenylalanine--tRNA	ligase	beta	chain)	(PheRS)	J-J	notInMA2HTML	notInMA2HTML
CD630_07010	23	17	0.496	0.322294	1.234	CD630_07010	454	250	0.866	0.00329253	3.209	CD630_07010	980	1281	-0.387	0.137338	-1.682	CD630_07010	Putative	cell-division	protein	D	notInMA2HTML	notInMA2HTML
CD630_07020	1	0	1.975	NA	0.837	CD630_07020	8	9	-0.101	0.820919	-0.302	CD630_07020	6	19	-1.566	0.136357	-1.686	CD630_07020	Putative	membrane	protein,	DUF1275	family	S	Cell_Wall	Membrane-protein
CD630_07030	1	8	-3.366	0.00115775	-3.637	CD630_07030	231	355	-0.633	0.00413615	-3.136	CD630_07030	360	875	-1.287	6.32898e-09	-6.09	CD630_07030	Putative	peptidase,	U32	family	J-J	notInMA2HTML	notInMA2HTML
CD630_07040	2	9	-1.993	0.0454461	-2.346	CD630_07040	317	206	0.619	2.66651e-05	4.489	CD630_07040	613	382	0.678	0.0795886	1.967	CD630_07040	Putative	metal-dependent	phosphohydrolase	R	Cell_Factor	Hydrolase_NUDIX
CD630_07050	2	9	-2.133	0.0123599	-2.864	CD630_07050	234	148	0.667	0.000411901	3.816	CD630_07050	339	334	0.014	0.969664	0.047	CD630_07050	Putative	hydrolase,	NUDIX	family	F	Cell_Factor	Hydrolase_NUDIX
CD630_07060	2	14	-2.844	7.08956e-05	-4.375	CD630_07060	160	119	0.43	0.0652201	2.082	CD630_07060	337	405	-0.273	0.456927	-0.88	CD630_07060	Putative	nitroreductase	C-C	Cell_Factor	Nitroredutase
CD630_07070	27	47	-0.775	0.0599494	-2.22	CD630_07070	1384	2448	-0.822	0.0135126	-2.725	CD630_07070	845	1040	-0.298	0.385699	-1.016	CD630_07070	Putative	diguanylate	kinase	signaling	protein	ET-ET-T	Cell_Factor	Signaling-protein
CD630_07080	398	1862	-2.222	2.52827e-09	-6.371	CD630_07080	3370	5101	-0.599	0.000835116	-3.622	CD630_07080	8194	6010	0.447	0.125267	1.732	CD630_07080	Peptidase	D,	aminoacyl-histidine	dipeptidase	E	Cell_Factor	Peptidase-D_M20C
CD630_07090	3	8	-1.589	0.0394051	-2.407	CD630_07090	141	324	-1.185	2.49552e-08	-5.879	CD630_07090	525	1029	-0.974	0.00107053	-3.531	CD630_07090	DNA	mismatch	repair	protein	L	Metabolism_Nucleic_Acid	DNA_repair
CD630_07100	1	1	-0.528	0.752753	-0.431	CD630_07100	61	77	-0.357	0.0765085	-2.007	CD630_07100	136	186	-0.467	0.226234	-1.385	CD630_07100	Conserved	hypothetical	protein,	DUF523	family	S	UNKNOWN	CHP
CD630_07110	18	11	0.744	0.0985322	1.968	CD630_07110	349	485	-0.467	0.000953397	-3.584	CD630_07110	1216	1242	-0.032	0.915347	-0.133	CD630_07110	Arginyl-tRNA	synthetase	(Arginine--tRNA	ligase)	(ArgRS)	J	Translation	tRNA-Arginine_biosynthesis
CD630_07120	3	3	-0.254	0.849536	-0.264	CD630_07120	111	46	1.272	0.000361675	3.852	CD630_07120	17	42	-1.261	0.109555	-1.8	CD630_07120	Conserved	hypothetical	protein	notInCOG	UNKNOWN	CHP
CD630_07121	3	0	3.178	0.0455263	2.343	CD630_07121	190	140	0.45	0.436184	0.953	CD630_07121	10	0	4.598	0.00149633	3.433	CD630_07121	Conserved	hypothetical	protein	notInCOG	UNKNOWN	CHP_CD630
CD630_07130	5	6	-0.246	0.746153	-0.441	CD630_07130	269	217	0.307	0.282046	1.278	CD630_07130	193	489	-1.333	1.07326e-07	-5.592	CD630_07130	Putative	radical	SAM	domain-containing	protein	R	Cell_Factor	SAM
CD630_07140	2	7	-1.624	0.070305	-2.144	CD630_07140	149	143	0.062	0.875691	0.212	CD630_07140	254	564	-1.158	0.000706042	-3.649	CD630_07140	Putative	protein	involved	in	protein-protein	interactions	UW	Cell_Factor	SAM
CD630_07141	0	0	NA	NA	NA	CD630_07141	1	1	0.442	0.792041	0.349	CD630_07141	0	2	-2.062	NA	-1.058	CD630_07141	Fragment	of	sugar	O-acetyltransferase	(C-terminal	region)	notInCOG	notInMA2HTML	notInMA2HTML
CD630_07150	12	67	-2.518	1.0502e-06	-5.285	CD630_07150	732	3949	-2.428	2.37171e-16	-8.512	CD630_07150	1214	1918	-0.661	0.144025	-1.656	CD630_07150	Phosphate	butyryltransferase	(Phosphotransbutyrylase)	C	Fermentation	Butyrate_production_transferase
CD630_07160	87	174	-0.968	0.0082846	-3.012	CD630_07160	6127	21370	-1.802	1.8066e-12	-7.361	CD630_07160	25882	4639	2.48	1.66641e-06	5.069	CD630_07160	Bifunctional	carbon	monoxide	dehydrogenase/acetyl-CoA	synthase	(CODH)	C	Metabolism_Carbon	CO_dehydrogenase
CD630_07170	12	7	0.936	0.139306	1.779	CD630_07170	1523	4004	-1.392	9.40675e-16	-8.343	CD630_07170	4710	1147	2.038	5.17351e-06	4.835	CD630_07170	Bifunctional	carbon	monoxide	dehydrogenase/acetyl-CoA	synthase,	accessory	protein	O	Metabolism_Carbon	CO_dehydrogenase
CD630_07180	94	142	-0.567	0.0339749	-2.469	CD630_07180	3202	9198	-1.521	6.50773e-39	-13.361	CD630_07180	17320	6130	1.498	0.000122748	4.107	CD630_07180	Formate--tetrahydrofolate	ligase	(Formyltetrahydrofolate	synthetase)	(FHS)	(FTHFS)	F	Metabolism_Carbon	Folate
CD630_07190	5	2	1.108	0.254904	1.404	CD630_07190	1087	2962	-1.447	2.37538e-09	-6.281	CD630_07190	2664	1398	0.929	0.0316626	2.378	CD630_07190	Methenyltetrahydrofolate	cyclohydrolase	(5,10-methenyltetrahydrofolate	5-hydrolase)	E	Metabolism_Carbon	Folate
CD630_07200	6	2	1.532	0.0740507	2.119	CD630_07200	1046	2434	-1.22	5.12077e-09	-6.153	CD630_07200	3526	1944	0.859	0.0670821	2.049	CD630_07200	Bifunctional	protein	folD	[Includes:	Methylenetetrahydrofolate	dehydrogenase	;	Methenyltetrahydrofolate	cyclohydrolase]	H	Metabolism_Carbon	CO_dehydrogenase
CD630_07210	3	2	1.295	0.272801	1.354	CD630_07210	567	1593	-1.496	7.95391e-10	-6.458	CD630_07210	3294	1443	1.19	0.00861967	2.875	CD630_07210	Conserved	hypothetical	protein	notInCOG	Metabolism_Carbon	CO_dehydrogenase
CD630_07220	5	3	0.639	0.55899	0.761	CD630_07220	1299	3074	-1.244	1.35752e-05	-4.642	CD630_07220	3910	2240	0.803	0.0997367	1.851	CD630_07220	5,10-methylenetetrahydrofolate	reductase	E	Metabolism_Carbon	CO_dehydrogenase
CD630_07230	20	6	1.726	0.014711	2.797	CD630_07230	1479	2670	-0.853	3.5187e-05	-4.424	CD630_07230	5982	1576	1.924	3.67928e-06	4.905	CD630_07230	Bifunctional	carbon	monoxide	dehydrogenase/acetyl-CoA	synthase,	dihydrolipoyl	dehydrogenase	subunit	C	Metabolism_Carbon	CO_dehydrogenase
CD630_07240	10	3	1.945	0.01667	2.747	CD630_07240	1449	2539	-0.81	0.00575342	-3.029	CD630_07240	4270	1205	1.824	6.00098e-05	4.282	CD630_07240	Bifunctional	carbon	monoxide	dehydrogenase/acetyl-CoA	synthase,nickel-inserting	subunit	O	Metabolism_Carbon	CO_dehydrogenase
CD630_07250	29	30	0.04	0.944477	0.1	CD630_07250	2311	3906	-0.758	0.00123177	-3.506	CD630_07250	6202	1038	2.579	1.61924e-09	6.315	CD630_07250	Bifunctional	carbon	monoxide	dehydrogenase/acetyl-CoA	synthase,	subunit	delta	C	Metabolism_Carbon	CO_dehydrogenase
CD630_07260	36	4	3.232	1.19456e-10	6.861	CD630_07260	3055	6557	-1.102	1.2179e-06	-5.145	CD630_07260	6583	1059	2.635	4.01577e-10	6.539	CD630_07260	Bifunctional	carbon	monoxide	dehydrogenase/acetyl-CoA	synthase,	delta	subunit	C	Metabolism_Carbon	CO_dehydrogenase
CD630_07270	35	10	1.906	0.00110972	3.65	CD630_07270	3315	6170	-0.897	7.92865e-06	-4.756	CD630_07270	6622	1544	2.1	3.40329e-05	4.415	CD630_07270	Bifunctional	carbon	monoxide	dehydrogenase/acetyl-CoA	synthase,	methyltransferase	subunit	E	Metabolism_Carbon	CO_dehydrogenase
CD630_07280	142	38	1.921	1.46665e-08	6.08	CD630_07280	5672	11514	-1.022	7.6483e-07	-5.236	CD630_07280	18337	2128	3.107	1.16134e-10	6.731	CD630_07280	Bifunctional	carbon	monoxide	dehydrogenase/acetyl-CoA	synthase,	subunit	alpha/beta	C-C	Metabolism_Carbon	CO_dehydrogenase
CD630_07290	90	60	0.592	0.596772	0.691	CD630_07290	1342	3054	-1.187	5.90812e-06	-4.819	CD630_07290	3654	1427	1.356	0.000173443	4.02	CD630_07290	Glycine	cleavage	system	H	protein	E	Metabolism_Amino_Acid	Glycine_cleavage
CD630_07300	3	2	0.555	0.569039	0.739	CD630_07300	596	1652	-1.469	7.00367e-10	-6.479	CD630_07300	786	1391	-0.825	0.0621162	-2.087	CD630_07300	Putative	iron-sulfur	protein	S	Cell_Factor	Ligase
CD630_07310	1	2	-0.173	0.913571	-0.151	CD630_07310	290	700	-1.263	5.17255e-10	-6.526	CD630_07310	486	719	-0.567	0.226308	-1.384	CD630_07310	Putative	radical	SAM	superfamily	protein	R	Cell_Factor	Ligase
CD630_07320	0	0	-0.479	NA	-0.137	CD630_07320	296	727	-1.29	4.51658e-10	-6.548	CD630_07320	240	445	-0.889	0.0332514	-2.358	CD630_07320	Putative	radical	SAM	superfamily	protein	R	Cell_Factor	Ligase
CD630_07330	1	0	1.26	NA	0.542	CD630_07330	311	565	-0.866	0.000119424	-4.136	CD630_07330	287	547	-0.932	0.0484483	-2.197	CD630_07330	Putative	biotin/lipoate-protein	ligase	H	Cell_Factor	Ligase
CD630_07340	6	66	-3.407	6.89615e-16	-8.488	CD630_07340	1147	4255	-1.892	0.000110901	-4.154	CD630_07340	712	1382	-0.959	0.00119019	-3.501	CD630_07340	Conserved	hypothetical	protein	R	UNKNOWN	CHP
CD630_07350	24	169	-2.77	2.37258e-20	-9.672	CD630_07350	1934	5774	-1.578	3.36305e-05	-4.435	CD630_07350	3125	2059	0.601	0.170748	1.558	CD630_07350	Conserved	hypothetical	protein	notInCOG	UNKNOWN	CHP
CD630_07360	30	129	-2.076	6.84733e-12	-7.283	CD630_07360	1662	2559	-0.623	0.0780177	-1.998	CD630_07360	4018	1119	1.844	5.55409e-05	4.3	CD630_07360	Conserved	hypothetical	protein	notInCOG	UNKNOWN	CHP
CD630_07370	2	5	-1.163	0.286307	-1.32	CD630_07370	65	61	0.065	0.810031	0.319	CD630_07370	68	113	-0.737	0.0495712	-2.187	CD630_07370	Histidinol-phosphatase	(HolPase)	ER	Metabolism_Amino_Acid	Histidine_synthesis
CD630_07380	0	0	1.779	NA	0.503	CD630_07380	33	6	2.502	0.000137957	4.1	CD630_07380	2	7	-1.494	0.187711	-1.502	CD630_07380	Putative	exported	protein	notInCOG	Secretion	Exported-protein
CD630_07390	0	2	-1.496	0.488903	-0.887	CD630_07390	460	51	3.172	NA	4.458	CD630_07390	128	169	-0.398	0.319187	-1.159	CD630_07390	Putative	exported	protein	notInCOG	Secretion	Exported-protein
CD630_07400	5	1	1.73	0.108822	1.911	CD630_07400	43	9	2.253	3.55971e-05	4.421	CD630_07400	365	5	6.089	1.56571e-25	10.714	CD630_07400	Putative	pyridoxal	phosphate-dependent	aminotransferase	EF	Metabolism_Amino_Acid	PLP_aminotransferase
CD630_07410	2	2	0.228	0.873275	0.225	CD630_07410	55	7	3.05	8.15588e-09	6.074	CD630_07410	402	15	4.714	2.39502e-13	7.608	CD630_07410	Glycerol	kinase	(GK)	C	Metabolism_Carbon	Glycerol_utilization
CD630_07420	1	0	1.536	NA	0.797	CD630_07420	46	6	2.963	2.26085e-05	4.527	CD630_07420	268	13	4.389	1.57722e-13	7.664	CD630_07420	Putative	ethanolamine	transporter	E	Metabolism_Carbon	Glycerol_utilization
CD630_07430	3	5	-0.475	0.682265	-0.556	CD630_07430	33	81	-1.256	1.42961e-05	-4.63	CD630_07430	97	10	3.181	2.36394e-13	7.61	CD630_07430	Transcriptional	regulator,	DeoR	family	KG	Regulations	TR_DeoR
CD630_07440	4	13	-1.622	0.0102375	-2.935	CD630_07440	173	196	-0.201	0.515725	-0.807	CD630_07440	346	212	0.705	0.0481829	2.199	CD630_07440	Putative	MotA/TolQ/ExbB	proton	channel	N	Membrane_Transport	Proton_channel
CD630_07450	8	27	-1.558	0.00576757	-3.136	CD630_07450	98	81	0.276	0.210443	1.465	CD630_07450	272	124	1.136	0.00176185	3.384	CD630_07450	Putative	OmpA/MotB	proton	channel	N	Membrane_Transport	Proton_channel
CD630_07460	0	0	1.779	NA	0.503	CD630_07460	6	31	-2.297	1.87455e-07	-5.509	CD630_07460	2	0	2.22	NA	1.194	CD630_07460	Putative	membrane	protein	notInCOG	notInMA2HTML	notInMA2HTML
CD630_07470	5	15	-1.657	0.00622683	-3.111	CD630_07470	236	1024	-2.106	9.10913e-31	-11.845	CD630_07470	281	387	-0.459	0.105091	-1.822	CD630_07470	Putative	lipoprotein	G	Cell_Wall	Lipoprotein
CD630_07480	6	22	-1.95	0.00483825	-3.193	CD630_07480	527	998	-0.92	0.0029325	-3.246	CD630_07480	414	692	-0.739	0.00508333	-3.055	CD630_07480	Putative	diguanylate	kinase	signaling	protein	T-T	notInMA2HTML	notInMA2HTML
CD630_07490	4	10	-1.334	0.0795431	-2.081	CD630_07490	2417	221	3.451	4.0851e-10	6.564	CD630_07490	418	153	1.452	4.74113e-08	5.739	CD630_07490	Putative	DNA	helicase,	UvrD/REP	type	L	Cell_Factor	Helicase
CD630_07500	3	1	1.564	0.307174	1.269	CD630_07500	297	58	2.362	1.88714e-07	5.507	CD630_07500	225	48	2.229	8.92216e-08	5.625	CD630_07500	ABC-type	transport	system,	aminoacid-family	extracellular	solute-binding	protein	ET	Membrane_Transport	ABC
CD630_07510	14	0	6.156	9.47382e-06	4.839	CD630_07510	174	37	2.241	1.32076e-06	5.128	CD630_07510	188	27	2.786	4.31198e-15	8.128	CD630_07510	ABC-type	transport	system,	aminoacid-family	permease	E	Membrane_Transport	ABC
CD630_07520	14	2	3.03	0.000219351	4.094	CD630_07520	318	59	2.431	1.90695e-07	5.505	CD630_07520	277	51	2.435	8.85104e-11	6.773	CD630_07520	ABC-type	transport	system,	aminoacid-family	ATP-binding	protein	E	Membrane_Transport	ABC
CD630_07530	3	2	0.145	0.933005	0.119	CD630_07530	128	169	-0.408	0.269068	-1.309	CD630_07530	170	359	-1.072	1.57261e-05	-4.592	CD630_07530	Cysteine	desulfurase	E	Metabolism_Amino_Acid	Cysteine_desulfatase
CD630_07540	6	8	-0.508	0.705207	-0.517	CD630_07540	311	300	0.043	0.858883	0.24	CD630_07540	708	1140	-0.688	0.036275	-2.323	CD630_07540	Thiamine	biosynthesis	protein	ThiI	HJ	Metabolism_Nucleic_Acid	Thiamine_biosynthesis
CD630_07550	8	11	-0.431	0.585102	-0.709	CD630_07550	270	274	-0.029	0.937619	-0.112	CD630_07550	510	862	-0.761	0.017626	-2.613	CD630_07550	Type	IV	pilus	protein	NUW	Cell_Wall	Cell-surface_protein
CD630_07560	34	13	1.393	0.0719742	2.133	CD630_07560	479	331	0.536	0.000184105	4.025	CD630_07560	961	443	1.114	0.000969792	3.559	CD630_07560	Nitroreductase	C	Respiration_Anaerobic	Energy
CD630_07570	5	5	-0.073	0.949225	-0.091	CD630_07570	335	200	0.746	0.132295	1.732	CD630_07570	208	584	-1.494	5.90994e-07	-5.272	CD630_07570	Phosphodiesterases	protein	T-T	Regulations	Diguanylate_kinase_signaling_protein
CD630_07580	6	9	-0.419	0.567499	-0.742	CD630_07580	38	334	-3.132	2.08339e-18	-9.063	CD630_07580	124	334	-1.428	1.78092e-05	-4.564	CD630_07580	Pyruvate	formate-lyase	activating	enzyme	O	Fermentation	Formate_production
CD630_07590	47	117	-1.303	0.0695924	-2.15	CD630_07590	927	4071	-2.137	1.52281e-13	-7.697	CD630_07590	2007	12875	-2.682	1.72358e-27	-11.135	CD630_07590	Formate	acetyltransferase	(Pyruvate	formate-lyase)	C	Fermentation	Formate_production
CD630_07600	6	0	4.346	0.00337282	3.308	CD630_07600	167	217	-0.372	0.591666	-0.679	CD630_07600	261	5	5.725	2.79399e-20	9.504	CD630_07600	Putative	Ca2+/Na+	antiporter	P	Membrane_Transport	Antiporter
CD630_07610	29	8	1.885	0.000276043	4.033	CD630_07610	1162	486	1.254	6.90372e-08	5.696	CD630_07610	1942	1273	0.609	0.136363	1.686	CD630_07610	Putative	ATP-dependent	RNA	helicase	L	Metabolism_Nucleic_Acid	RNA_helicase_CD0761
CD630_07620	0	1	-1.91	NA	-1.176	CD630_07620	63	18	1.822	0.00393742	3.152	CD630_07620	493	86	2.52	0.0504873	2.178	CD630_07620	PTS	operon	regulator	K-GT	Membrane_Transport	PTS_Sorbitol
CD630_07630	0	0	NA	NA	NA	CD630_07630	13	6	1.151	0.123133	1.771	CD630_07630	229	25	3.218	0.000148668	4.059	CD630_07630	Sorbitol	operon	activator	protein	(Glucitol)	K	Membrane_Transport	PTS_Sorbitol
CD630_07640	1	1	0.136	NA	0.061	CD630_07640	41	6	2.767	0.0069368	2.965	CD630_07640	406	20	4.335	7.38818e-08	5.659	CD630_07640	PTS	system,	sorbitol-specific	IIC	component	(Glucitol)	G	Membrane_Transport	PTS_Sorbitol
CD630_07650	0	0	0.775	NA	0.22	CD630_07650	52	6	2.973	0.00928769	2.862	CD630_07650	428	43	3.327	2.06195e-05	4.531	CD630_07650	PTS	system,	sorbitol-specific	IIB	N-terminal	component	(Glucitol)	notInCOG	Membrane_Transport	PTS_Sorbitol
CD630_07660	0	1	-1.582	NA	-0.724	CD630_07660	82	7	3.613	0.00147234	3.452	CD630_07660	700	23	4.933	1.066e-09	6.383	CD630_07660	PTS	system,	sorbitol-specific	IIB	C-terminal	component	(Glucitol)	notInCOG	Membrane_Transport	PTS_Sorbitol
CD630_07670	0	0	-0.699	NA	-0.279	CD630_07670	56	5	3.414	0.00205378	3.354	CD630_07670	126	17	2.933	0.00132433	3.469	CD630_07670	PTS	system,	sorbitol-specific	IIA	component	(Glucitol)	G	Membrane_Transport	PTS_Sorbitol
CD630_07680	0	5	-3.21	0.0145217	-2.802	CD630_07680	182	13	3.795	0.00107711	3.546	CD630_07680	812	38	4.397	1.14781e-08	5.989	CD630_07680	Sorbitol	6-phosphate	2-dehydrogenase	(Glucitol)	I	Membrane_Transport	PTS_Sorbitol
CD630_07690	1	2	-1.424	0.31353	-1.255	CD630_07690	79	49	0.69	0.00239454	3.307	CD630_07690	139	182	-0.382	0.208308	-1.437	CD630_07690	Putative	oxidoreductase	subunit	C	notInMA2HTML	notInMA2HTML
CD630_07700	4	1	2.937	0.0242139	2.604	CD630_07700	590	247	1.26	0.0138827	2.716	CD630_07700	648	54	3.591	2.97413e-32	12.093	CD630_07700	Anti-sigma	F	factor	antagonist	DT	Sporulation	SpoII_SigF
CD630_07710	4	1	2.268	0.0376237	2.428	CD630_07710	685	236	1.539	0.000823789	3.626	CD630_07710	1940	81	4.576	1.46244e-30	11.762	CD630_07710	Anti-sigma	F	factor	(Stage	II	sporulation	protein	AB)	T	Sporulation	SpoII_SigF
CD630_07720	19	2	2.929	9.92648e-05	4.295	CD630_07720	1180	273	2.113	1.16766e-05	4.675	CD630_07720	2224	108	4.361	5.64347e-48	14.819	CD630_07720	RNA	polymerase	sigma-F	factor	K	Sporulation	SpoII_SigF
CD630_07730	5	0	5.692	0.00105827	3.664	CD630_07730	36	80	-1.149	0.115471	-1.803	CD630_07730	262	0	9.198	8.29585e-13	7.44	CD630_07730	Stage	V	sporulation	protein	AC	DE	Sporulation	SpoV
CD630_07740	26	0	8.093	2.20184e-09	6.395	CD630_07740	118	191	-0.697	0.337347	-1.151	CD630_07740	1269	0	11.476	1.51795e-19	9.32	CD630_07740	Stage	V	sporulation	protein	AD	DE	Sporulation	SpoV
CD630_07750	14	1	4.14	6.18259e-05	4.408	CD630_07750	31	41	-0.421	0.539808	-0.767	CD630_07750	259	1	7.703	3.24909e-15	8.163	CD630_07750	Stage	V	sporulation	protein	AE	DE	Sporulation	SpoV
CD630_07760	1	35	-4.736	1.51608e-10	-6.821	CD630_07760	219	377	-0.776	0.00770279	-2.927	CD630_07760	229	348	-0.609	0.0610367	-2.095	CD630_07760	Transcriptional	regulator,	LacI	family	K	Regulations	TR_LacI
CD630_07770	1	7	-2.738	0.017865	-2.721	CD630_07770	138	1767	-3.688	2.91329e-76	-18.782	CD630_07770	716	24	4.904	3.98612e-18	8.955	CD630_07770	Putative	membrane	protein	notInCOG	Cell_Factor	Peptidase_M20D
CD630_07780	1	1	-0.905	0.560485	-0.756	CD630_07780	52	583	-3.49	4.92295e-29	-11.499	CD630_07780	150	8	4.33	6.10758e-13	7.481	CD630_07780	Conserved	hypothetical	protein	notInCOG	Cell_Factor	Peptidase_M20D
CD630_07790	0	7	-3.515	0.00260585	-3.389	CD630_07790	217	1860	-3.103	1.68609e-18	-9.086	CD630_07790	964	68	3.822	1.97832e-13	7.634	CD630_07790	Putative	amidohydrolase,	M20D	peptidase	family	R	Cell_Factor	Peptidase_M20D
CD630_07800	2	9	-2.223	0.0181756	-2.715	CD630_07800	201	1325	-2.718	1.26211e-27	-11.207	CD630_07800	1220	69	4.147	5.46543e-14	7.802	CD630_07800	Conserved	hypothetical	protein,	DUF1177	family	notInCOG	Cell_Factor	Peptidase_M20D
CD630_07810	69	25	1.445	2.40072e-07	5.574	CD630_07810	906	782	0.211	0.448776	0.929	CD630_07810	3190	5873	-0.881	0.00311663	-3.212	CD630_07810	Putative	penicillin-binding	protein	M	Cell_Wall	Transglycosylase
CD630_07820	2	1	1.549	0.386311	1.092	CD630_07820	17	30	-0.823	0.272425	-1.301	CD630_07820	37	3	3.506	1.0572e-05	4.678	CD630_07820	Putative	sporulation	protein	YunB	D	Sporulation	Sporulation-protein_YunB
CD630_07830	74	0	8.621	3.20623e-11	7.053	CD630_07830	37	77	-1.071	0.171024	-1.587	CD630_07830	374	3	7.219	3.33882e-23	10.195	CD630_07830	Stage	IV	sporulation	protein	SpoIVB,	S55	peptidase	family	DO	Sporulation	SpoIVB
CD630_07840	13	3	1.882	0.0419005	2.382	CD630_07840	207	611	-1.554	2.30812e-05	-4.521	CD630_07840	582	124	2.231	7.23277e-15	8.063	CD630_07840	Putative	N-acetylmuramoyl-L-alanine	amidase	M	Cell_Wall	Cell-surface_amidase
CD630_07850	4	27	-2.711	1.22322e-06	-5.254	CD630_07850	148	157	-0.091	0.766791	-0.391	CD630_07850	439	423	0.053	0.88847	0.178	CD630_07850	ABC-type	transport	system,	ATP-binding	protein	R	Membrane_Transport	ABC
CD630_07860	2	2	-0.298	0.875534	-0.22	CD630_07860	14	15	-0.159	0.780171	-0.368	CD630_07860	8	1	3.337	0.0288359	2.418	CD630_07860	Putative	membrane	protein	S	Cell_Wall	Membrane-protein
CD630_07870	2	2	0.396	0.761483	0.415	CD630_07870	30	14	1.161	0.0252443	2.487	CD630_07870	12	14	-0.149	0.843641	-0.247	CD630_07870	Putative	metal-binding	protein	R	Cell_Factor	Metal-binding_protein
CD630_07880	11	19	-0.755	0.10434	-1.934	CD630_07880	1465	577	1.346	0.000379352	3.839	CD630_07880	1033	1080	-0.065	0.8507	-0.235	CD630_07880	Putative	GTP-binding	protein,	HflX	type	J	Cell_Factor	GTP_binding_protein
CD630_07890	26	35	-0.362	0.421978	-1.017	CD630_07890	1583	515	1.621	6.54955e-09	6.112	CD630_07890	2257	1526	0.564	0.0843918	1.936	CD630_07890	Conserved	hypothetical	protein	R	Cell_Factor	GTP_binding_protein
CD630_07900	18	32	-0.874	0.0964659	-1.979	CD630_07900	1231	647	0.928	0.00132526	3.485	CD630_07900	3181	3637	-0.194	0.668217	-0.525	CD630_07900	Putative	hydrolase,	NUDIX	family	V	Cell_Factor	Hydrolase_NUDIX
CD630_07910	0	4	-3.545	0.0151252	-2.783	CD630_07910	77	81	-0.124	0.640017	-0.598	CD630_07910	82	170	-1.074	0.00774272	-2.913	CD630_07910	Conserved	hypothetical	protein,	UPF0029	family	R	notInMA2HTML	notInMA2HTML
CD630_07920	15	0	7.249	8.14222e-07	5.338	CD630_07920	21	9	1.225	0.0438458	2.26	CD630_07920	135	0	9.205	7.70458e-13	7.45	CD630_07920	Putative	membrane	protein,	DUF81	family	P	Cell_Wall	Membrane-protein
CD630_07930	14	0	5.394	3.20845e-05	4.56	CD630_07930	36	15	1.283	0.154858	1.644	CD630_07930	126	0	9.119	8.95056e-13	7.429	CD630_07930	Putative	membrane	protein,	DUF81	family	P	Cell_Wall	Membrane-protein
CD630_07940	4	11	-1.639	0.0173934	-2.732	CD630_07940	340	421	-0.309	0.00442836	-3.115	CD630_07940	666	1723	-1.374	0.000298604	-3.881	CD630_07940	NH3-dependent	NAD(+)	synthetase	H	Cell_Factor	NAD-synthetase
CD630_07950	12	17	-0.57	0.215915	-1.515	CD630_07950	390	332	0.224	0.253691	1.349	CD630_07950	1285	2568	-1	0.00632239	-2.984	CD630_07950	Conserved	hypothetical	protein,	UPF0082	family	KJ	UNKNOWN	CHP
CD630_07960	16	6	1.486	0.0537322	2.267	CD630_07960	152	116	0.373	0.172443	1.582	CD630_07960	231	222	0.05	0.878434	0.193	CD630_07960	Transcriptional	regulator,	LacI	family	K	Regulations	TR_LacI
CD630_07970	0	0	0.84	NA	0.238	CD630_07970	3	7	-1.107	0.127959	-1.75	CD630_07970	4	3	0.025	0.983312	0.026	CD630_07970	Putative	pyruvate	carboxyltransferase	E	Metabolism_Carbon	Pyruvate_carboxyltransferase
CD630_07980	1	0	2.48	NA	1.299	CD630_07980	5	11	-1.086	0.0151812	-2.681	CD630_07980	10	2	2.286	0.01527	2.668	CD630_07980	Putative	membrane	protein	notInCOG	Cell_Wall	Membrane-protein
CD630_07990	2	2	0.517	0.723545	0.486	CD630_07990	13	21	-0.763	0.0547051	-2.161	CD630_07990	28	16	0.697	0.228111	1.378	CD630_07990	Putative	beta-alanine	CoA-transferase,	family	III	I	notInMA2HTML	notInMA2HTML
CD630_08000	0	0	1.779	NA	0.503	CD630_08000	123	1	6.376	2.73214e-16	8.494	CD630_08000	45	2	4.39	4.62063e-06	4.859	CD630_08000	3-hydroxybutyryl-CoA	dehydratase	(Crotonase)	I	Metabolism_Lipids	Crotonase
CD630_08010	4	0	3.254	0.443608	0.969	CD630_08010	222	3	6.4	3.59649e-15	8.177	CD630_08010	64	2	4.683	5.3009e-07	5.293	CD630_08010	Putative	permease,	divalent	anion	symporter	family	G	Membrane_Transport	Symporter
CD630_08020	3	0	5.119	NA	1.481	CD630_08020	178	10	4.174	3.66359e-09	6.209	CD630_08020	85	9	3.156	3.44624e-06	4.919	CD630_08020	Putative	CoA-transferase,	family	III	I	Respiration_Anaerobic	Electron_transport
CD630_08030	4	0	5.229	NA	1.514	CD630_08030	245	13	4.254	7.27218e-10	6.473	CD630_08030	118	18	2.669	2.48982e-05	4.488	CD630_08030	Putative	acyl-CoA	dehydrogenase	I	Respiration_Anaerobic	Electron_transport
CD630_08040	1	0	2.694	NA	0.954	CD630_08040	189	9	4.328	1.94954e-07	5.501	CD630_08040	78	17	2.213	0.000329189	3.855	CD630_08040	Electron	transfer	flavoprotein	beta-subunit,	core	C	Respiration_Anaerobic	Electron_transport
CD630_08050	3	0	2.98	0.135035	1.797	CD630_08050	291	13	4.495	1.63194e-07	5.535	CD630_08050	128	19	2.723	4.19847e-05	4.367	CD630_08050	Electron	transfer	flavoprotein	alpha-subunit	C	Respiration_Anaerobic	Electron_transport
CD630_08060	0	1	-1.647	NA	-1.034	CD630_08060	46	19	1.331	0.1026	1.864	CD630_08060	36	19	0.926	0.0414956	2.264	CD630_08060	Transcriptional	regulator,	sigma-54-dependent	KT	notInMA2HTML	notInMA2HTML
CD630_08070	9	87	-3.101	1.73998e-08	-6.05	CD630_08070	333	1437	-2.105	4.17341e-17	-8.72	CD630_08070	159	175	-0.132	0.807169	-0.303	CD630_08070	Conserved	hypothetical	protein	notInCOG	UNKNOWN	CHP
CD630_08080	0	2	-2.878	NA	-1.629	CD630_08080	29	193	-2.668	2.83701e-09	-6.251	CD630_08080	4	0	3.84	0.0352455	2.335	CD630_08080	Conserved	hypothetical	protein	notInCOG	UNKNOWN	CHP
CD630_08090	0	1	-0.117	NA	-0.062	CD630_08090	107	204	-0.914	0.000821258	-3.627	CD630_08090	237	308	-0.388	0.180008	-1.527	CD630_08090	Conserved	hypothetical	protein	notInCOG	UNKNOWN	CHP
CD630_08100	3	6	-1.335	0.257815	-1.397	CD630_08100	292	591	-1.027	6.55303e-12	-7.179	CD630_08100	585	327	0.838	0.0150433	2.673	CD630_08100	Putative	flavodoxin/nitric	oxide	synthase	C	Respiration_Anaerobic	Flavodoxin
CD630_08110	32	26	0.353	0.470913	0.921	CD630_08110	1314	1564	-0.251	0.199387	-1.5	CD630_08110	1252	930	0.429	0.0606678	2.098	CD630_08110	Putative	cyclic	di-GMP	regulatory	protein	T-T	Regulations	c-di-GMP_regulator
CD630_08120	13	175	-3.884	2.1064e-30	-11.889	CD630_08120	1833	1044	0.811	0.0370474	2.333	CD630_08120	996	1985	-0.996	8.72887e-05	-4.192	CD630_08120	Putative	universal	stress	protein	A	(UspA)	T	Stress	Universal-stress-protein
CD630_08130	8	68	-2.839	2.42874e-10	-6.746	CD630_08130	402	163	1.298	0.000794681	3.636	CD630_08130	152	176	-0.197	0.674415	-0.513	CD630_08130	Putative	PTS	system,	IIB	component	G	Membrane_Transport	PTS_IIB
CD630_08140	4	16	-1.817	0.00299746	-3.343	CD630_08140	50	62	-0.308	0.506976	-0.821	CD630_08140	44	26	0.81	0.0889641	1.909	CD630_08140	Transcriptional	regulator,	GntR	family	K	Membrane_Transport	MFS
CD630_08150	0	17	-4.516	1.30123e-05	-4.767	CD630_08150	4	11	-1.605	0.00340246	-3.199	CD630_08150	5	1	2.502	0.167321	1.571	CD630_08150	Transporter,	Major	Facilitator	Superfamily	(MFS)	G	Membrane_Transport	MFS
CD630_08160_p1	3	23	-3.201	7.28815e-07	-5.361	CD630_08160_p1	154	340	-1.148	0.0165007	-2.651	CD630_08160_p1	190	410	-1.108	7.39323e-05	-4.232	CD630_08160_p1	PTS	system,	beta-glucoside-specific	IIABC	component	(Disrupted	IStron)	G-G-G	Membrane_Transport	PTS_Beta-glucoside
CD630_08160_p2	2	2	-0.361	0.7871	-0.374	CD630_08160_p2	39	1525	-5.264	2.42137e-39	-13.438	CD630_08160_p2	67	106	-0.677	0.119351	-1.757	CD630_08160_p2	PTS	system,	beta-glucoside-specific	IIABC	component	(Disrupted	IStron)	G-G-G	Membrane_Transport	PTS_Beta-glucoside
CD630_08170	7	16	-1.069	0.0935922	-1.996	CD630_08170	137	348	-1.343	9.62953e-13	-7.448	CD630_08170	141	132	0.107	0.797955	0.317	CD630_08170	Transposase-like	protein	B	X	Mobile_Element	Tn_Transposase
CD630_08180	8	27	-1.883	8.51244e-05	-4.333	CD630_08180	415	956	-1.208	3.19914e-12	-7.28	CD630_08180	696	506	0.457	0.149495	1.636	CD630_08180	6-phospho-beta-glucosidase	G	Membrane_Transport	PTS_Beta-glucoside
CD630_08190	11	40	-1.993	0.000490108	-3.882	CD630_08190	317	449	-0.5	0.00850576	-2.892	CD630_08190	374	310	0.277	0.387952	1.011	CD630_08190	Transcription	antiterminator,	PTS	operon	regulator	K	Membrane_Transport	PTS_Beta-glucoside
CD630_08200	25	85	-1.805	0.00164483	-3.533	CD630_08200	106	204	-0.959	2.57226e-05	-4.497	CD630_08200	451	163	1.464	0.000164082	4.034	CD630_08200	Two-component	response	regulator	TK	Regulations	TCS
CD630_08210	33	99	-1.628	3.44176e-07	-5.504	CD630_08210	80	84	-0.086	0.807191	-0.323	CD630_08210	365	179	1.03	0.00035466	3.835	CD630_08210	Two-component	sensor	histidine	kinase	T	Regulations	TCS
CD630_08220	3	19	-3.014	0.000127525	-4.232	CD630_08220	42	24	0.781	0.0239789	2.507	CD630_08220	60	89	-0.589	0.243624	-1.338	CD630_08220	ABC-type	transport	system,	multidrug-family	ATP-binding	protein	V	Membrane_Transport	ABC
CD630_08230	1	20	-4.356	1.70963e-06	-5.187	CD630_08230	27	18	0.592	0.186043	1.539	CD630_08230	33	38	-0.245	0.647491	-0.558	CD630_08230	ABC-type	transport	system,	multidrug-family	permease	notInCOG	Membrane_Transport	ABC
CD630_08240	4	43	-3.295	1.19508e-10	-6.86	CD630_08240	26	22	0.205	0.685818	0.523	CD630_08240	56	27	1.06	0.00904905	2.857	CD630_08240	ABC-type	transport	system,	multidrug-family	permease	notInCOG	Membrane_Transport	ABC
CD630_08250	209	3845	-4.198	4.78984e-32	-12.209	CD630_08250	59211	177067	-1.58	7.84513e-06	-4.758	CD630_08250	91748	187773	-1.033	0.0107373	-2.797	CD630_08250	Rubrerythrin	C	Stress	Rubrerythrin
CD630_08260	313	2990	-3.25	3.89725e-44	-14.354	CD630_08260	35904	114512	-1.673	5.9797e-07	-5.283	CD630_08260	53976	69662	-0.368	0.216888	-1.411	CD630_08260	Putative	ferric-uptake	regulator	P	Stress	Rubrerythrin
CD630_08270	907	6129	-2.753	3.99616e-33	-12.424	CD630_08270	56840	140646	-1.307	0.000831094	-3.623	CD630_08270	106962	108589	-0.022	0.963547	-0.056	CD630_08270	Rubredoxin	oxidoreductase	(desulfoferrodoxin)	C	Stress	Rubrerythrin
CD630_08280	158	503	-1.655	8.96998e-07	-5.317	CD630_08280	23675	65700	-1.473	4.97686e-07	-5.319	CD630_08280	29431	135262	-2.2	2.48313e-08	-5.855	CD630_08280	Putative	oxidative	stress	glutamate	synthase	E	Metabolism_Amino_Acid	Glutamate_synthase
CD630_08290	1	13	-3.306	0.00368857	-3.28	CD630_08290	298	563	-0.93	0.000968131	-3.579	CD630_08290	102	559	-2.433	1.12792e-10	-6.735	CD630_08290	Putative	metallo-beta-lactamase	superfamily	protein	R	Cell_Wall	Peptidoglycan_synthesis
CD630_08300	7	49	-2.575	0.000160912	-4.173	CD630_08300	444	941	-1.078	0.000548907	-3.739	CD630_08300	1338	155	3.105	1.09956e-22	10.076	CD630_08300	Putative	membrane	protein	S	Cell_Wall	Membrane-protein
CD630_08310	2	0	2.61	0.13193	1.808	CD630_08310	13	19	-0.503	0.164025	-1.611	CD630_08310	60	22	1.448	0.000392026	3.809	CD630_08310	Putative	ATP-dependent	RNA	helicase	L	Metabolism_Nucleic_Acid	RNA_helicase
CD630_08320	4	2	1.352	0.419123	1.024	CD630_08320	28	203	-2.889	6.70165e-05	-4.275	CD630_08320	41	1022	-4.67	4.16763e-58	-16.341	CD630_08320	Trans-homoaconitate	synthase	E	Respiration_Anaerobic	TCA
CD630_08330	22	2	3.451	0.00543452	3.156	CD630_08330	62	343	-2.479	0.000124861	-4.125	CD630_08330	189	2627	-3.805	1.99772e-33	-12.321	CD630_08330	Aconitate	hydratase	(Citrate	hydro-lyase)	C	Respiration_Anaerobic	TCA
CD630_08340	11	1	3.606	0.00850718	3.001	CD630_08340	35	167	-2.252	0.000181757	-4.028	CD630_08340	102	1231	-3.599	1.60793e-37	-13.075	CD630_08340	Isocitrate	dehydrogenase	NAD-dependent	CE	Respiration_Anaerobic	TCA
CD630_08350	1	6	-3.726	0.00850718	-3.001	CD630_08350	45	205	-2.244	4.17e-25	-10.665	CD630_08350	29	71	-1.278	0.00244628	-3.286	CD630_08350	Transcriptional	regulator,	MarR	family	K	Regulations	TR_MarR
CD630_08360	0	7	-4.895	0.000103425	-4.285	CD630_08360	47	238	-2.345	1.02299e-22	-10.123	CD630_08360	24	41	-0.776	0.251053	-1.319	CD630_08360	Putative	acetyltransferase	E	Regulations	TR_MarR
CD630_08370	2	39	-3.907	6.5298e-07	-5.384	CD630_08370	176	586	-1.728	1.01839e-12	-7.441	CD630_08370	172	152	0.172	0.591866	0.651	CD630_08370	Nitroreductase	C	Cell_Factor	Nitroreductase
CD630_08380	8	37	-2.177	1.01718e-07	-5.731	CD630_08380	735	913	-0.311	0.406428	-1.009	CD630_08380	474	268	0.824	0.0168612	2.63	CD630_08380	Putative	DNA-binding	protein	notInCOG	Regulations	DNA-binding_protein
CD630_08390	13	14	-0.066	0.934	-0.117	CD630_08390	484	412	0.234	0.669124	0.55	CD630_08390	88	6	4.038	4.84244e-11	6.862	CD630_08390	Putative	membrane	protein	notInCOG	Regulations	DNA-binding_protein
CD630_08400	4	5	-0.34	0.791571	-0.367	CD630_08400	618	1134	-0.873	0.0671373	-2.068	CD630_08400	858	515	0.736	0.136357	1.686	CD630_08400	Putative	isomerase/hydrolase	Q	Metabolism_Nucleic_Acid	Purine_biosynthesis
CD630_08410	16	25	-0.571	0.45652	-0.946	CD630_08410	887	1199	-0.435	0.167212	-1.6	CD630_08410	1834	1325	0.469	0.336968	1.119	CD630_08410	5-aminoimidazole-4-carboxamide	ribonucleotide	transformylase	F	Metabolism_Nucleic_Acid	Purine_biosynthesis
CD630_08420	0	0	-0.483	NA	-0.138	CD630_08420	43	40	0.079	0.850235	0.253	CD630_08420	45	111	-1.284	8.53331e-06	-4.725	CD630_08420	Conserved	hypothetical	protein	notInCOG	notInMA2HTML	notInMA2HTML
CD630_08430	1	1	0.887	0.597528	0.69	CD630_08430	100	100	0	0.998352	0.002	CD630_08430	84	76	0.167	0.684049	0.497	CD630_08430	Putative	glycosyl	transferase,	group	1	M	OPERONS_(Automatic)	CD0842
CD630_08440	21	41	-0.862	0.0807051	-2.072	CD630_08440	2292	946	1.278	9.39215e-05	4.194	CD630_08440	2922	663	2.139	2.59092e-10	6.607	CD630_08440	Putative	cell	wall-binding	protein	M	Cell_Wall	Cell-wall_protein
CD630_08450	0	1	-2.382	NA	-1.169	CD630_08450	4	1	2.113	0.0792574	1.991	CD630_08450	0	1	-0.757	NA	-0.304	CD630_08450	Putative	nuclease	notInCOG	notInMA2HTML	notInMA2HTML
CD630_08460	3	18	-2.349	5.51512e-05	-4.435	CD630_08460	138	169	-0.285	0.426124	-0.972	CD630_08460	40	259	-2.665	2.96466e-07	-5.404	CD630_08460	Conserved	hypothetical	protein	notInCOG	UNKNOWN	CHP
CD630_08470	0	1	-1.658	NA	-0.681	CD630_08470	24	20	0.36	0.445487	0.936	CD630_08470	6	21	-1.664	0.0100457	-2.821	CD630_08470	Conserved	hypothetical	protein	notInCOG	notInMA2HTML	notInMA2HTML
CD630_08480	0	1	-0.927	NA	-0.268	CD630_08480	54	52	0.069	0.830711	0.284	CD630_08480	22	40	-0.884	0.0393743	-2.288	CD630_08480	Conserved	hypothetical	protein	notInCOG	OPERONS_(Automatic)	CD0847
CD630_08490	2	3	-0.18	0.885008	-0.201	CD630_08490	260	161	0.694	0.000147036	4.084	CD630_08490	570	409	0.474	0.206394	1.442	CD630_08490	Putative	glutamate	carboxypeptidase	R	Metabolism_Amino_Acid	Glutamate_carboxypeptidase
CD630_08500	0	2	-2.833	0.0823259	-2.062	CD630_08500	99	138	-0.449	0.0934369	-1.911	CD630_08500	262	241	0.111	0.812403	0.296	CD630_08500	Putative	NifU-like	protein	O	Metabolism_Cofactor	NifU_like_protein
CD630_08510	3	14	-2.175	0.00033218	-3.984	CD630_08510	34	14	1.313	0.00909839	2.869	CD630_08510	10	19	-0.944	0.293016	-1.218	CD630_08510	Putative	membrane	protein	notInCOG	Regulations	TR_MarR
CD630_08520	0	3	-3.177	0.0504896	-2.296	CD630_08520	45	26	0.784	0.0070614	2.958	CD630_08520	10	16	-0.593	0.462959	-0.869	CD630_08520	Transcriptional	regulator,	MarR	family	K	Regulations	TR_MarR
CD630_08530	53	52	0.057	0.936762	0.112	CD630_08530	3687	4590	-0.316	0.377119	-1.066	CD630_08530	3862	3041	0.345	0.419213	0.949	CD630_08530	ABC-type	transport	system,	oligopeptide-family	permease	EP	Membrane_Transport	ABC_Oligopeptide
CD630_08540	32	19	0.803	0.110994	1.899	CD630_08540	4088	4345	-0.088	0.793566	-0.346	CD630_08540	5146	3825	0.428	0.293014	1.218	CD630_08540	ABC-type	transport	system,	oligopeptide-family	permease	EP	Membrane_Transport	ABC_Oligopeptide
CD630_08550	84	40	1.104	0.00871946	2.992	CD630_08550	16802	21256	-0.339	0.395511	-1.03	CD630_08550	27747	12497	1.151	0.00792246	2.904	CD630_08550	ABC-type	transport	system,	oligopeptide-family	extracellular	solute-binding	protein	E	Membrane_Transport	ABC_Oligopeptide
CD630_08560	64	26	1.381	0.000142898	4.202	CD630_08560	9474	14058	-0.569	0.0470873	-2.229	CD630_08560	14166	7985	0.827	0.102288	1.836	CD630_08560	ABC-type	transport	system,	ATP-binding	component	EP	Membrane_Transport	ABC_Oligopeptide
CD630_08570_p1	14	8	0.95	0.137013	1.789	CD630_08570_p1	1595	2324	-0.542	0.00760445	-2.933	CD630_08570_p1	3047	974	1.645	0.000391718	3.809	CD630_08570_p1	Fragment	of	ABC-type	transport	system,	oligopeptide-family	ATP-binding	protein	(Part	1)	notInCOG	Membrane_Transport	ABC_Oligopeptide
CD630_08570_p2	64	35	0.875	0.285311	1.324	CD630_08570_p2	4499	4830	-0.102	0.751769	-0.414	CD630_08570_p2	5722	1320	2.116	2.26661e-11	6.973	CD630_08570_p2	Fragment	of	ABC-type	transport	system,	oligopeptide-family	ATP-binding	protein	(Part	2)	notInCOG	Membrane_Transport	ABC_Oligopeptide
CD630_08580_p1	1	5	-2.309	0.0472018	-2.327	CD630_08580_p1	175	263	-0.573	0.0164128	-2.653	CD630_08580_p1	157	165	-0.078	0.83537	-0.258	CD630_08580_p1	Fragment	of	transcriptional	regulator,	sigma-54-dependent	(Part	1),	PRD	domain	notInCOG	notInMA2HTML	notInMA2HTML
CD630_08580_p2	0	2	-1.67	0.289045	-1.313	CD630_08580_p2	104	92	0.181	0.630423	0.614	CD630_08580_p2	58	35	0.753	0.0642251	2.07	CD630_08580_p2	Fragment	of	transcriptional	regulator,	sigma-54-dependent	(Part	2)	notInCOG	notInMA2HTML	notInMA2HTML
CD630_08600	0	0	NA	NA	NA	CD630_08600	6	4	0.246	0.82238	0.299	CD630_08600	3	0	2.378	0.197993	1.47	CD630_08600	Conserved	hypothetical	protein	L	UNKNOWN	CHP
CD630_08610	0	0	0.359	NA	0.102	CD630_08610	4	4	0.033	0.968146	0.059	CD630_08610	2	0	2.458	0.179794	1.528	CD630_08610	PTS	system,	lactose/cellobiose-family	IIB	component	G	Membrane_Transport	PTS_Cellobiose
CD630_08620	0	0	1.062	NA	0.334	CD630_08620	8	12	-0.513	0.33354	-1.16	CD630_08620	19	2	3.156	0.000433183	3.783	CD630_08620	PTS	system,	lactose/cellobiose-family	IIC	membrane	component	G	Membrane_Transport	PTS_Cellobiose
CD630_08630	1	0	2.886	NA	1.051	CD630_08630	4	5	-0.261	0.7986	-0.338	CD630_08630	6	6	0.186	0.843641	0.247	CD630_08630	PTS	system,	lactose/cellobiose-family	IIA	component	G	Membrane_Transport	PTS_Cellobiose
CD630_08640	2	1	0.218	0.891982	0.189	CD630_08640	33	26	0.356	0.425315	0.973	CD630_08640	42	26	0.725	0.0782809	1.975	CD630_08640	Maltose-6'-phosphate	glucosidase	G	Membrane_Transport	PTS_Cellobiose
CD630_08650	2	75	-5.184	3.04266e-10	-6.71	CD630_08650	639	1864	-1.544	1.83202e-06	-5.061	CD630_08650	724	596	0.281	0.500307	0.805	CD630_08650	Putative	ADP-ribose	binding	protein	J	Cell_Factor	ADP_ribose_binding_protein
CD630_08660	8	91	-3.516	5.37565e-12	-7.32	CD630_08660	503	1229	-1.286	1.8116e-07	-5.516	CD630_08660	446	222	1.005	0.00126442	3.483	CD630_08660	Conserved	hypothetical	protein	T	UNKNOWN	CHP
CD630_08670	0	0	1.779	NA	0.503	CD630_08670	15	6	1.304	0.00956679	2.851	CD630_08670	1	483	-8.748	2.70174e-28	-11.301	CD630_08670	Conserved	hypothetical	protein	notInCOG	UNKNOWN	CHP
CD630_08680	5	8	-0.701	0.350907	-1.169	CD630_08680	113	148	-0.39	0.244831	-1.372	CD630_08680	269	167	0.685	0.021591	2.536	CD630_08680	Conserved	hypothetical	protein	P	UNKNOWN	CHP
CD630_08690	2	6	-1.581	0.373063	-1.121	CD630_08690	55	411	-2.907	1.25527e-13	-7.722	CD630_08690	63	458	-2.877	1.19346e-29	-11.577	CD630_08690	ABC-type	transport	system,	molybdenum-specific	extracellular	solute-binding	protein	P	Membrane_Transport	ABC_Molybdenum
CD630_08700	2	12	-3.107	0.000128561	-4.228	CD630_08700	11	30	-1.442	2.13292e-06	-5.031	CD630_08700	49	65	-0.423	0.357298	-1.075	CD630_08700	ABC-type	transport	system,	molybdenum-specific	permease	P	Membrane_Transport	ABC_Molybdenum
CD630_08710	1	10	-3.694	0.00021274	-4.102	CD630_08710	43	80	-0.885	2.89402e-05	-4.47	CD630_08710	72	265	-1.89	2.95605e-07	-5.404	CD630_08710	ABC-type	transport	system,	molybdenum-specific	ATP-binding	protein	P	Membrane_Transport	ABC_Molybdenum
CD630_08720	2	3	-1.378	0.29719	-1.293	CD630_08720	38	29	0.381	0.388057	1.045	CD630_08720	71	185	-1.383	0.000404217	-3.801	CD630_08720	maltose	O-acetyltransferase	R	Membrane_Transport	ABC_Molybdenum
CD630_08730	2	84	-5.755	1.0983e-17	-8.988	CD630_08730	311	784	-1.335	0.136603	-1.714	CD630_08730	2202	5635	-1.356	2.82618e-06	-4.96	CD630_08730	ABC-type	transport	system	sugar-family	extracellular	solute-binding	lipoprotein	R	Membrane_Transport	ABC
CD630_08740	0	4	-2.803	0.062641	-2.2	CD630_08740	181	825	-2.184	0.00406699	-3.142	CD630_08740	350	3521	-3.325	7.45978e-20	-9.397	CD630_08740	ABC-type	transport	system,	sugar-family	ATP-binding	protein	R	Membrane_Transport	ABC
CD630_08750	0	7	-3.592	0.0040173	-3.254	CD630_08750	124	561	-2.177	0.000955876	-3.583	CD630_08750	288	1350	-2.221	1.85668e-10	-6.659	CD630_08750	ABC-type	transport	system,	sugar-family	permease	R	Membrane_Transport	ABC
CD630_08760	3	4	-0.358	0.706949	-0.513	CD630_08760	36	17	1.108	0.0451984	2.247	CD630_08760	90	185	-1.034	0.0305241	-2.394	CD630_08760	ABC-type	transport	system,	sugar-family	extracellular	solute-binding	protein	R	Membrane_Transport	ABC
CD630_08770	0	2	-2.427	NA	-1.546	CD630_08770	20	16	0.439	0.231547	1.408	CD630_08770	24	198	-3.023	1.28712e-10	-6.715	CD630_08770	ABC-type	transport	system,	sugar-family	ATP-binding	protein	R	Membrane_Transport	ABC
CD630_08780	1	5	-2.411	0.0320715	-2.493	CD630_08780	45	96	-1.071	0.0224385	-2.533	CD630_08780	83	408	-2.277	1.57745e-09	-6.319	CD630_08780	ABC-type	transport	system,	sugar-specific	permease	R	Membrane_Transport	ABC
CD630_08790	5	10	-1.071	0.246869	-1.428	CD630_08790	489	717	-0.555	0.0477967	-2.222	CD630_08790	555	1084	-0.967	0.00243171	-3.288	CD630_08790	Putative	carbohydrate	kinase	F-F	Metabolism_Carbon	Carbohydrate_kinase
CD630_08800	5	32	-2.672	2.86099e-05	-4.588	CD630_08800	1053	1072	-0.029	0.933847	-0.118	CD630_08800	658	1256	-0.933	0.00336494	-3.187	CD630_08800	Putative	protease	O	Cell_Wall	Protease
CD630_08810	33	247	-2.951	3.99292e-23	-10.343	CD630_08810	3102	2631	0.236	0.295307	1.245	CD630_08810	3071	2257	0.444	0.176532	1.539	CD630_08810	Putative	protein	modulating	protease	activity	O	Cell_Wall	Protease
CD630_08820	6	56	-2.993	2.1214e-06	-5.143	CD630_08820	1109	1386	-0.321	0.559027	-0.735	CD630_08820	1510	664	1.185	0.00445232	3.098	CD630_08820	Glucose-1-phosphate	adenylyltransferase	G	Metabolism_Carbon	Glycogen_biosynthesis
CD630_08830	2	19	-2.738	1.99506e-05	-4.67	CD630_08830	1107	1787	-0.69	NA	-1.114	CD630_08830	628	509	0.306	0.404991	0.977	CD630_08830	Glycogen	biosynthesis	protein	G	Metabolism_Carbon	Glycogen_biosynthesis
CD630_08840	10	33	-1.645	0.000662123	-3.797	CD630_08840	1085	1645	-0.6	0.34025	-1.145	CD630_08840	1128	645	0.807	0.0256493	2.467	CD630_08840	Glycogen	synthase	(Starch	[bacterial	glycogen]	synthase)	G	Metabolism_Carbon	Glycogen_biosynthesis
CD630_08850	20	54	-1.364	0.000208953	-4.107	CD630_08850	3675	3921	-0.093	0.875554	-0.212	CD630_08850	2074	1447	0.519	0.18707	1.505	CD630_08850	Glycogen	phosphorylase	G	Metabolism_Carbon	Glycogen_biosynthesis
CD630_08860	9	13	-0.688	0.265983	-1.374	CD630_08860	1203	1019	0.24	0.647522	0.586	CD630_08860	673	562	0.262	0.495437	0.813	CD630_08860	Putative	alpha-amylase	G	Metabolism_Carbon	Glycogen_biosynthesis
CD630_08870	8	7	0.161	0.847434	0.27	CD630_08870	154	270	-0.802	0.0146453	-2.694	CD630_08870	238	524	-1.141	0.000814049	-3.61	CD630_08870	Transcriptional	regulator,	GntR	family	K	Regulations	TR_GntR
CD630_08880	2	0	1.988	0.352864	1.164	CD630_08880	6	69	-3.335	2.3607e-08	-5.889	CD630_08880	69	227	-1.713	0.0143244	-2.692	CD630_08880	Arginine	decarboxylase	E	Metabolism_Amino_Acid	Arginine_decarboxylase
CD630_08890	0	0	NA	NA	NA	CD630_08890	3	47	-3.838	1.39014e-07	-5.567	CD630_08890	49	181	-1.897	0.0101694	-2.816	CD630_08890	S-adenosylmethionine	decarboxylase	proenzyme	E	Metabolism_Amino_Acid	Spermidine_biosynthesis
CD630_08900	0	1	-0.559	NA	-0.292	CD630_08900	15	144	-3.294	1.23855e-09	-6.386	CD630_08900	127	333	-1.382	0.0664891	-2.054	CD630_08900	Spermidine	synthase	E	Metabolism_Amino_Acid	Spermidine_biosynthesis
CD630_08910	2	1	0.376	0.790637	0.369	CD630_08910	14	143	-3.224	2.00138e-13	-7.66	CD630_08910	156	576	-1.887	0.0101677	-2.816	CD630_08910	Agmatinase	(Agmatine	ureohydrolase)	(AUH)	E	Metabolism_Amino_Acid	Spermidine_biosynthesis
CD630_08920	248	16	3.91	7.93107e-13	7.588	CD630_08920	7127	672	3.406	1.30961e-15	8.302	CD630_08920	1176	10657	-3.181	1.81686e-29	-11.539	CD630_08920	Cold	shock	protein	K	Stress	Cold-shock
CD630_08930	18	29	-0.731	0.3272	-1.222	CD630_08930	117	1985	-4.093	1.45249e-42	-13.992	CD630_08930	362	1921	-2.409	9.10708e-11	-6.768	CD630_08930	Putative	iron-dependent	hydrogenase	C	Respiration_Anaerobic	Hydrogenase
CD630_08940	2	5	-1.618	0.0865965	-2.035	CD630_08940	597	882	-0.561	0.0434588	-2.264	CD630_08940	1748	612	1.513	7.64302e-08	5.652	CD630_08940	Putative	iron-dependent	hydrogenase	P-C	Cell_Factor	Hydrogenase
CD630_08950	3	4	-0.008	0.995121	-0.01	CD630_08950	1001	614	0.704	0.00128754	3.493	CD630_08950	1227	8293	-2.757	NA	-4.079	CD630_08950	Metallo-beta-lactamase	superfamily	exported	protein	U	Stress	Beta-lactamase
CD630_08960	59	1	5.417	1.04732e-13	7.857	CD630_08960	1760	255	2.786	7.96272e-06	4.755	CD630_08960	5738	1725	1.733	0.0117105	2.765	CD630_08960	Conserved	hypothetical	protein	notInCOG	UNKNOWN	CHP
CD630_08970	2	1	0.443	0.808378	0.337	CD630_08970	153	41	1.904	2.29202e-05	4.523	CD630_08970	21	47	-1.104	0.0665511	-2.053	CD630_08970	Conserved	hypothetical	protein	notInCOG	UNKNOWN	CHP
CD630_08980	28	47	-0.789	0.071912	-2.134	CD630_08980	613	416	0.562	0.0266824	2.464	CD630_08980	737	761	-0.045	0.874883	-0.198	CD630_08980	Conserved	hypothetical	protein,	DUF1846-family	S	UNKNOWN	CHP_DUF1846-family
CD630_08990	3	14	-2.666	0.000551345	-3.851	CD630_08990	63	98	-0.644	0.0441302	-2.257	CD630_08990	76	68	0.183	0.696001	0.477	CD630_08990	DNA	polymerase	IV	(Pol	IV)	L	Metabolism_Nucleic_Acid	DNA_polymerase_IV
CD630_09000	6	43	-2.817	1.97401e-07	-5.609	CD630_09000	368	677	-0.881	0.109017	-1.832	CD630_09000	155	3296	-4.409	4.63747e-46	-14.517	CD630_09000	ABC-type	transport	system,	glycine	betaine/carnitine/choline	ATP-binding	protein	E	Membrane_Transport	ABC
CD630_09010	12	83	-2.881	1.97627e-08	-6.026	CD630_09010	281	508	-0.856	0.0223976	-2.534	CD630_09010	164	2398	-3.868	7.47966e-17	-8.618	CD630_09010	ABC-type	transport	system,	glycine	betaine/carnitine/choline	permease	E-M	Membrane_Transport	ABC
CD630_09020	74	2	5.157	1.74588e-11	7.146	CD630_09020	1083	37	4.879	5.18374e-11	6.878	CD630_09020	668	2	8.34	1.37793e-26	10.944	CD630_09020	Putative	cation	efflux	protein	P	Membrane_Transport	Antiporter
CD630_09030_p1	6	3	1.065	0.217354	1.509	CD630_09030_p1	61	69	-0.188	0.828772	-0.288	CD630_09030_p1	98	41	1.258	0.00208459	3.334	CD630_09030_p1	Fragment	of	putative	oxydoreductase	(Part	1)	notInCOG	Mobile_Element	Phage-protein
CD630_09030_p2	5	10	-0.964	0.194882	-1.579	CD630_09030_p2	146	140	0.049	0.8822	0.2	CD630_09030_p2	92	146	-0.68	0.124126	-1.736	CD630_09030_p2	Fragment	of	putative	oxydoreductase	(Part	2)	notInCOG	Mobile_Element	Phage-protein
CD630_09030_p3	1	4	-2.616	0.0552943	-2.255	CD630_09030_p3	48	63	-0.456	0.124911	-1.763	CD630_09030_p3	3	13	-1.892	0.067721	-2.045	CD630_09030_p3	Fragment	of	putative	oxydoreductase	(Part	3)	notInCOG	Mobile_Element	Phage-protein
CD630_09030_p4	0	0	NA	NA	NA	CD630_09030_p4	0	1	-2.144	NA	-1.179	CD630_09030_p4	1	0	1.402	NA	0.372	CD630_09030_p4	Fragment	of	putative	oxydoreductase	(Part	4)	notInCOG	Mobile_Element	Phage-protein
CD630_09030_p5	0	0	0.294	NA	0.083	CD630_09030_p5	2	2	-0.995	0.303875	-1.225	CD630_09030_p5	1	1	-0.213	NA	-0.104	CD630_09030_p5	Fragment	of	putative	oxydoreductase	(Part	5)	notInCOG	Mobile_Element	Phage-protein
CD630_09040	2	2	-0.064	0.971334	-0.054	CD630_09040	114	96	0.252	0.509481	0.817	CD630_09040	80	81	-0.006	0.98795	-0.019	CD630_09040	Putative	phage	integrase	L	notInMA2HTML	notInMA2HTML
CD630_09050	1	2	-0.842	0.567499	-0.742	CD630_09050	233	281	-0.268	0.615024	-0.642	CD630_09050	244	160	0.616	0.187711	1.502	CD630_09050	Putative	phage	protein	notInCOG	Mobile_Element	Phage-protein
CD630_09060	1	1	-0.808	0.688475	-0.546	CD630_09060	54	60	-0.138	0.774272	-0.379	CD630_09060	36	11	1.771	0.00900309	2.859	CD630_09060	Putative	phage	DNA-binding	protein	notInCOG	Regulations	DNA-binding_protein
CD630_09070	0	3	-2.267	0.104483	-1.933	CD630_09070	35	63	-0.883	0.00964601	-2.848	CD630_09070	8	6	0.446	0.741716	0.406	CD630_09070	Transcriptional	regulator,	Phage-type	K	Regulations	TR
CD630_09071	0	0	-0.196	NA	-0.056	CD630_09071	4	9	-1.105	0.377954	-1.065	CD630_09071	0	1	-0.786	NA	-0.328	CD630_09071	Transcriptional	regulator,	Phage-type	K	notInMA2HTML	notInMA2HTML
CD630_09080	0	0	NA	NA	NA	CD630_09080	16	21	-0.348	0.629477	-0.616	CD630_09080	4	1	1.615	0.257032	1.304	CD630_09080	Putative	phage	protein	notInCOG	notInMA2HTML	notInMA2HTML
CD630_09090	0	0	NA	NA	NA	CD630_09090	7	7	-0.016	0.985686	-0.024	CD630_09090	0	0	0.109	NA	0.029	CD630_09090	Putative	phage	protein	notInCOG	Mobile_Element	Phage-protein
CD630_09100	14	10	0.598	0.374677	1.118	CD630_09100	593	299	0.988	0.00486356	3.085	CD630_09100	128	299	-1.219	0.0115925	-2.769	CD630_09100	Putative	phage	protein	notInCOG	Mobile_Element	Phage-protein
CD630_09110	0	0	NA	NA	NA	CD630_09110	9	9	-0.077	0.938362	-0.111	CD630_09110	2	0	2.571	NA	1.134	CD630_09110	Transcriptional	regulator,	Phage-type	K	Regulations	TR
CD630_09120	0	0	NA	NA	NA	CD630_09120	9	6	0.447	0.474653	0.88	CD630_09120	2	1	0.65	NA	0.399	CD630_09120	Putative	phage	DNA-binding	protein	notInCOG	Regulations	DNA-binding_protein
CD630_09130	0	0	NA	NA	NA	CD630_09130	1	2	-0.37	0.79852	-0.338	CD630_09130	0	0	0.189	NA	0.071	CD630_09130	Putative	phage	protein	notInCOG	Mobile_Element	Phage-protein
CD630_09140	0	0	NA	NA	NA	CD630_09140	2	2	0.387	0.691159	0.515	CD630_09140	1	2	-0.579	NA	-0.371	CD630_09140	Putative	phage	protein	notInCOG	Mobile_Element	Phage-protein
CD630_09150	0	0	0.294	NA	0.083	CD630_09150	1	2	-0.035	0.981013	-0.033	CD630_09150	3	0	3.566	0.0662269	2.056	CD630_09150	Putative	phage	protein	notInCOG	Mobile_Element	Phage-protein
CD630_09160	0	0	NA	NA	NA	CD630_09160	4	6	-0.377	0.748105	-0.421	CD630_09160	3	5	-0.946	0.45884	-0.876	CD630_09160	Putative	phage	protein	involved	in	bacteriophage	resistance	notInCOG	Virulence_Factors	Bacteriophage_resistance
CD630_09170	0	0	0.359	NA	0.102	CD630_09170	11	11	-0.05	0.92447	-0.133	CD630_09170	6	2	1.914	0.137779	1.68	CD630_09170	Putative	phage	recombination	protein	Bet	notInCOG	Metabolism_Nucleic_Acid	Recombination_protein
CD630_09180	0	0	NA	NA	NA	CD630_09180	8	8	-0.107	0.873361	-0.216	CD630_09180	4	0	2.926	0.0864527	1.924	CD630_09180	Putative	phage	protein	notInCOG	Metabolism_Nucleic_Acid	Recombination_protein
CD630_09190	0	0	2.228	NA	0.632	CD630_09190	3	2	0.56	0.531242	0.782	CD630_09190	0	0	1.006	NA	0.266	CD630_09190	Putative	phage	protein	notInCOG	Mobile_Element	Phage-protein
CD630_09200	0	0	NA	NA	NA	CD630_09200	3	2	0.622	0.627449	0.621	CD630_09200	2	2	-0.161	0.91897	-0.127	CD630_09200	Putative	phage	protein	notInCOG	Mobile_Element	Phage-protein
CD630_09210	0	0	NA	NA	NA	CD630_09210	3	1	0.884	0.387221	1.047	CD630_09210	2	2	-0.627	0.713176	-0.45	CD630_09210	Putative	phage	protein	notInCOG	Mobile_Element	Phage-protein
CD630_09220	0	0	NA	NA	NA	CD630_09220	3	1	1.497	0.171327	1.586	CD630_09220	1	1	0.007	NA	0.004	CD630_09220	Putative	phage	protein	notInCOG	Mobile_Element	Phage-protein
CD630_09230	0	0	NA	NA	NA	CD630_09230	0	0	1.155	NA	0.312	CD630_09230	0	0	0.109	NA	0.029	CD630_09230	Putative	phage	protein	notInCOG	Mobile_Element	Phage-protein
CD630_09231	0	0	NA	NA	NA	CD630_09231	0	0	1.036	NA	0.563	CD630_09231	0	0	0.727	NA	0.191	CD630_09231	Putative	phage	protein	notInCOG	Mobile_Element	Phage-protein_CD630
CD630_09240	0	0	NA	NA	NA	CD630_09240	1	0	0.893	NA	0.842	CD630_09240	0	0	-0.189	NA	-0.068	CD630_09240	Putative	phage	protein	notInCOG	Mobile_Element	Phage-protein
CD630_09241	0	0	NA	NA	NA	CD630_09241	1	0	1.68	0.110024	1.827	CD630_09241	0	0	-1.574	NA	-0.412	CD630_09241	Putative	phage	protein	notInCOG	Mobile_Element	Phage-protein_CD630
CD630_09250	0	0	NA	NA	NA	CD630_09250	6	1	2.288	0.0524659	2.18	CD630_09250	2	0	3.153	NA	1.506	CD630_09250	Putative	phage	protein	notInCOG	Mobile_Element	Phage-protein
CD630_09260	0	0	NA	NA	NA	CD630_09260	3	2	0.775	0.385693	1.05	CD630_09260	2	0	1.765	NA	1.02	CD630_09260	Putative	phage	protein	notInCOG	Mobile_Element	Phage-protein
CD630_09270	0	0	NA	NA	NA	CD630_09270	11	7	0.626	0.361416	1.098	CD630_09270	9	6	0.611	0.458361	0.877	CD630_09270	Putative	phage	DNA	modification	methylase	L	Mobile_Element	Phage_methylase
CD630_09280	0	0	NA	NA	NA	CD630_09280	1	2	-0.406	0.716054	-0.476	CD630_09280	0	1	-0.559	NA	-0.26	CD630_09280	Putative	phage	protein	notInCOG	Mobile_Element	Phage-protein
CD630_09290	0	0	NA	NA	NA	CD630_09290	5	6	-0.189	0.773388	-0.381	CD630_09290	3	4	-0.584	0.672188	-0.517	CD630_09290	Putative	phage	protein	notInCOG	Mobile_Element	Phage-protein
CD630_09300	0	0	NA	NA	NA	CD630_09300	6	4	0.609	0.392252	1.037	CD630_09300	6	4	0.338	0.742128	0.405	CD630_09300	Putative	phage	reductase	EH	Cell_Factor	Reductase
CD630_09301	0	0	NA	NA	NA	CD630_09301	1	0	0.887	NA	0.641	CD630_09301	2	2	-0.904	0.523783	-0.763	CD630_09301	Putative	phage	protein	notInCOG	notInMA2HTML	notInMA2HTML
CD630_09310	0	0	NA	NA	NA	CD630_09310	1	1	0.472	0.709767	0.486	CD630_09310	2	0	1.943	NA	1.149	CD630_09310	Putative	phage	protein	notInCOG	Mobile_Element	Phage-protein
CD630_09320	0	0	NA	NA	NA	CD630_09320	5	3	0.588	0.465818	0.896	CD630_09320	3	2	0.63	0.620789	0.602	CD630_09320	Putative	phage	protein	notInCOG	Mobile_Element	Phage-protein
CD630_09330	0	0	NA	NA	NA	CD630_09330	2	1	0.911	0.335253	1.156	CD630_09330	1	0	1.135	NA	0.595	CD630_09330	Putative	phage	protein	notInCOG	Mobile_Element	Phage-protein
CD630_09340	0	0	NA	NA	NA	CD630_09340	1	1	-0.051	0.970318	-0.055	CD630_09340	2	0	3.052	NA	1.724	CD630_09340	Putative	phage	protein	notInCOG	Mobile_Element	Phage-protein
CD630_09341	0	0	NA	NA	NA	CD630_09341	0	1	-1.599	NA	-1.106	CD630_09341	2	0	3.248	NA	1.903	CD630_09341	Putative	phage	protein	notInCOG	notInMA2HTML	notInMA2HTML
CD630_09350	0	0	0.359	NA	0.102	CD630_09350	8	3	1.332	0.0249918	2.491	CD630_09350	6	1	2.929	0.0412978	2.266	CD630_09350	Putative	S-adenosyl-L-methionine-dependent	methyltransferase	L	Cell_Factor	Methyltransferase
CD630_09360	0	0	NA	NA	NA	CD630_09360	7	4	0.604	0.317404	1.194	CD630_09360	6	3	1.135	0.252903	1.315	CD630_09360	Putative	phage	endodeoxyribonuclease	L	Metabolism_Nucleic_Acid	Endodeoxyribonuclease
CD630_09370	1	0	1.741	NA	0.759	CD630_09370	8	6	0.294	0.629168	0.617	CD630_09370	6	0	3.869	0.0176644	2.612	CD630_09370	Putative	phage	anti-repressor	X	Regulations	Antirepressor
CD630_09380	0	0	1.779	NA	0.503	CD630_09380	9	11	-0.198	0.726688	-0.458	CD630_09380	10	1	2.628	0.032028	2.374	CD630_09380	Putative	phage	protein	notInCOG	Mobile_Element	Phage-protein
CD630_09390	6	39	-2.837	1.47299e-10	-6.826	CD630_09390	836	2500	-1.581	1.87489e-05	-4.57	CD630_09390	284	870	-1.615	6.65885e-10	-6.458	CD630_09390	Putative	phage	protein	notInCOG	Mobile_Element	Phage-protein
CD630_09400	4	28	-2.806	1.82602e-06	-5.173	CD630_09400	538	2091	-1.959	1.10129e-14	-8.039	CD630_09400	446	513	-0.2	0.457435	-0.879	CD630_09400	Putative	phage	protein	notInCOG	Mobile_Element	Phage-protein
CD630_09401	0	1	-0.806	NA	-0.328	CD630_09401	5	7	-0.683	0.259395	-1.335	CD630_09401	2	2	-0.143	0.929415	-0.109	CD630_09401	Putative	phage	protein	notInCOG	notInMA2HTML	notInMA2HTML
CD630_09410	59	25	1.268	0.016033	2.763	CD630_09410	666	1297	-0.962	0.00478286	-3.091	CD630_09410	266	29	3.168	7.85946e-06	4.744	CD630_09410	Putative	phage	protein	notInCOG	Mobile_Element	Phage-protein
CD630_09420	6	15	-1.185	0.0850797	-2.045	CD630_09420	9946	5419	0.876	0.0398482	2.302	CD630_09420	557	681	-0.289	0.611718	-0.616	CD630_09420	Putative	phage	protein	notInCOG	Mobile_Element	Phage-protein
CD630_09430	0	1	-1.185	NA	-0.442	CD630_09430	14	30	-1.063	0.0382528	-2.319	CD630_09430	14	12	0.135	0.834269	0.26	CD630_09430	Putative	phage	DNA-binding	protein	S	Regulations	DNA-binding_protein
CD630_09440	0	0	NA	NA	NA	CD630_09440	15	47	-1.66	0.000460407	-3.786	CD630_09440	15	7	1.189	0.0899566	1.903	CD630_09440	Putative	phage	terminase,	large	subunit	X	Mobile_Element	Terminase
CD630_09450	0	1	-1.481	NA	-0.596	CD630_09450	23	82	-1.851	0.000434971	-3.802	CD630_09450	13	7	0.887	0.201783	1.458	CD630_09450	Putative	phage	portal	protein	notInCOG	Metabolism_Nucleic_Acid	Phage-portal
CD630_09460	1	1	0.035	NA	0.019	CD630_09460	21	90	-2.134	5.485e-08	-5.739	CD630_09460	28	7	1.918	0.000811735	3.611	CD630_09460	Putative	phage	minor	head	protein	X	Mobile_Element	Phage_minor-head
CD630_09461	0	0	-1.188	NA	-0.346	CD630_09461	3	26	-3.277	7.95247e-12	-7.151	CD630_09461	0	1	-0.449	NA	-0.21	CD630_09461	Putative	phage	protein	notInCOG	notInMA2HTML	notInMA2HTML
CD630_09470	0	0	0.359	NA	0.102	CD630_09470	15	58	-2.024	2.76246e-07	-5.435	CD630_09470	8	4	1.06	0.269308	1.274	CD630_09470	Putative	phage	scaffold	protein	notInCOG	Mobile_Element	Phage-scaffold
CD630_09480	0	0	NA	NA	NA	CD630_09480	22	105	-2.267	4.81181e-08	-5.761	CD630_09480	30	5	2.584	0.00251115	3.278	CD630_09480	Putative	phage	major	capsid	protein	notInCOG	Mobile_Element	Phage-capsid
CD630_09490	0	0	NA	NA	NA	CD630_09490	6	34	-2.555	9.38518e-07	-5.196	CD630_09490	3	1	1.996	0.241969	1.343	CD630_09490	Putative	phage	protein	notInCOG	Mobile_Element	Phage-protein
CD630_09500	0	0	NA	NA	NA	CD630_09500	6	30	-2.21	3.31859e-05	-4.439	CD630_09500	5	3	0.867	0.479858	0.839	CD630_09500	Putative	phage	protein	notInCOG	Mobile_Element	Phage-protein
CD630_09510	0	0	NA	NA	NA	CD630_09510	6	31	-2.362	0.000157197	-4.066	CD630_09510	10	5	0.97	0.273734	1.263	CD630_09510	Putative	phage	protein	notInCOG	notInMA2HTML	notInMA2HTML
CD630_09520	0	0	NA	NA	NA	CD630_09520	11	47	-2.108	1.60834e-06	-5.089	CD630_09520	13	4	1.63	0.0335023	2.355	CD630_09520	Putative	phage	protein	notInCOG	Mobile_Element	Phage-protein
CD630_09530	0	0	NA	NA	NA	CD630_09530	6	34	-2.419	8.49802e-07	-5.215	CD630_09530	6	0	3.615	0.0262072	2.459	CD630_09530	Putative	phage	protein	notInCOG	Mobile_Element	Phage-protein
CD630_09531	0	0	NA	NA	NA	CD630_09531	2	18	-2.84	3.60971e-06	-4.922	CD630_09531	4	0	2.917	0.0868532	1.922	CD630_09531	Putative	phage	protein	notInCOG	notInMA2HTML	notInMA2HTML
CD630_09540	0	0	0.359	NA	0.102	CD630_09540	23	88	-1.907	0.00250527	-3.294	CD630_09540	22	6	1.701	0.0279026	2.433	CD630_09540	Putative	phage	protein	notInCOG	Mobile_Element	Phage-protein
CD630_09550	0	0	-0.483	NA	-0.138	CD630_09550	11	32	-1.427	0.00135231	-3.478	CD630_09550	7	3	1.113	0.234328	1.361	CD630_09550	Putative	phage	protein	notInCOG	Mobile_Element	Phage-protein
CD630_09560	1	0	2.456	NA	0.698	CD630_09560	14	23	-0.792	0.0897636	-1.932	CD630_09560	15	3	2.352	0.0169488	2.628	CD630_09560	Putative	XkdN-like	phage	protein	notInCOG	Mobile_Element	Xkd_protein
CD630_09561	0	0	NA	NA	NA	CD630_09561	6	10	-0.836	0.175259	-1.573	CD630_09561	5	2	1.447	0.277753	1.253	CD630_09561	Putative	phage	protein	notInCOG	notInMA2HTML	notInMA2HTML
CD630_09562	228	30	2.918	2.83276e-11	7.073	CD630_09562	1547	885	0.806	0.134477	1.723	CD630_09562	17	65	-1.936	0.00416167	-3.121	CD630_09562	Putative	phage	protein	notInCOG	notInMA2HTML	notInMA2HTML
CD630_09570	4	15	-1.932	0.00255375	-3.396	CD630_09570	289	889	-1.628	6.4749e-19	-9.193	CD630_09570	158	354	-1.157	0.00428105	-3.111	CD630_09570	Putative	phage	lipoprotein	notInCOG	Cell_Wall	Lipoprotein
CD630_09580	2	13	-3.133	2.71802e-05	-4.6	CD630_09580	270	835	-1.638	1.99211e-16	-8.534	CD630_09580	387	402	-0.059	0.824347	-0.276	CD630_09580	Putative	phage	protein	notInCOG	Mobile_Element	Phage-protein
CD630_09590	0	3	-2.762	0.0759392	-2.105	CD630_09590	35	194	-2.474	1.6201e-05	-4.603	CD630_09590	62	25	1.286	0.00572226	3.017	CD630_09590	Putative	phage	tail	tape	measure	protein	notInCOG	Mobile_Element	Phage-tail
CD630_09600	0	1	-0.964	NA	-0.433	CD630_09600	10	84	-3.084	6.82844e-11	-6.836	CD630_09600	14	4	1.949	0.0150335	2.674	CD630_09600	Putative	phage	cell	wall	hydrolase	P	Cell_Wall	Cell-wall_hydrolase
CD630_09610	0	1	-1.717	NA	-0.558	CD630_09610	23	206	-3.2	7.20425e-11	-6.828	CD630_09610	28	12	1.175	0.0312972	2.384	CD630_09610	Putative	phage	cell	wall	hydrolase	MN-M	Cell_Wall	Cell-wall_hydrolase
CD630_09620	0	0	0.359	NA	0.102	CD630_09620	4	31	-2.84	5.49769e-08	-5.738	CD630_09620	4	1	2.126	0.17575	1.542	CD630_09620	Putative	phage	protein	notInCOG	Mobile_Element	Phage-protein
CD630_09630	0	0	0.294	NA	0.083	CD630_09630	3	27	-3.081	5.40686e-08	-5.741	CD630_09630	5	1	2.688	0.0735588	2.005	CD630_09630	Putative	phage	protein	notInCOG	Mobile_Element	Phage-protein
CD630_09640	0	0	NA	NA	NA	CD630_09640	9	67	-2.901	8.86446e-10	-6.441	CD630_09640	17	5	1.903	0.00692134	2.952	CD630_09640	Putative	phage	baseplate	assembly	protein	X	Mobile_Element	Phage-baseplate
CD630_09650	0	0	NA	NA	NA	CD630_09650	5	31	-2.733	2.94792e-06	-4.964	CD630_09650	6	2	1.944	0.121733	1.747	CD630_09650	Putative	phage	protein	notInCOG	notInMA2HTML	notInMA2HTML
CD630_09660	0	0	0.294	NA	0.083	CD630_09660	14	36	-1.474	0.0139193	-2.714	CD630_09660	10	11	-0.037	0.961887	-0.059	CD630_09660	Putative	phage	tail	fiber	protein	X	Mobile_Element	Phage-tail
CD630_09670	1	0	2.302	NA	0.788	CD630_09670	54	56	-0.092	0.856909	-0.243	CD630_09670	59	48	0.275	0.555941	0.712	CD630_09670	Putative	phage	protein	notInCOG	notInMA2HTML	notInMA2HTML
CD630_09680	0	0	NA	NA	NA	CD630_09680	14	27	-0.966	0.160346	-1.624	CD630_09680	9	8	0.104	0.906809	0.148	CD630_09680	Putative	phage	protein	notInCOG	notInMA2HTML	notInMA2HTML
CD630_09690	0	0	NA	NA	NA	CD630_09690	3	14	-2.203	0.00145171	-3.456	CD630_09690	6	9	-0.633	0.480904	-0.838	CD630_09690	Putative	phage	protein	notInCOG	notInMA2HTML	notInMA2HTML
CD630_09700	0	0	NA	NA	NA	CD630_09700	5	13	-1.353	0.0819719	-1.976	CD630_09700	2	2	0.233	0.904194	0.152	CD630_09700	Putative	phage	protein	notInCOG	Mobile_Element	Phage-protein
CD630_09710	0	0	NA	NA	NA	CD630_09710	4	18	-2.296	7.10613e-05	-4.261	CD630_09710	3	7	-1.308	0.273689	-1.264	CD630_09710	Putative	phage	holin	protein	notInCOG	Cell_Wall	Holin
CD630_09720	0	0	-0.622	NA	-0.179	CD630_09720	19	86	-2.121	1.38137e-06	-5.119	CD630_09720	14	16	-0.258	0.69947	-0.472	CD630_09720	Putative	phage-related	cell	wall	hydrolase	(endolysin)	M	Cell_Wall	Endolysin
CD630_09730	0	0	2.796	NA	0.905	CD630_09730	6	28	-2.247	4.49308e-06	-4.876	CD630_09730	2	6	-1.691	0.114803	-1.778	CD630_09730	Putative	phage	protein	notInCOG	Mobile_Element	Phage-protein
CD630_09740	0	0	NA	NA	NA	CD630_09740	7	12	-0.656	0.34475	-1.134	CD630_09740	0	0	1.125	NA	0.308	CD630_09740	Putative	phage	protein	notInCOG	notInMA2HTML	notInMA2HTML
CD630_09750	5	24	-2.147	3.18044e-05	-4.562	CD630_09750	529	1354	-1.351	4.37915e-06	-4.881	CD630_09750	94	205	-1.105	0.076437	-1.986	CD630_09750	Putative	phage	protein	notInCOG	Mobile_Element	Phage-protein
CD630_09760	4	31	-2.885	1.08447e-05	-4.806	CD630_09760	635	1444	-1.18	3.18471e-07	-5.407	CD630_09760	318	282	0.178	0.615183	0.61	CD630_09760	Putative	phage	protein	U	Mobile_Element	Phage-protein
CD630_09770	10	65	-2.826	2.63545e-09	-6.364	CD630_09770	1211	2267	-0.901	3.38703e-11	-6.942	CD630_09770	1329	1363	-0.037	0.878743	-0.193	CD630_09770	Putative	phage	protein	notInCOG	Mobile_Element	Phage-protein
CD630_09771	148	166	-0.182	0.631	-0.636	CD630_09771	664	674	-0.022	0.973342	-0.048	CD630_09771	63	90	-0.521	0.505135	-0.797	CD630_09771	Putative	phage	protein	notInCOG	notInMA2HTML	notInMA2HTML
CD630_09772	0	0	0.294	NA	0.083	CD630_09772	29	8	1.824	0.0296287	2.423	CD630_09772	0	0	NA	NA	NA	CD630_09772	Putative	phage	protein	notInCOG	Mobile_Element	Phage-protein_CD630
CD630_09780	0	0	NA	NA	NA	CD630_09780	2	5	-1.386	0.0800292	-1.987	CD630_09780	2	1	0.44	0.815493	0.291	CD630_09780	Transcriptional	regulator,	beta-lactams	repressor	Phage-type	notInCOG	Regulations	Beta-lactams_repressor
CD630_09790	0	0	0.359	NA	0.102	CD630_09790	3	7	-1.254	0.0423861	-2.275	CD630_09790	2	0	3.353	NA	1.923	CD630_09790	Transcriptional	regulator,	beta-lactams	repressor	Phage-type	K	notInMA2HTML	notInMA2HTML
CD630_09810	2	2	0.166	0.913837	0.149	CD630_09810	49	36	0.41	0.20616	1.479	CD630_09810	18	32	-0.737	0.336968	-1.119	CD630_09810	Putative	membrane	protein	notInCOG	Respiration_Anaerobic	Electron_transport
CD630_09820	3	2	1.2	0.259283	1.393	CD630_09820	61	38	0.684	0.266659	1.316	CD630_09820	38	37	0.092	0.884663	0.183	CD630_09820	Putative	UbiA	prenyltransferase	H	Respiration_Anaerobic	Electron_transport
CD630_09830	2	2	-0.173	0.913837	-0.149	CD630_09830	103	54	0.932	0.000203325	4	CD630_09830	75	186	-1.286	2.30935e-05	-4.505	CD630_09830	Putative	hydrolase,	HAD	superfamily,	subfamily	IB	E	Cell_Factor	Hydrolase
CD630_09840	4	3	0.861	0.414095	1.035	CD630_09840	68	47	0.573	0.00335441	3.204	CD630_09840	160	210	-0.393	0.191319	-1.491	CD630_09840	Putative	membrane	protein	S	Cell_Factor	Hydrolase
CD630_09850	5	4	0.569	0.525578	0.823	CD630_09850	62	65	-0.09	0.78705	-0.358	CD630_09850	136	154	-0.178	0.654069	-0.547	CD630_09850	Putative	drug/sodium	antiporter,	MATE	family	V	notInMA2HTML	notInMA2HTML
CD630_09860	11	30	-1.512	0.000617376	-3.817	CD630_09860	834	828	0.008	0.976889	0.041	CD630_09860	1796	3099	-0.788	0.0045433	-3.091	CD630_09860	30S	ribosomal	protein	S1	J	Translation	Ribosome
CD630_09870	0	2	-2.322	0.179994	-1.632	CD630_09870	58	45	0.316	0.158158	1.633	CD630_09870	99	77	0.349	0.246791	1.33	CD630_09870	Putative	phosphatase/hydrolase	ER	notInMA2HTML	notInMA2HTML
CD630_09880	0	0	2.228	NA	0.632	CD630_09880	6	7	-0.411	0.400621	-1.02	CD630_09880	2	1	1.665	0.342385	1.107	CD630_09880	Conserved	hypothetical	protein	notInCOG	OPERONS_(Automatic)	CD0987
CD630_09890	2	0	4.108	0.186743	1.61	CD630_09890	132	22	2.572	3.61783e-10	6.582	CD630_09890	252	444	-0.815	0.597472	-0.641	CD630_09890	2-isopropylmalate	synthase	E	Metabolism_Amino_Acid	Leucine_biosynthesis
CD630_09900	1	0	2.193	NA	1.114	CD630_09900	147	20	2.862	3.18302e-21	9.766	CD630_09900	300	247	0.28	0.857473	0.226	CD630_09900	3-isopropylmalate	dehydratase	large	subunit	E	Metabolism_Amino_Acid	Leucine_biosynthesis
CD630_09910	0	0	0.84	NA	0.238	CD630_09910	53	8	2.681	1.52403e-08	5.965	CD630_09910	80	74	0.114	0.920914	0.123	CD630_09910	3-isopropylmalate	dehydratase	small	subunit	E	Metabolism_Amino_Acid	Leucine_biosynthesis
CD630_09920	2	2	0.108	0.954513	0.081	CD630_09920	97	17	2.514	2.0812e-16	8.529	CD630_09920	286	124	1.213	0.39868	0.991	CD630_09920	3-isopropylmalate	dehydrogenase	CE	Metabolism_Amino_Acid	Leucine_biosynthesis
CD630_09930	1	3	-1.268	0.384402	-1.097	CD630_09930	110	118	-0.109	0.829635	-0.286	CD630_09930	98	435	-2.166	3.11108e-08	-5.815	CD630_09930	Putative	thioesterase	Q	Cell_Factor	Thioesterase
CD630_09940	16	64	-1.992	0.00103032	-3.672	CD630_09940	273	1137	-2.056	5.65258e-13	-7.521	CD630_09940	604	4638	-2.944	4.48104e-11	-6.873	CD630_09940	Putative	serine-pyruvate	aminotransferase	EF	Metabolism_Amino_Acid	Serine_biosynthesis
CD630_09950	0	10	-4.435	3.31072e-05	-4.553	CD630_09950	191	564	-1.568	2.07774e-07	-5.488	CD630_09950	299	7872	-4.719	1.39995e-26	-10.942	CD630_09950	Putative	D-3-phosphoglycerate	dehydrogenase	H	Metabolism_Amino_Acid	Serine_biosynthesis
CD630_09960	4	44	-3.753	8.25979e-10	-6.554	CD630_09960	337	553	-0.712	0.0158854	-2.665	CD630_09960	238	4977	-4.38	8.05391e-24	-10.335	CD630_09960	Conserved	hypothetical	protein	S	Metabolism_Amino_Acid	Serine_biosynthesis
CD630_09970	4	4	-0.079	0.938722	-0.108	CD630_09970	166	71	1.232	4.28205e-07	5.348	CD630_09970	194	25	2.947	5.16144e-07	5.298	CD630_09970	Two-component	sensor	histidine	kinase	T-T-T	Regulations	TCS
CD630_09980	5	2	2.012	0.0498981	2.301	CD630_09980	113	75	0.592	0.00556429	3.04	CD630_09980	278	369	-0.418	0.19528	-1.479	CD630_09980	Putative	iron-sulfur	protein	R	Cell_Factor	Iron_sulfur_protein
CD630_09990	9	22	-1.426	0.0108048	-2.915	CD630_09990	231	433	-0.921	2.20831e-05	-4.533	CD630_09990	268	168	0.676	0.0141871	2.695	CD630_09990	ABC-type	transport	system,	nitrate/sulfonate/taurine	extracellular	solute-binding	protein	P	Membrane_Transport	ABC
CD630_10000	0	1	-0.693	NA	-0.333	CD630_10000	30	59	-0.984	0.00106518	-3.55	CD630_10000	12	18	-0.425	0.572686	-0.682	CD630_10000	ABC-type	transport	system,	nitrate/sulfonate/taurine	permease	P	Membrane_Transport	ABC
CD630_-1000275..1003165	81	593	-2.839	4.26192e-14	-7.977	CD630_-1000275..1003165	47	32	0.537	0.610076	0.65	CD630_-1000275..1003165	204	263	-0.36	0.669813	-0.521	CD630_-1000275..1003165	TRUE	notInCOG	notInMA2HTML	notInMA2HTML
CD630_10010	0	0	2.456	NA	0.698	CD630_10010	9	15	-0.607	0.174032	-1.577	CD630_10010	6	4	0.613	0.594009	0.647	CD630_10010	ABC-type	transport	system,	nitrate/sulfonate/taurine	ATP-binding	protein	P	Membrane_Transport	ABC
CD630_10020	0	0	NA	NA	NA	CD630_10020	22	25	-0.269	0.365535	-1.09	CD630_10020	23	27	-0.151	0.778473	-0.347	CD630_10020	Putative	nucleotide/oligonucleotide	binding	protein	J	notInMA2HTML	notInMA2HTML
CD630_10030	2	2	-0.387	0.822506	-0.314	CD630_10030	90	192	-1.124	0.000634661	-3.7	CD630_10030	172	108	0.654	0.081357	1.956	CD630_10030	Fumarate	hydratase	class	I,	subunit	A	C	Fermentation	Fumarate_hydratase
CD630_10040	2	2	-0.085	0.954513	-0.081	CD630_10040	88	157	-0.865	0.0240536	-2.506	CD630_10040	135	206	-0.622	0.164118	-1.582	CD630_10040	Fumarate	hydratase	class	I,	subunit	B	C	Fermentation	Fumarate_hydratase
CD630_10050	5	5	-0.045	0.960709	-0.071	CD630_10050	163	352	-1.132	5.67401e-07	-5.294	CD630_10050	334	190	0.813	0.0181007	2.603	CD630_10050	Putative	NAD-dependent	malic	enzyme	C	Metabolism_Carbon	Malate_oxydoreductase
CD630_10060	1	2	-1.216	0.420453	-1.021	CD630_10060	37	48	-0.366	0.288586	-1.261	CD630_10060	91	45	1.005	0.00881538	2.867	CD630_10060	Putative	acyl-CoA	N-acyltransferase	notInCOG	Cell_Factor	Acetyltransferase
CD630_10070	2	5	-0.986	0.352716	-1.164	CD630_10070	125	72	0.819	0.00151293	3.444	CD630_10070	84	220	-1.373	8.75965e-07	-5.197	CD630_10070	Conserved	hypothetical	protein	notInCOG	UNKNOWN	CHP
CD630_10080	3	3	0.193	0.901525	0.169	CD630_10080	162	124	0.384	0.21369	1.456	CD630_10080	136	59	1.218	0.00153845	3.425	CD630_10080	Conserved	hypothetical	protein	R	UNKNOWN	CHP
CD630_10090	9	27	-1.701	0.000471304	-3.893	CD630_10090	94	35	1.391	0.00446748	3.112	CD630_10090	436	109	1.99	1.02401e-09	6.389	CD630_10090	Transcriptional	regulator,	GntR	family	K	Regulations	TR_GntR
CD630_10100	9	28	-1.615	0.0612721	-2.209	CD630_10100	200	92	1.116	0.00472069	3.095	CD630_10100	735	208	1.818	5.97975e-10	6.476	CD630_10100	N-acetylglucosamine-6-phosphate	deacetylase	(GlcNAc	6-P	deacetylase)	G	Cell_Wall	GlcNAc_utilization
CD630_10110	44	39	0.16	0.842148	0.279	CD630_10110	100	37	1.431	3.3577e-05	4.436	CD630_10110	669	68	3.286	1.40852e-33	12.35	CD630_10110	Glucosamine-6-phosphate	deaminase	G	Cell_Wall	GlcNAc_utilization
CD630_10120	0	1	-1.245	NA	-0.71	CD630_10120	22	30	-0.465	0.463586	-0.901	CD630_10120	2	4	-0.688	0.638049	-0.572	CD630_10120	Putative	membrane	protein	notInCOG	Cell_Wall	Membrane-protein
CD630_10130	0	1	-1.722	NA	-0.559	CD630_10130	20	86	-2.069	4.768e-09	-6.165	CD630_10130	24	102	-2.082	2.2845e-05	-4.508	CD630_10130	Two-component	response	regulator	TK	notInMA2HTML	notInMA2HTML
CD630_10140	0	1	-1.165	NA	-0.598	CD630_10140	37	97	-1.438	2.88902e-10	-6.617	CD630_10140	41	212	-2.381	2.49753e-06	-4.985	CD630_10140	Two-component	sensor	histidine	kinase	T	Regulations	TCS
CD630_10150	2	9	-1.802	0.0455906	-2.342	CD630_10150	126	108	0.219	0.388057	1.045	CD630_10150	66	232	-1.805	0.00014816	-4.06	CD630_10150	Two-component	sensor	histidine	kinase	T-T	Regulations	TCS_histidine
CD630_10160	1	2	-0.924	0.569631	-0.736	CD630_10160	43	63	-0.533	0.243823	-1.375	CD630_10160	16	34	-1.032	0.104818	-1.823	CD630_10160	Transcriptional	regulator,	MerR	family	K-T	Regulations	TR_MerR
CD630_10170	1	2	-1.737	0.199482	-1.565	CD630_10170	22	9	1.315	0.0307978	2.407	CD630_10170	23	50	-1.105	0.0659637	-2.057	CD630_10170	ABC-type	transport	system,	multidrug-family	ATP-binding	protein/permease	V	Membrane_Transport	ABC_Multidrug
CD630_10180	2	8	-1.951	0.0211944	-2.654	CD630_10180	30	20	0.606	0.0809343	1.982	CD630_10180	72	100	-0.467	0.374562	-1.039	CD630_10180	ABC-type	transport	system,	multidrug-family	ATP-binding	protein/permease	V	Membrane_Transport	ABC_Multidrug
CD630_10190	0	0	NA	NA	NA	CD630_10190	0	1	-0.723	NA	-0.536	CD630_10190	0	427	-11.481	2.33388e-10	-6.623	CD630_10190	Conserved	hypothetical	protein	notInCOG	notInMA2HTML	notInMA2HTML
CD630_10200	0	0	0.294	NA	0.083	CD630_10200	1	2	-1.645	0.123634	-1.769	CD630_10200	4	2722	-9.262	NA	-11.772	CD630_10200	Putative	membrane	protein	notInCOG	Sporulation	Coat
CD630_10210	0	0	0	NA	0	CD630_10210	22	11	0.894	0.0270736	2.458	CD630_10210	58	21916	-8.557	NA	-11.936	CD630_10210	Putative	spore	coat	protein	M	Sporulation	Coat
CD630_-1021898..1023084	0	28	-5.506	1.45191e-09	-6.464	CD630_-1021898..1023084	301	253	0.257	0.619534	0.634	CD630_-1021898..1023084	14	47	-1.666	0.000254687	-3.923	CD630_-1021898..1023084	TRUE	notInCOG	notInMA2HTML	notInMA2HTML
CD630_10220	1	3	-0.901	0.441895	-0.973	CD630_10220	65	219	-1.777	3.64342e-08	-5.813	CD630_10220	152	135	0.157	0.696001	0.477	CD630_10220	Putative	membrane	protein	S	Cell_Wall	Membrane-protein
CD630_10230	1	0	3.373	NA	1.245	CD630_10230	25	34	-0.527	0.353757	-1.115	CD630_10230	87	132	-0.596	0.165692	-1.577	CD630_10230	Putative	transcriptional	regulator,	HTH	K-G	Metabolism_Amino_Acid	Spermidine_transporter
CD630_10240	4	1	2.873	0.0339749	2.469	CD630_10240	54	74	-0.459	0.362427	-1.096	CD630_10240	288	304	-0.08	0.83537	-0.258	CD630_10240	ABC-type	transport	system,	spermidine/putrescine	ATP-binding	protein	E	Metabolism_Amino_Acid	Spermidine_transporter
CD630_10250	12	1	3.026	0.000604714	3.823	CD630_10250	39	43	-0.145	0.822138	-0.299	CD630_10250	196	115	0.778	0.104639	1.824	CD630_10250	ABC-type	transport	system,	spermidine/putrescine	permease	E	Metabolism_Amino_Acid	Spermidine_transporter
CD630_10260	13	1	2.999	1.55929e-05	4.724	CD630_10260	32	26	0.318	0.34058	1.144	CD630_10260	208	76	1.457	0.00198877	3.348	CD630_10260	ABC-type	transport	system,	spermidine/putrescine	permease	E	Metabolism_Amino_Acid	Spermidine_transporter
CD630_10270	27	5	2.558	2.57025e-07	5.561	CD630_10270	112	76	0.556	0.0655393	2.079	CD630_10270	668	248	1.425	0.000130819	4.091	CD630_10270	ABC-type	transport	system,	spermidine/putrescine	solute-binding	protein	E	Metabolism_Amino_Acid	Spermidine_transporter
CD630_10280	1	0	3.373	NA	1.245	CD630_10280	23	63	-1.419	0.0341624	-2.365	CD630_10280	13	0	4.926	0.00139128	3.454	CD630_10280	Putative	signaling	protein	T	Cell_Wall	Cell-surface_protein
CD630_10290	1	0	0.505	NA	0.225	CD630_10290	40	58	-0.529	0.324817	-1.179	CD630_10290	60	8	2.961	9.03669e-08	5.622	CD630_10290	Putative	cell	wall	anchored	protein	R	Cell_Wall	Cell-surface_protein
CD630_10300	2	0	2.874	0.329047	1.219	CD630_10300	26	32	-0.317	0.65561	-0.572	CD630_10300	70	9	2.984	3.74149e-09	6.177	CD630_10300	Putative	glycosyl	transferase,	family	2	N	Cell_Wall	GlcNAc
CD630_10310	1	2	0.035	0.984295	0.028	CD630_10310	61	58	0.082	0.912023	0.153	CD630_10310	74	5	3.915	6.19658e-09	6.093	CD630_10310	Putative	cell	wall	anchored	protein	notInCOG	Cell_Wall	GlcNAc
CD630_10320	2	1	0.527	0.71988	0.491	CD630_10320	80	63	0.36	0.451638	0.923	CD630_10320	79	6	3.775	1.26877e-11	7.057	CD630_10320	Conserved	hypothetical	protein	notInCOG	Cell_Wall	GlcNAc
CD630_10330	3	1	1.478	0.272801	1.354	CD630_10330	66	45	0.578	0.058493	2.132	CD630_10330	140	14	3.316	8.11254e-15	8.048	CD630_10330	UDP-N-acetylglucosamine	2-epimerase	(UDP-GlcNAc-2-epimerase)	M	Cell_Wall	GlcNAc
CD630_10340	0	0	1.779	NA	0.503	CD630_10340	31	28	0.167	0.742843	0.432	CD630_10340	28	13	1.106	0.0276398	2.437	CD630_10340	Putative	mannosyl-glycoprotein	endo-beta-N-acetylglucosamidase	MN	Cell_Wall	N-acetylglucosamidase
CD630_10350	4	15	-1.814	0.0015443	-3.554	CD630_10350	1275	1847	-0.532	0.00908374	-2.87	CD630_10350	2006	3738	-0.899	0.0118665	-2.76	CD630_10350	Putative	N-acetylmuramoyl-L-alanine	amidase,	autolysin	M-M	Cell_Wall	Cell-wall-protein_autolysin
CD630_10360	3	7	-1.348	0.0792628	-2.084	CD630_10360	389	670	-0.78	0.0198467	-2.582	CD630_10360	780	1751	-1.169	7.19035e-06	-4.764	CD630_10360	Putative	N-acetylmuramoyl-L-alanine	amidase,	autolysin	M-M	notInMA2HTML	notInMA2HTML
CD630_10370	0	1	-1.52	NA	-0.831	CD630_10370	77	115	-0.574	0.0177026	-2.624	CD630_10370	35	113	-1.648	5.10595e-05	-4.32	CD630_10370	Conserved	hypothetical	protein	notInCOG	Cell_Factor	Helicase
CD630_10380	0	2	-3.019	NA	-1.686	CD630_10380	155	133	0.235	0.356682	1.109	CD630_10380	156	295	-0.918	0.00122527	-3.492	CD630_10380	Putative	helicase,	superfamily	1,	UvrD-family	L	Cell_Factor	Helicase
CD630_10390	0	1	-2.018	NA	-0.879	CD630_10390	66	63	0.116	0.748105	0.421	CD630_10390	46	115	-1.309	0.000708784	-3.648	CD630_10390	Conserved	hypothetical	protein	notInCOG	Metabolism_Nucleic_Acid	Nuclease
CD630_10400	2	9	-1.907	0.0297316	-2.523	CD630_10400	330	382	-0.203	0.417341	-0.989	CD630_10400	412	409	0.015	0.962826	0.058	CD630_10400	ATP-dependent	nuclease	subunit	B	(ATP-dependent	helicase	addB),	Superfamily	1	UvrD-family	L	Metabolism_Nucleic_Acid	Nuclease
CD630_10410	3	4	-0.403	0.686979	-0.548	CD630_10410	488	434	0.171	0.525463	0.791	CD630_10410	607	489	0.314	0.284344	1.238	CD630_10410	ATP-dependent	nuclease	subunit	A	(ATP-dependent	helicase	addA)	L	Metabolism_Nucleic_Acid	Nuclease
CD630_10420	1	2	-0.344	0.828673	-0.303	CD630_10420	233	254	-0.117	0.72689	-0.458	CD630_10420	402	229	0.81	0.00775601	2.911	CD630_10420	Nuclease	SbcCD	subunit	D	L	Metabolism_Nucleic_Acid	Nuclease
CD630_10430	4	3	0.573	0.564296	0.748	CD630_10430	598	1038	-0.792	0.0123103	-2.759	CD630_10430	746	473	0.658	0.0432976	2.245	CD630_10430	Nuclease	SbcCD	subunit	C	L	Metabolism_Nucleic_Acid	Nuclease
CD630_10440	16	23	-0.534	0.352674	-1.164	CD630_10440	838	1041	-0.309	0.0953688	-1.901	CD630_10440	1484	1414	0.069	0.784465	0.338	CD630_10440	Putative	membrane	protein	P	notInMA2HTML	notInMA2HTML
CD630_10450	6	2	2.094	0.0194311	2.691	CD630_10450	57	85	-0.566	0.162437	-1.617	CD630_10450	68	10	2.733	1.78616e-07	5.499	CD630_10450	Putative	sporulation	integral	membrane	protein	R	Sporulation	Sporulation_membrane-protein
CD630_10460	16	5	1.758	0.00218977	3.442	CD630_10460	481	261	0.884	0.00050596	3.761	CD630_10460	907	138	2.712	1.06885e-30	11.789	CD630_10460	Peptidase	T	E	Cell_Factor	Peptidase-T_M20B
CD630_10470	2	3	-1.282	0.335188	-1.203	CD630_10470	375	224	0.738	0.000963225	3.58	CD630_10470	749	964	-0.367	0.439347	-0.91	CD630_10470	Putative	cell	wall-binding	protein	M	Cell_Wall	Cell-wall_protein
CD630_10480	5	7	-0.535	0.558313	-0.763	CD630_10480	90	168	-0.896	0.00308687	-3.23	CD630_10480	196	72	1.44	4.38112e-07	5.33	CD630_10480	Putative	phosphodiesterase	R	Metabolism_Cofactor	NADP
CD630_10490	6	13	-1.057	0.12532	-1.835	CD630_10490	202	347	-0.785	0.000474673	-3.778	CD630_10490	250	184	0.452	0.0917889	1.893	CD630_10490	Inorganic	polyphosphate/ATP-NAD	kinase	(Poly(P)/ATP	NAD	kinase)	H	Metabolism_Cofactor	NADP
CD630_10500	0	1	-1.926	NA	-0.652	CD630_10500	139	94	0.55	0.317759	1.194	CD630_10500	36	288	-3.002	6.62975e-18	-8.897	CD630_10500	ABC-type	transport	system,	multidrug-family	ATP-binding	protein	V	Membrane_Transport	ABC_Multidrug
CD630_10510	0	0	2.552	NA	0.777	CD630_10510	25	32	-0.346	0.358143	-1.106	CD630_10510	4	4	-0.024	0.983312	-0.026	CD630_10510	ABC-type	transport	system,	multidrug-family	permease	notInCOG	Membrane_Transport	ABC_Multidrug
CD630_10520	0	2	-2.446	NA	-1.183	CD630_10520	91	76	0.269	0.566284	0.724	CD630_10520	12	57	-2.137	0.000217747	-3.963	CD630_10520	Conserved	hypothetical	protein	notInCOG	Membrane_Transport	ABC_Multidrug
CD630_10521	0	0	0.834	NA	0.401	CD630_10521	48	47	0.057	0.894668	0.182	CD630_10521	58	35	0.682	0.292559	1.219	CD630_10521	Conserved	hypothetical	protein	notInCOG	UNKNOWN	CHP_CD630
CD630_-1052126..1052394	20	28	-0.478	0.437511	-0.983	CD630_-1052126..1052394	500	866	-0.793	0.352115	-1.119	CD630_-1052126..1052394	7	27	-1.97	0.00451407	-3.093	CD630_-1052126..1052394	TRUE	notInCOG	notInMA2HTML	notInMA2HTML
CD630_10530	12	5	1.293	0.159152	1.703	CD630_10530	404	199	1.023	0.000148968	4.08	CD630_10530	576	412	0.482	0.371754	1.045	CD630_10530	Putative	aminoacyl-tRNA	synthetase-associated	domain	J	Translation	tRNA-synthetase
CD630_10540	39	39	0.011	0.988659	0.021	CD630_10540	10994	44388	-2.013	2.74828e-12	-7.303	CD630_10540	29821	9178	1.7	0.000217747	3.963	CD630_10540	Butyryl-CoA	dehydrogenase	I	Fermentation	Butyrate_production
CD630_10550	21	18	0.25	0.76982	0.403	CD630_10550	7929	24995	-1.656	5.40869e-09	-6.144	CD630_10550	15654	6324	1.308	0.00885719	2.865	CD630_10550	Electron	transfer	flavoproteins	subunit	beta	C	Fermentation	Butyrate_production
CD630_-1055731..1056009	14	4	1.722	0.109397	1.907	CD630_-1055731..1056009	261	202	0.365	0.669124	0.55	CD630_-1055731..1056009	2	88	-5.418	1.12521e-16	-8.57	CD630_-1055731..1056009	TRUE	notInCOG	notInMA2HTML	notInMA2HTML
CD630_10560	43	51	-0.22	0.734761	-0.468	CD630_10560	10168	25254	-1.313	4.13007e-07	-5.355	CD630_10560	25718	8267	1.637	0.00067492	3.662	CD630_10560	Electron	transfer	flavoprotein	subunit	alpha	C	Fermentation	Butyrate_production
CD630_10570	32	53	-0.699	0.370387	-1.128	CD630_10570	12180	25001	-1.038	4.1515e-06	-4.893	CD630_10570	19884	8444	1.236	0.0136804	2.708	CD630_10570	3-hydroxybutyryl-CoA	dehydratase	(Crotonase)	I	Fermentation	Butyrate_production
CD630_10580	46	202	-2.092	1.42089e-08	-6.086	CD630_10580	11131	32841	-1.561	6.13411e-11	-6.852	CD630_10580	14850	4062	1.87	4.96239e-05	4.328	CD630_10580	3-hydroxybutyryl-CoA	dehydrogenase	I	Fermentation	Butyrate_production
CD630_10590	94	606	-2.671	1.13536e-07	-5.711	CD630_10590	25257	68793	-1.446	1.7232e-06	-5.074	CD630_10590	48572	15245	1.672	0.00299173	3.225	CD630_10590	Acetoacetyl-CoA	thiolase	1	I	Fermentation	Butyrate_production
CD630_10600	0	1	-0.824	NA	-0.238	CD630_10600	137	278	-1.038	1.57271e-07	-5.543	CD630_10600	102	213	-1.076	0.000255815	-3.921	CD630_10600	Putative	pseudouridylate	synthase	J	UNKNOWN	CHP
CD630_10610	2	11	-2.183	0.00156084	-3.55	CD630_10610	240	391	-0.701	0.0323594	-2.387	CD630_10610	140	154	-0.128	0.79422	-0.323	CD630_10610	Conserved	hypothetical	protein	notInCOG	UNKNOWN	CHP
CD630_10620	164	27	2.644	8.15686e-07	5.336	CD630_10620	379	209	0.862	0.0145972	2.696	CD630_10620	657	693	-0.078	0.860941	-0.221	CD630_10620	Acyl	carrier	protein	(ACP)	I	Metabolism_Lipids	Lipids_biosynthesis
CD630_10630	7	0	6.193	5.25605e-05	4.447	CD630_10630	93	103	-0.134	0.824539	-0.295	CD630_10630	118	6	4.252	2.64734e-09	6.234	CD630_10630	Conserved	hypothetical	protein	notInCOG	UNKNOWN	CHP
CD630_10631	318	0	10.707	5.17256e-15	8.245	CD630_10631	2649	57	5.527	7.59513e-22	9.918	CD630_10631	730	2	8.193	4.81718e-27	11.042	CD630_10631	Conserved	hypothetical	protein	notInCOG	notInMA2HTML	notInMA2HTML
CD630_10632	813	0	12.061	2.50351e-18	9.156	CD630_10632	6666	511	3.704	3.16482e-08	5.838	CD630_10632	18972	7	11.344	2.18065e-74	18.521	CD630_10632	Conserved	hypothetical	protein	notInCOG	notInMA2HTML	notInMA2HTML
CD630_10633	886	0	12.185	6.09486e-19	9.315	CD630_10633	7396	406	4.189	5.41023e-09	6.144	CD630_10633	15506	2	13.2	5.04661e-54	15.744	CD630_10633	Conserved	hypothetical	protein	notInCOG	notInMA2HTML	notInMA2HTML
CD630_10640	10	43	-2.135	0.000110506	-4.267	CD630_10640	667	589	0.175	0.572247	0.715	CD630_10640	742	2525	-1.769	3.17171e-14	-7.873	CD630_10640	Transcriptional	regulator,	LacI	family	K	Regulations	CcpA
CD630_10650	47	0	8.911	1.35696e-11	7.184	CD630_10650	4605	233	4.302	1.21725e-13	7.726	CD630_10650	5726	2	11.435	3.57131e-55	15.915	CD630_10650	Conserved	hypothetical	protein	notInCOG	UNKNOWN	CHP
CD630_10660	1	0	2.436	NA	1.257	CD630_10660	365	194	0.912	0.149632	1.663	CD630_10660	496	6	6.236	6.73667e-37	12.963	CD630_10660	Conserved	hypothetical	protein	notInCOG	UNKNOWN	CHP
CD630_10670	5140	12	8.668	5.54827e-61	16.873	CD630_10670	65477	2727	4.585	3.63013e-09	6.21	CD630_10670	93819	98	9.9	3.19844e-186	29.364	CD630_10670	Clostridium	difficile	exosporium	cycteine-rich	protein	notInCOG	UNKNOWN	CHP
CD630_10680	15	2	3.241	0.00150902	3.561	CD630_10680	114	96	0.266	0.617001	0.638	CD630_10680	74	1	6.481	1.83758e-07	5.493	CD630_10680	Putative	polysaccharide	biosynthesis/sporulation	protein	D	Sporulation	Polysaccharide_biosynthesis
CD630_10690	4	1	1.316	0.337565	1.199	CD630_10690	10	10	0.182	0.772935	0.382	CD630_10690	37	18	1.035	0.0205855	2.554	CD630_10690	Putative	histidinol	phosphatase/hydrolase,	PHP	family	ER	Metabolism_Amino_Acid	Histidinol_phosphatase
CD630_10700	3	3	-0.544	0.667814	-0.579	CD630_10700	82	166	-0.991	2.25658e-06	-5.019	CD630_10700	77	134	-0.784	0.133826	-1.696	CD630_10700	Putative	aminotransferase	KE	Metabolism_Amino_Acid	Amino-acid_biosynthesis
CD630_10710	1	2	-1.284	0.375742	-1.115	CD630_10710	54	78	-0.505	0.207151	-1.476	CD630_10710	140	196	-0.49	0.0911083	-1.897	CD630_10710	Conserved	hypothetical	protein,	UPF0291	protein	family	S	Metabolism_Amino_Acid	Amino-acid_biosynthesis
CD630_10720	9	6	0.61	0.407795	1.049	CD630_10720	500	330	0.603	0.00408395	3.141	CD630_10720	1489	819	0.861	0.0068627	2.955	CD630_10720	Putative	aminopeptidase	I,	M18	family	E	Metabolism_Amino_Acid	Amino-acid_biosynthesis
CD630_10730	0	2	-2.46	NA	-1.638	CD630_10730	28	25	0.181	0.723058	0.464	CD630_10730	24	262	-3.426	3.50759e-15	-8.154	CD630_10730	Transcriptional	regulator,	GntR	family	K	Membrane_Transport	PTS_Mannose-fructose-sorbose
CD630_10740	0	1	-1.658	NA	-0.681	CD630_10740	16	16	-0.026	0.954876	-0.085	CD630_10740	19	161	-3.065	1.15055e-13	-7.706	CD630_10740	PTS	system,	mannose/fructose/sorbose	IIA	component	G	Membrane_Transport	PTS_Mannose-fructose-sorbose
CD630_10750	0	1	-1.202	NA	-0.671	CD630_10750	28	25	0.18	0.694411	0.51	CD630_10750	48	196	-2.055	4.08824e-07	-5.343	CD630_10750	Conserved	hypothetical	protein	M	Membrane_Transport	PTS_Mannose-fructose-sorbose
CD630_10760	0	1	-0.541	NA	-0.235	CD630_10760	18	17	0.096	0.835766	0.276	CD630_10760	29	133	-2.18	5.06712e-08	-5.728	CD630_10760	PTS	system,	mannose/fructose/sorbose	IIB	component	G	Membrane_Transport	PTS_Mannose-fructose-sorbose
CD630_10770	2	3	-0.644	0.578537	-0.721	CD630_10770	32	18	0.817	0.00769939	2.928	CD630_10770	70	185	-1.432	0.00016458	-4.033	CD630_10770	PTS	system,	mannose/fructose/sorbose	IIC	component	G	Membrane_Transport	PTS_Mannose-fructose-sorbose
CD630_10780	2	6	-1.139	0.182771	-1.622	CD630_10780	28	16	0.83	0.00487034	3.084	CD630_10780	80	64	0.317	0.379967	1.027	CD630_10780	PTS	system,	mannose/fructose/sorbose	IID	component	G	Membrane_Transport	PTS_Mannose-fructose-sorbose
CD630_10790	9	34	-1.817	0.000236156	-4.073	CD630_10790	81	702	-3.149	6.54154e-32	-12.067	CD630_10790	94	55	0.789	0.166963	1.572	CD630_10790	Transcriptional	regulator,	LysR	family	K	Regulations	TR_LysR
CD630_10800	2	10	-1.978	0.0142404	-2.81	CD630_10800	234	104	1.172	0.017367	2.631	CD630_10800	99	418	-2.068	7.75144e-09	-6.055	CD630_10800	Putative	lipoprotein	notInCOG	Cell_Wall	Lipoprotein
CD630_10810	1	3	-1.114	0.392481	-1.08	CD630_10810	149	138	0.112	0.627952	0.619	CD630_10810	131	457	-1.791	6.12641e-12	-7.161	CD630_10810	Molybdenum	cofactor	biosynthesis	protein	H	notInMA2HTML	notInMA2HTML
CD630_10820	0	1	-0.306	NA	-0.125	CD630_10820	55	48	0.228	0.325969	1.175	CD630_10820	46	156	-1.732	8.01487e-09	-6.049	CD630_10820	Molybdopterin-guanine	dinucleotide	biosynthesis	protein	B	H	OPERONS_(Automatic)	CD1081
CD630_10830	4	13	-1.684	0.00413395	-3.244	CD630_10830	211	232	-0.136	0.499239	-0.836	CD630_10830	113	249	-1.154	0.00181772	-3.374	CD630_10830	PTS	system,	lactose/cellobiose	specific	IIB	component	G	Membrane_Transport	PTS_cellobiose
CD630_10840	4	7	-0.643	0.42838	-1	CD630_10840	236	115	1.031	0.00202291	3.359	CD630_10840	179	625	-1.794	1.03607e-11	-7.086	CD630_10840	ABC-type	transport	system,	multidrug-family	ATP-binding/permease	protein	V	Membrane_Transport	ABC_MDR
CD630_10850	9	4	1.287	0.161839	1.695	CD630_10850	314	185	0.76	0.0110656	2.8	CD630_10850	1180	405	1.543	5.0372e-05	4.324	CD630_10850	Putative	membrane	protein	E	Cell_Factor	Peptidase_M20D
CD630_10860	36	10	1.781	0.0433058	2.367	CD630_10860	487	266	0.87	0.0219542	2.542	CD630_10860	2233	828	1.431	0.00112793	3.516	CD630_10860	Putative	peptidase,	M20D	family	R	Cell_Factor	Peptidase_M20D
CD630_10870	1	12	-4.297	1.85015e-05	-4.687	CD630_10870	51	4	3.764	1.09757e-06	5.165	CD630_10870	17	37	-1.097	0.143099	-1.66	CD630_10870	Putative	zinc/iron	transporter,	ZupT	subfamiliy	P	Membrane_Transport	Transporter_metal
CD630_10880	0	6	-3.77	0.00220823	-3.44	CD630_10880	33	15	1.226	0.0341068	2.366	CD630_10880	10	12	-0.315	0.687249	-0.491	CD630_10880	Conserved	hypothetical	protein	notInCOG	UNKNOWN	CHP
CD630_10890	0	0	-1.188	NA	-0.346	CD630_10890	28	16	0.876	0.0971544	1.892	CD630_10890	6	15	-1.265	0.0764761	-1.985	CD630_10890	Two-component	response	regulator	VirR-like	KT	Regulations	TCS_VirR-like
CD630_-1089456..1089764	4	1	2.692	0.0170066	2.741	CD630_-1089456..1089764	54	21	1.361	0.00392825	3.153	CD630_-1089456..1089764	6	3	0.835	0.570751	0.685	CD630_-1089456..1089764	TRUE	notInCOG	notInMA2HTML	notInMA2HTML
CD630_10900	1	1	1.004	NA	0.5	CD630_10900	35	18	0.939	0.00808642	2.91	CD630_10900	4	3	0.423	0.763186	0.37	CD630_10900	Fragment	of	two-component	sensor	histidine	kinase	(N-terminal	region)	notInCOG	Regulations	TCS_VirR-like
CD630_10910	220	55	1.999	1.96958e-05	4.673	CD630_10910	993	1430	-0.525	0.0616005	-2.108	CD630_10910	4507	770	2.548	1.19268e-07	5.572	CD630_10910	Integrase	Tn1549-like,	CTn4-Orf34	L	Mobile_Element	Tn_CTn4
CD630_10920	3	0	3.903	0.0915003	2.008	CD630_10920	2	8	-2.233	0.0323546	-2.387	CD630_10920	8	0	4.983	0.00129115	3.477	CD630_10920	Excisionase	Tn1549-like,	CTn4-Orf33	notInCOG	notInMA2HTML	notInMA2HTML
CD630_10921	6	0	4.19	0.00791782	3.027	CD630_10921	3	21	-3.082	2.7156e-06	-4.982	CD630_10921	8	0	4.221	0.00633599	2.983	CD630_10921	Putative	conjugative	transposon	protein	Tn1549-like,	CTn4-Orf32	notInCOG	notInMA2HTML	notInMA2HTML
CD630_10940	10	2	2.478	0.0454461	2.346	CD630_10940	6	36	-2.613	0.000117432	-4.141	CD630_10940	13	0	4.856	0.00161101	3.411	CD630_10940	Putative	RNA	polymerase	sigma	factor	Tn1549-like,	CTn4-Orf31	K	Mobile_Element	Tn_CTn4
CD630_10950	11	17	-0.611	0.285685	-1.322	CD630_10950	116	26	2.17	1.07768e-08	6.025	CD630_10950	124	59	1.084	0.00096767	3.56	CD630_10950	ABC-type	transport	system,	multidrug-family	permease	Tn1549-like,	CTn4-Orf30	notInCOG	Membrane_Transport	ABC_multidrug
CD630_10960	6	14	-1.161	0.0971686	-1.974	CD630_10960	56	19	1.532	0.000148569	4.081	CD630_10960	110	32	1.778	3.74558e-06	4.901	CD630_10960	ABC-type	transport	system,	multidrug-family	permease	Tn1549-like,	CTn4-Orf29	V	Membrane_Transport	ABC_multidrug
CD630_10970	11	24	-1.036	0.0258487	-2.579	CD630_10970	132	55	1.25	9.80347e-09	6.042	CD630_10970	328	178	0.881	0.0701136	2.028	CD630_10970	ABC-type	transport	system,	multidrug-family	ATP-binding	protein	Tn1549-like,	CTn4-Orf28	V	Membrane_Transport	ABC_multidrug
CD630_10980	15	19	-0.42	0.40757	-1.05	CD630_10980	94	250	-1.405	2.11617e-05	-4.543	CD630_10980	269	53	2.35	5.60935e-07	5.282	CD630_10980	Two-component	sensor	histidine	kinase,	Tn1549-like,	CTn4-Orf27	T	Regulations	TCS
CD630_10990	3	19	-2.378	1.05032e-05	-4.816	CD630_10990	24	107	-2.185	1.19365e-16	-8.595	CD630_10990	101	23	2.155	8.21335e-05	4.206	CD630_10990	Two-component	response	regulator,	Tn1549-like,	CTn4-Orf26	TK	notInMA2HTML	notInMA2HTML
CD630_10991	1	3	-2.692	0.0558244	-2.251	CD630_10991	5	27	-2.448	6.87025e-08	-5.698	CD630_10991	18	5	1.658	0.0175238	2.615	CD630_10991	Putative	conjugative	transposon	protein	Tn1549-like,	CTn4-Orf25	notInCOG	notInMA2HTML	notInMA2HTML
CD630_11000	1	0	2.976	NA	1.342	CD630_11000	1	0	1.984	NA	1.209	CD630_11000	7	0	4.98	0.000907379	3.578	CD630_11000	Transcriptional	regulator,	HTH-type	Tn1549-like,	CTn4-Orf24	notInCOG	notInMA2HTML	notInMA2HTML
CD630_11010	0	0	NA	NA	NA	CD630_11010	0	0	1.038	NA	0.282	CD630_11010	0	0	NA	NA	NA	CD630_11010	Putative	mobilization	protein	Tn1549-like,	CTn4-Orf23	notInCOG	Mobile_Element	Tn_CTn4
CD630_11020	0	0	NA	NA	NA	CD630_11020	1	0	1.466	NA	0.936	CD630_11020	1	1	-0.255	NA	-0.121	CD630_11020	Putative	endonuclease	relaxase	Tn1549-like,	CTn4-Orf22	notInCOG	Mobile_Element	Tn_CTn4
CD630_11030	8	7	0.529	0.427396	1.002	CD630_11030	110	105	0.061	0.869491	0.223	CD630_11030	404	238	0.761	0.192699	1.486	CD630_11030	Putative	conjugative	transposon	protein	Tn1549-like,	CTn4-Orf21	notInCOG	Mobile_Element	Tn_CTn4
CD630_11031	10	8	0.235	0.764017	0.411	CD630_11031	70	60	0.208	0.546361	0.755	CD630_11031	326	173	0.914	0.0636503	2.075	CD630_11031	Putative	conjugative	transposon	protein	Tn1549-like,	CTn4-Orf20	notInCOG	notInMA2HTML	notInMA2HTML
CD630_11040	24	13	0.876	0.199544	1.564	CD630_11040	284	145	0.976	5.00818e-05	4.343	CD630_11040	342	385	-0.18	0.52586	-0.759	CD630_11040	Putative	conjugative	transposon	protein	Tn1549-like,	CTn4-Orf19	notInCOG	Mobile_Element	Tn
CD630_11041	0	0	1.062	NA	0.334	CD630_11041	2	4	-1.035	0.348018	-1.127	CD630_11041	9	5	0.989	0.284344	1.238	CD630_11041	Putative	conjugative	transposon	protein	Tn1549-like,	CTn4-Orf18	notInCOG	notInMA2HTML	notInMA2HTML
CD630_11042	0	0	NA	NA	NA	CD630_11042	0	1	-2.755	NA	-1.155	CD630_11042	1	1	-0.446	NA	-0.232	CD630_11042	Putative	conjugative	transposon	protein	Tn1549-like,	CTn4-Orf17	notInCOG	notInMA2HTML	notInMA2HTML
CD630_11050	0	0	0.001	NA	0	CD630_11050	0	3	-1.933	NA	-1.634	CD630_11050	3	0	3.729	0.0458272	2.222	CD630_11050	Putative	antirestriction	protein	Tn1549-like,	CTn4-Orf16	L	Mobile_Element	Tn_CTn4
CD630_11060	0	0	1.289	NA	0.372	CD630_11060	0	1	-2.1	NA	-1.111	CD630_11060	1	0	1.793	NA	0.7	CD630_11060	DNA	topoisomerase	III;	Tn1549-like,	CTn4-Orf15	L	Mobile_Element	Tn_CTn4
CD630_11061	0	0	NA	NA	NA	CD630_11061	0	0	1.359	NA	0.361	CD630_11061	0	0	NA	NA	NA	CD630_11061	Putative	conjugative	transposon	protein	Tn1549-like,	CTn4-Orf14	notInCOG	notInMA2HTML	notInMA2HTML
CD630_11070	0	0	NA	NA	NA	CD630_11070	0	0	1.359	NA	0.361	CD630_11070	0	0	NA	NA	NA	CD630_11070	Putative	cell	surface	protein	Tn1549-like,	CTn4-Orf13	notInCOG	Mobile_Element	Tn_CTn4
CD630_11071	0	0	NA	NA	NA	CD630_11071	0	0	2.118	NA	0.558	CD630_11071	0	0	1.369	NA	0.4	CD630_11071	Putative	conjugative	transposon	protein	Tn1549-like,	CTn4-Orf12	notInCOG	notInMA2HTML	notInMA2HTML
CD630_11080	0	0	0.779	NA	0.26	CD630_11080	0	1	-2.114	NA	-1.423	CD630_11080	2	0	3.235	NA	1.856	CD630_11080	Putative	conjugative	transposon	protein	Tn1549-like,	CTn4-Orf11	M	Mobile_Element	Tn_CTn4
CD630_11090	0	0	NA	NA	NA	CD630_11090	0	1	-2.004	NA	-0.661	CD630_11090	1	0	1.644	NA	0.618	CD630_11090	DNA-methyltransferase,	cytosine-N4-specific;	Tn1549-like,	CTn4-Orf10	L	Mobile_Element	Tn_CTn4
CD630_11100	0	0	0.359	NA	0.102	CD630_11100	0	2	-3.474	NA	-1.025	CD630_11100	2	0	1.404	NA	0.765	CD630_11100	Putative	hydrolase	Tn1549-like,	CTn4-Orf9	U	Mobile_Element	Tn_CTn4
CD630_11110	0	0	NA	NA	NA	CD630_11110	0	0	-1.16	NA	-0.319	CD630_11110	0	0	NA	NA	NA	CD630_11110	Putative	conjugative	transposon	protein	Tn1549-like,	CTn4-Orf8	notInCOG	Mobile_Element	Tn_CTn4
CD630_11120	0	0	1.276	NA	0.467	CD630_11120	0	1	-1.6	0.26987	-1.307	CD630_11120	2	0	2.827	NA	1.336	CD630_11120	Putative	membrane	protein	Tn1549-like,	CTn4-Orf7	notInCOG	Mobile_Element	Tn_CTn4
CD630_11130	0	0	1.779	NA	0.503	CD630_11130	0	1	-1.746	NA	-1.242	CD630_11130	0	0	0.599	NA	0.157	CD630_11130	Putative	conjugative	transposon	protein	Tn1549-like,	CTn4-Orf6	notInCOG	Mobile_Element	Tn_CTn4
CD630_11140	0	0	0.359	NA	0.102	CD630_11140	0	1	-2.56	NA	-0.987	CD630_11140	0	0	0.771	NA	0.203	CD630_11140	Putative	conjugative	transposon	protein	Tn1549-like,	CTn4-Orf5	notInCOG	Mobile_Element	Tn_conjugative
CD630_11150	0	0	1.337	NA	0.538	CD630_11150	2	4	-1.515	0.37152	-1.078	CD630_11150	2	0	2.343	0.207364	1.439	CD630_11150	Putative	conjugative	transfer	protein	Tn1549-like,	CTn4-Orf4	U	Mobile_Element	Tn_CTn4
CD630_11160	2	0	3.393	0.231829	1.469	CD630_11160	0	1	-1.152	NA	-0.578	CD630_11160	0	0	0.912	NA	0.24	CD630_11160	Putative	conjugative	transposon	protein	Tn1549-like,	CTn4-Orf3	notInCOG	Mobile_Element	Tn_CTn4
CD630_11170	0	0	2.279	NA	0.647	CD630_11170	0	1	-2.415	NA	-0.957	CD630_11170	0	0	0.109	NA	0.029	CD630_11170	Putative	conjugative	transposon	protein	Tn1549-like,	CTn4-Orf2	notInCOG	Mobile_Element	Tn_CTn4
CD630_11180	1	0	1.446	NA	0.608	CD630_11180	1	0	0.878	NA	0.597	CD630_11180	0	0	-0.853	NA	-0.238	CD630_11180	Putative	conjugative	transposon	protein	Tn1549-like,	CTn4-Orf1	notInCOG	Mobile_Element	Tn_CTn4
CD630_11190	0	0	NA	NA	NA	CD630_11190	1	1	1.048	0.456823	0.913	CD630_11190	5	0	3.442	0.0369445	2.315	CD630_11190	Putative	lipoprotein	notInCOG	Metabolism_Lipids	Lipoprotein
CD630_11200	5	34	-2.708	0.00188572	-3.49	CD630_11200	448	321	0.478	0.0689729	2.056	CD630_11200	737	572	0.363	0.251053	1.319	CD630_11200	Formate	acetyltransferase	(Pyruvate	formate-lyase)	C	Fermentation	Pyruvate_formate_lyase
CD630_11210	3	16	-2.826	0.000119475	-4.248	CD630_11210	297	137	1.118	0.000105472	4.167	CD630_11210	178	259	-0.532	0.249701	-1.323	CD630_11210	Pyruvate	formate-lyase	2-activating	enzyme	O-C	Fermentation	Pyruvate_formate_lyase
CD630_11220	8	22	-1.593	0.00438047	-3.225	CD630_11220	177	78	1.165	0.000638765	3.698	CD630_11220	241	115	1.069	2.81492e-05	4.46	CD630_11220	Transcriptional	regulator,	RmlC-type	K	Regulations	TR
CD630_11230	1	5	-2.741	0.049645	-2.305	CD630_11230	151	517	-1.773	0.00022301	-3.976	CD630_11230	94	85	0.137	0.714741	0.448	CD630_11230	Putative	phosphoesterase	R	Cell_Factor	Phosphoesterase
CD630_11240	1	3	-1.917	0.140314	-1.774	CD630_11240	329	785	-1.258	5.81418e-07	-5.289	CD630_11240	316	203	0.637	0.0266334	2.452	CD630_11240	Conserved	hypothetical	protein	notInCOG	UNKNOWN	CHP
CD630_11241	9	36	-1.939	3.39574e-06	-5.049	CD630_11241	184	172	0.102	0.831936	0.282	CD630_11241	48	226	-2.227	4.54043e-08	-5.747	CD630_11241	Conserved	hypothetical	protein	notInCOG	notInMA2HTML	notInMA2HTML
CD630_-1124467..1124780	2	2	0.155	0.895012	0.183	CD630_-1124467..1124780	31	7	2.067	0.0013972	3.468	CD630_-1124467..1124780	1	0	1.919	NA	0.634	CD630_-1124467..1124780	TRUE	notInCOG	notInMA2HTML	notInMA2HTML
CD630_-1124924..1125126	2	1	1.078	0.543908	0.79	CD630_-1124924..1125126	0	0	0.655	NA	0.273	CD630_-1124924..1125126	0	1	-1.12	NA	-0.571	CD630_-1124924..1125126	TRUE	notInCOG	notInMA2HTML	notInMA2HTML
CD630_11250	21	960	-5.465	7.342e-50	-15.272	CD630_11250	11827	12552	-0.086	0.906609	-0.164	CD630_11250	1180	21142	-4.164	7.55037e-71	-18.063	CD630_11250	Nitroreductase-family	protein	C	Respiration_Anaerobic	Nitroreductase
CD630_11260	6	1	2.581	0.0795431	2.081	CD630_11260	1012	18	5.828	9.18972e-64	17.16	CD630_11260	866	450	0.944	0.000245177	3.932	CD630_11260	Transcriptional	regulator,	AraC	family	K-K	Regulations	TR_AraC
CD630_11261	0	2	-2.585	NA	-1.775	CD630_11261	21	19	0.156	0.714981	0.478	CD630_11261	6	6	0.026	0.975595	0.039	CD630_11261	Transcriptional	regulator,	HTH-type	K	notInMA2HTML	notInMA2HTML
CD630_11270	0	6	-3.634	0.00195841	-3.478	CD630_11270	14	19	-0.357	0.325701	-1.176	CD630_11270	18	7	1.399	0.0582352	2.115	CD630_11270	Putative	membrane	protein	notInCOG	Regulations	TR
CD630_11280	3	18	-2.588	0.000221855	-4.09	CD630_11280	470	524	-0.155	0.719818	-0.47	CD630_11280	862	848	0.027	0.92885	0.111	CD630_11280	DNA	polymerase	I	(POLI)	L-L	Metabolism_Nucleic_Acid	DNA-I_polymerase
CD630_11290	1	3	-1.238	0.335188	-1.204	CD630_11290	175	165	0.084	0.875554	0.212	CD630_11290	311	390	-0.329	0.176533	-1.539	CD630_11290	Dephospho-CoA	kinase	(Dephosphocoenzyme	A	kinase)	H	Metabolism_Cofactor	CoA_biosynthesis
CD630_11300	1	2	-0.37	0.835988	-0.29	CD630_11300	115	112	0.043	0.927062	0.127	CD630_11300	159	197	-0.297	0.40659	-0.974	CD630_11300	Putative	lytic	transglycosylase-like	protein	M	Cell_Wall	Transglycosylase
CD630_11310	5	10	-0.928	0.217354	-1.509	CD630_11310	441	306	0.527	0.160131	1.625	CD630_11310	578	705	-0.284	0.472753	-0.852	CD630_11310	Putative	solute-binding	lipoprotein	E	Cell_Wall	Transglycosylase
CD630_11320	3	8	-1.612	0.0983812	-1.968	CD630_11320	416	94	2.152	1.71393e-23	10.303	CD630_11320	180	970	-2.427	9.38944e-22	-9.857	CD630_11320	Putative	heavy-metal	transport/detoxification	protein	P	Stress	Detoxification
CD630_11330	76	5	3.961	3.08329e-09	6.339	CD630_11330	2226	279	3	5.32276e-05	4.329	CD630_11330	1465	292	2.329	3.86055e-11	6.895	CD630_11330	Conserved	hypothetical	protein	notInCOG	UNKNOWN	CHP
CD630_11340	2	2	0.144	0.933005	0.12	CD630_11340	412	108	1.929	3.99215e-50	15.193	CD630_11340	430	426	0.01	0.975997	0.037	CD630_11340	Lactoylglutathione	lyase	Q	Metabolism_Carbon	Glyoxalase
CD630_11350	24	28	-0.261	0.57143	-0.732	CD630_11350	1358	800	0.764	8.19687e-05	4.226	CD630_11350	4786	3811	0.328	0.413999	0.96	CD630_11350	Putative	SH3-domain	protein	S-R-M	UNKNOWN	CHP_SH3-domain
CD630_11360	7	5	0.76	0.319447	1.241	CD630_11360	414	272	0.611	0.06828	2.061	CD630_11360	309	114	1.445	0.000516857	3.735	CD630_11360	Conserved	hypothetical	protein	notInCOG	UNKNOWN	CHP
CD630_11370	90	26	1.817	1.43313e-06	5.222	CD630_11370	1473	1306	0.171	0.385693	1.05	CD630_11370	3657	4546	-0.314	0.513057	-0.782	CD630_11370	Electron	transport	complex	protein	C	Respiration_Anaerobic	Electron_transport
CD630_11380	58	6	3.262	3.35585e-16	8.578	CD630_11380	536	373	0.518	0.0216934	2.546	CD630_11380	1570	1300	0.271	0.608753	0.621	CD630_11380	Electron	transport	complex	protein	C	Respiration_Anaerobic	Electron_transport
CD630_11390	31	6	2.413	1.38474e-05	4.752	CD630_11390	591	387	0.609	0.00738555	2.942	CD630_11390	1560	2082	-0.417	0.466207	-0.864	CD630_11390	Electron	transport	complex	protein	C	Respiration_Anaerobic	Electron_transport
CD630_11400	40	4	3.4	1.37376e-14	8.122	CD630_11400	244	134	0.857	1.84201e-06	5.06	CD630_11400	641	390	0.716	0.175755	1.542	CD630_11400	Electron	transport	complex	protein	C	Respiration_Anaerobic	Electron_transport
CD630_11410	26	4	2.602	2.94164e-07	5.535	CD630_11410	302	226	0.409	0.0395407	2.305	CD630_11410	707	1364	-0.948	0.0389645	-2.293	CD630_11410	Electron	transport	complex	protein	C	Respiration_Anaerobic	Electron_transport
CD630_11420	38	11	1.876	2.8722e-06	5.084	CD630_11420	1004	600	0.739	0.000248371	3.949	CD630_11420	2730	4237	-0.634	0.201903	-1.457	CD630_11420	Electron	transport	complex	protein	C-C	Respiration_Anaerobic	Electron_transport
CD630_11430	19	18	0.082	0.883264	0.204	CD630_11430	448	243	0.879	0.000180255	4.03	CD630_11430	768	1226	-0.677	0.0275784	-2.438	CD630_11430	Putative	Maf-like	protein	Q	Metabolism_Nucleic_Acid	DNA_repair
CD630_11440	10	9	0.202	0.805778	0.342	CD630_11440	495	271	0.862	0.000257542	3.94	CD630_11440	731	1574	-1.109	6.0995e-06	-4.799	CD630_11440	DNA	repair	protein	RadC	homolog	L	Metabolism_Nucleic_Acid	DNA_repair
CD630_11450	20	16	0.29	0.558074	0.764	CD630_11450	967	642	0.588	0.018025	2.617	CD630_11450	2002	4394	-1.135	0.000322088	-3.861	CD630_11450	Rod	shape-determining	protein	MreB	DZ	Cell_Growth	Shape-protein
CD630_11460	5	6	-0.121	0.877872	-0.215	CD630_11460	425	321	0.399	0.0317076	2.396	CD630_11460	673	1767	-1.395	1.66671e-06	-5.069	CD630_11460	Rod	shape-determining	protein	MreC	DZ	Cell_Growth	Shape-protein
CD630_11470	2	3	-0.259	0.827183	-0.305	CD630_11470	141	84	0.739	0.000403464	3.822	CD630_11470	94	388	-2.022	2.38116e-05	-4.499	CD630_11470	Putative	permease	notInCOG	Cell_Growth	Shape-protein
CD630_11480	17	12	0.451	0.41544	1.032	CD630_11480	1499	597	1.324	3.21048e-17	8.751	CD630_11480	2528	8026	-1.667	2.38944e-12	-7.294	CD630_11480	Putative	penicillin-binding	protein	with	a	N-terminal	TonB-box	DM	Cell_Growth	Shape-protein
CD630_11490	20	16	0.357	0.420911	1.02	CD630_11490	1861	1128	0.723	0.0121883	2.763	CD630_11490	2741	3585	-0.388	0.209587	-1.433	CD630_11490	Cell	division	regulator	(septum	placement)	D	Cell_Growth	Shape-septum
CD630_11500	51	35	0.573	0.102294	1.947	CD630_11500	2433	1210	1.009	0.000514766	3.757	CD630_11500	4772	2539	0.91	0.0175866	2.614	CD630_11500	Septum	site-determining	protein	MinD	(Cell	division	inhibitor	MinD)	D	Cell_Growth	Shape-septum
CD630_11510	45	21	1.101	0.0330504	2.481	CD630_11510	759	247	1.623	3.49373e-09	6.217	CD630_11510	1384	589	1.232	7.46865e-05	4.229	CD630_11510	Cell	division	topological	specificity	factor	D	Cell_Growth	Shape-septum
CD630_11520	26	22	0.314	0.420911	1.02	CD630_11520	1215	276	2.141	7.68308e-16	8.368	CD630_11520	1638	1169	0.487	0.0989059	1.856	CD630_11520	Rod	shape-determining	protein	MrdB	D	Cell_Growth	Shape-septum
CD630_-1152619..1152835	2	0	3.627	0.105949	1.924	CD630_-1152619..1152835	1	0	5.192	NA	1.423	CD630_-1152619..1152835	2	0	2.709	NA	1.214	CD630_-1152619..1152835	TRUE	notInCOG	notInMA2HTML	notInMA2HTML
CD630_11530	8	11	-0.297	0.738931	-0.456	CD630_11530	700	143	2.294	1.28974e-12	7.408	CD630_11530	526	700	-0.409	0.237826	-1.353	CD630_11530	Methylglyoxal	synthase	(MGS)	G	Cell_Growth	Shape-septum
CD630_11540	0	1	-2.187	NA	-1.05	CD630_11540	7	16	-1.105	0.0196578	-2.585	CD630_11540	3	5	-0.764	0.513784	-0.781	CD630_11540	Transcriptional	regulator,	PadR	family	K	Regulations	TR_PadR
CD630_11550	0	6	-4.672	0.000309479	-4.004	CD630_11550	24	41	-0.748	0.144904	-1.681	CD630_11550	8	17	-1.029	0.203725	-1.45	CD630_11550	Conserved	hypothetical	protein	notInCOG	Regulations	TR_PadR
CD630_11560	46	81	-0.81	0.042283	-2.377	CD630_11560	615	890	-0.531	0.128577	-1.748	CD630_11560	2199	537	2.033	5.26728e-07	5.295	CD630_11560	Conserved	hypothetical	protein	notInCOG	UNKNOWN	CHP
CD630_11570	80	515	-2.675	4.59688e-07	-5.451	CD630_11570	5530	9070	-0.714	0.135201	-1.72	CD630_11570	3760	9091	-1.274	1.15379e-05	-4.659	CD630_11570	Anaerobic	nitric	oxide	reductase	flavorubredoxin	(FlRd)	(FlavoRb)	C	Stress	Detoxification
CD630_11580	4	8	-1.203	0.122453	-1.848	CD630_11580	357	818	-1.198	8.53103e-07	-5.214	CD630_11580	529	1656	-1.645	1.68035e-15	-8.244	CD630_11580	Putative	radical	SAM-superfamily	protein	R	Metabolism_Nucleic_Acid	Ribonuclease
CD630_11590	2	5	-1.536	0.127022	-1.827	CD630_11590	164	257	-0.661	4.6512e-06	-4.868	CD630_11590	300	454	-0.598	0.00735773	-2.93	CD630_11590	Conserved	hypothetical	protein	S	Metabolism_Nucleic_Acid	Ribonuclease
CD630_11600	5	6	-0.336	0.651401	-0.604	CD630_11600	334	545	-0.708	0.000292916	-3.906	CD630_11600	402	487	-0.275	0.360469	-1.067	CD630_11600	Ribonuclease	G	(RNase	G)	(Cytoplasmic	axial	filament	protein)	J	Metabolism_Nucleic_Acid	Ribonuclease
CD630_11610	84	111	-0.406	0.297648	-1.291	CD630_11610	2138	724	1.561	5.24841e-11	6.876	CD630_11610	4108	7438	-0.857	0.0136031	-2.711	CD630_11610	50S	ribosomal	protein	L21	J	Translation	Ribosomal
CD630_11620	92	88	0.035	0.954513	0.081	CD630_11620	3261	870	1.906	5.99387e-14	7.818	CD630_11620	2377	7091	-1.576	2.68455e-05	-4.471	CD630_11620	Putative	ribosome-associated	protein	S	Translation	Ribosomal
CD630_11630	134	106	0.327	0.472442	0.918	CD630_11630	2933	630	2.22	2.19251e-26	10.942	CD630_11630	3799	10730	-1.498	8.95864e-11	-6.771	CD630_11630	50S	ribosomal	protein	L27	J	Translation	Ribosomal
CD630_11640	10	29	-1.656	0.0402742	-2.399	CD630_11640	408	102	1.987	1.25503e-16	8.589	CD630_11640	793	3207	-2.018	1.56031e-10	-6.686	CD630_11640	Spo0B-associated	GTP-binding	protein	DL	Cell_Factor	GTP-binding_protein
CD630_11650	2	20	-3.66	2.28491e-06	-5.129	CD630_11650	124	46	1.423	5.82676e-16	8.402	CD630_11650	198	668	-1.75	1.70113e-09	-6.307	CD630_11650	Putative	ribosome-associated	protein	J	Translation	Ribosome-associated
CD630_11660	2	9	-3.22	0.0147624	-2.794	CD630_11660	90	53	0.749	0.0600731	2.12	CD630_11660	57	75	-0.416	0.368354	-1.052	CD630_11660	Homoserine	dehydrogenase	E	Metabolism_Amino_Acid	Homoserine_dehydrogenase
CD630_11670	5	1	2.843	0.0102691	2.933	CD630_11670	252	192	0.398	0.506675	0.822	CD630_11670	216	46	2.22	2.52006e-05	4.486	CD630_11670	Tyrosine	DNA	recombinase,	XerC/XerD	family	L	Mobile_Element	Phage_integrase
CD630_11680	22	0	7.862	3.27253e-08	5.937	CD630_11680	182	152	0.262	0.687006	0.521	CD630_11680	249	1	8.231	1.20304e-11	7.064	CD630_11680	Putative	membrane	protein	DE	Cell_Wall	Membrane-protein
CD630_11690	1	2	-0.362	0.820929	-0.318	CD630_11690	85	56	0.599	0.223481	1.429	CD630_11690	33	21	0.615	0.258516	1.3	CD630_11690	Transcriptional	regulator,	GntR	family	K	Regulations	TR_GntR
CD630_11700	4	1	1.514	0.259283	1.394	CD630_11700	963	69	3.799	0.000732289	3.66	CD630_11700	28	20	0.497	0.343589	1.104	CD630_11700	Conserved	hypothetical	protein	M	Respiration_Anaerobic	Electron_transport
CD630_11710	4	0	3.551	0.0405009	2.396	CD630_11710	531	50	3.404	0.00113212	3.531	CD630_11710	30	11	1.468	0.005109	3.054	CD630_11710	Electron	transfer	flavoprotein	subunit	alpha	C	Respiration_Anaerobic	Electron_transport
CD630_11720	3	2	0.551	0.691758	0.541	CD630_11720	1894	198	3.255	0.0336049	2.372	CD630_11720	86	41	1.03	0.0189712	2.585	CD630_11720	Electron	transfer	flavoprotein	subunit	alpha	C	Respiration_Anaerobic	Electron_transport
CD630_11730	17	5	1.846	0.000968673	3.689	CD630_11730	2430	237	3.355	0.000372526	3.844	CD630_11730	313	28	3.484	5.73825e-26	10.809	CD630_11730	Putative	FAD-linked	oxidase	C	Respiration_Anaerobic	Electron_transport
CD630_11740	2	2	0.098	0.954539	0.081	CD630_11740	42	59	-0.459	0.0965528	-1.895	CD630_11740	42	13	1.682	0.00754653	2.922	CD630_11740	Conserved	hypothetical	protein,	DUF795	family,	UPF0348	family	J	notInMA2HTML	notInMA2HTML
CD630_11750	79	75	0.053	0.888952	0.193	CD630_11750	1885	2750	-0.546	0.0289071	-2.433	CD630_11750	5532	1817	1.606	3.06831e-09	6.21	CD630_11750	Acetate	kinase	(Acetokinase)	C	Fermentation	Acetate_kinase_ackA
CD630_11760	120	361	-1.607	2.62654e-07	-5.556	CD630_11760	2196	1595	0.46	0.0204956	2.569	CD630_11760	2432	3011	-0.308	0.422269	-0.943	CD630_11760	Conserved	hypothetical	protein,	DUF177	family	J	UNKNOWN	CHP
CD630_11761	117	160	-0.45	0.317145	-1.247	CD630_11761	751	429	0.805	0.000172815	4.042	CD630_11761	2436	2015	0.273	0.529162	0.753	CD630_11761	50S	ribosomal	protein	L32	J	notInMA2HTML	notInMA2HTML
CD630_11770	6	38	-2.531	5.44281e-08	-5.844	CD630_11770	183	165	0.131	0.804277	0.327	CD630_11770	547	2527	-2.208	3.65479e-09	-6.181	CD630_11770	Transcriptional	regulator,	DeoR	family	(Fatty	acid	and	phospholipid	biosynthesis	regulator)	notInCOG	Metabolism_Lipids	Lipids_biosynthesis
CD630_-117794..118268	6	3	0.877	0.264537	1.378	CD630_-117794..118268	1	0	1.262	NA	0.936	CD630_-117794..118268	8	18	-1.107	0.0994239	-1.853	CD630_-117794..118268	TRUE	notInCOG	notInMA2HTML	notInMA2HTML
CD630_11780	11	55	-2.422	1.1645e-09	-6.5	CD630_11780	466	283	0.714	0.0859161	1.953	CD630_11780	677	3440	-2.344	4.20519e-10	-6.532	CD630_11780	Fatty	acid/phospholipid	synthesis	protein	PlsX	I	Metabolism_Lipids	Lipids_biosynthesis
CD630_11790	10	26	-1.196	0.00848682	-3.003	CD630_11790	334	178	0.9	0.0458115	2.24	CD630_11790	792	3723	-2.234	1.36941e-08	-5.957	CD630_11790	3-oxoacyl-[acyl-carrier-protein]	synthase	3	I	Metabolism_Lipids	Lipids_biosynthesis
CD630_11800	10	18	-0.852	0.095278	-1.986	CD630_11800	378	216	0.799	0.076593	2.007	CD630_11800	973	3667	-1.915	2.02372e-06	-5.03	CD630_11800	Enoyl-(Acyl-carrier-protein)	reductase	II	R	Metabolism_Lipids	Lipids_biosynthesis
CD630_11810	9	12	-0.364	0.544053	-0.79	CD630_11810	364	210	0.784	0.0519305	2.185	CD630_11810	912	3171	-1.8	4.76249e-06	-4.852	CD630_11810	Malonyl	CoA-acyl	carrier	protein	transacylase	(MCT)	I	Metabolism_Lipids	Lipids_biosynthesis
CD630_11820	2	9	-1.844	0.0741252	-2.118	CD630_11820	308	205	0.573	0.118902	1.788	CD630_11820	607	2580	-2.088	4.47715e-10	-6.522	CD630_11820	3-oxoacyl-[acyl-carrier	protein]	reductase	(3-ketoacyl-acyl	carrier	protein	reductase)	I	Metabolism_Lipids	Lipids_biosynthesis
CD630_11830	2	3	-0.489	0.680389	-0.56	CD630_11830	219	110	0.987	0.0163547	2.655	CD630_11830	309	1604	-2.377	1.3785e-11	-7.045	CD630_11830	Acyl	carrier	protein	(ACP)	I	Metabolism_Lipids	Lipids_biosynthesis
CD630_11840	35	62	-0.786	0.014711	-2.796	CD630_11840	746	279	1.415	0.000349566	3.861	CD630_11840	2145	4643	-1.115	0.00685237	-2.956	CD630_11840	3-oxoacyl-[acyl-carrier-protein]	synthase	2	IQ	Metabolism_Lipids	Lipids_biosynthesis
CD630_11850	1	16	-3.674	6.42613e-05	-4.398	CD630_11850	100	106	-0.106	0.721961	-0.466	CD630_11850	77	89	-0.195	0.621284	-0.6	CD630_11850	Putative	diguanylate	kinase	signaling	protein	M-T	Regulations	TR
CD630_11860	1	29	-4.548	2.67407e-08	-5.973	CD630_11860	143	161	-0.147	0.496606	-0.84	CD630_11860	249	178	0.489	0.117118	1.767	CD630_11860	Transcriptional	regulator,	sigma-54-dependent	KT	Regulations	TR
CD630_11870	0	0	NA	NA	NA	CD630_11870	19	0	8.101	6.52106e-06	4.798	CD630_11870	1	0	2.018	NA	0.676	CD630_11870	Conserved	hypothetical	protein	notInCOG	UNKNOWN	CHP
CD630_11880	0	1	-1.419	NA	-0.422	CD630_11880	77	0	9.179	4.64966e-07	5.332	CD630_11880	4	1	2.098	0.181378	1.523	CD630_11880	Putative	gamma-glutamyl-gamma-aminobutyrate	hydrolase	E	Metabolism_Amino_Acid	Putative_gamma-glutamyl-gamma-aminobutyrate_hydrolase
CD630_11890	1	2	-0.743	0.605272	-0.676	CD630_11890	77	2	5.193	1.25431e-07	5.586	CD630_11890	12	6	0.876	0.226338	1.383	CD630_11890	Putative	amino	acid/polyamine	transporter	I	E	Metabolism_Amino_Acid	Aminoacid_polyamine_transporter
CD630_11900	2	4	-1.337	0.270727	-1.363	CD630_11900	66	47	0.473	0.0414925	2.285	CD630_11900	153	141	0.107	0.728175	0.428	CD630_11900	Putative	acyl-CoA	N-acyltransferase	JO	Metabolism_Cofactor	CoA_acetyltransferase
CD630_11910	35	36	-0.079	0.860372	-0.246	CD630_11910	801	471	0.768	0.00147221	3.452	CD630_11910	942	1177	-0.322	0.234074	-1.362	CD630_11910	Fructose-1,6-bisphosphatase	G	Metabolism_Carbon	Fructose-1-6_bisphosphatase
CD630_11920	2	0	3.93	0.0629863	2.197	CD630_11920	337	533	-0.659	0.295307	-1.245	CD630_11920	420	0	9.882	4.73924e-15	8.116	CD630_11920	Stage	III	sporulation	protein	AA	D	Sporulation	SpoIII
CD630_11930	1	0	3.535	NA	1.651	CD630_11930	227	304	-0.416	0.583535	-0.693	CD630_11930	101	1	5.944	6.68014e-10	6.457	CD630_11930	Stage	III	sporulation	protein	AB	D	Sporulation	SpoIII
CD630_11940	1	0	3.022	NA	0.861	CD630_11940	94	144	-0.603	0.392416	-1.036	CD630_11940	126	2	6.267	3.13537e-13	7.572	CD630_11940	Stage	III	sporulation	protein	AC	D	Sporulation	SpoIII
CD630_11950	22	0	5.988	3.07607e-05	4.571	CD630_11950	273	196	0.477	0.468966	0.89	CD630_11950	186	1	7.814	2.75126e-11	6.945	CD630_11950	Stage	III	sporulation	protein	AD	D	Sporulation	SpoIII
CD630_11960	9	0	4.615	0.00202966	3.467	CD630_11960	357	305	0.229	0.780751	0.366	CD630_11960	218	2	7.037	1.51973e-15	8.257	CD630_11960	Stage	III	sporulation	protein	AE	D	Sporulation	SpoIII
CD630_11970	2	0	4.251	0.0650785	2.182	CD630_11970	308	370	-0.262	0.742843	-0.431	CD630_11970	374	3	7.021	7.52488e-27	11	CD630_11970	Stage	III	sporulation	protein	AF	D	Sporulation	SpoIII
CD630_11980	2	0	4.416	0.0210751	2.657	CD630_11980	343	766	-1.159	0.0595935	-2.124	CD630_11980	1284	3	8.439	5.96861e-46	14.499	CD630_11980	Stage	III	sporulation	protein	AG	D	Sporulation	SpoIII
CD630_11990	3	0	4.335	0.00979233	2.95	CD630_11990	590	982	-0.736	0.29736	-1.239	CD630_11990	1173	3	8.47	1.56447e-48	14.907	CD630_11990	Stage	III	sporulation	protein	AH	D	Sporulation	SpoIII
CD630_12000	12	37	-1.765	0.000107519	-4.275	CD630_12000	836	663	0.337	0.243823	1.376	CD630_12000	856	1610	-0.911	0.00156231	-3.42	CD630_12000	Conserved	hypothetical	protein,	DUF322	familly	S	UNKNOWN	CHP
CD630_12010	1	12	-4.219	3.17638e-05	-4.563	CD630_12010	67	51	0.371	0.086526	1.949	CD630_12010	38	87	-1.142	0.0137931	-2.705	CD630_12010	N	utilization	substance	protein	B	homolog	(Protein	NusB)	K	Metabolism_Nucleic_Acid	Transcription
CD630_12020	0	6	-3.744	0.00375768	-3.274	CD630_12020	74	72	0.039	0.890263	0.189	CD630_12020	50	129	-1.337	0.00170716	-3.394	CD630_12020	O-sialoglycoprotein	endopeptidase,	peptidase	M22	family	J	Cell_Factor	Peptidase_M22
CD630_12030	2	5	-1.707	0.0780354	-2.091	CD630_12030	105	136	-0.361	0.163675	-1.612	CD630_12030	130	212	-0.714	0.00969025	-2.833	CD630_12030	Exodeoxyribonuclease	7	large	subunit	L	Metabolism_Nucleic_Acid	DNA_repair
CD630_12040	0	1	-1.883	NA	-0.627	CD630_12040	39	45	-0.233	0.476778	-0.876	CD630_12040	20	110	-2.417	1.49108e-07	-5.532	CD630_12040	Exodeoxyribonuclease	VII	small	subunit	L	Metabolism_Nucleic_Acid	DNA_repair
CD630_12050	4	3	0.197	0.869334	0.231	CD630_12050	122	235	-0.954	1.493e-07	-5.553	CD630_12050	273	448	-0.716	0.0066021	-2.97	CD630_12050	Geranyltranstransferase	H	Metabolism_Cofactor	Geranyltranstransferase
CD630_12060	3	6	-1.099	0.203627	-1.553	CD630_12060	94	191	-1.033	1.73962e-12	-7.366	CD630_12060	189	160	0.239	0.423429	0.941	CD630_12060	Putative	membrane	protein	R	Cell_Wall	Membrane_protein
CD630_12070	17	28	-0.644	0.140343	-1.774	CD630_12070	305	306	-0.005	0.985686	-0.025	CD630_12070	796	495	0.685	0.00211094	3.33	CD630_12070	1-deoxy-D-xylulose-5-phosphate	synthase	HI	Metabolism_Nucleic_Acid	DXP_synthetase
CD630_12080	3	11	-1.772	0.0207818	-2.662	CD630_12080	198	124	0.662	0.0115449	2.783	CD630_12080	365	459	-0.335	0.331179	-1.131	CD630_12080	Putative	RNA-binding	S4-domain	protein	J	Metabolism_Nucleic_Acid	DNA_repair
CD630_12090	5	33	-2.889	2.14542e-08	-6.011	CD630_12090	188	118	0.674	0.0001744	4.039	CD630_12090	268	301	-0.162	0.664217	-0.53	CD630_12090	DNA	repair	protein	RecN	(Recombination	protein	N)	L	Metabolism_Nucleic_Acid	DNA_repair
CD630_12100	1	0	2.408	NA	1.2	CD630_12100	41	24	0.771	0.023604	2.513	CD630_12100	25	29	-0.165	0.806822	-0.304	CD630_12100	Conserved	hypothetical	protein	notInCOG	UNKNOWN	CHP
CD630_12110	4	3	0.118	0.9022	0.167	CD630_12110	249	118	1.079	3.41801e-05	4.431	CD630_12110	68	154	-1.168	0.0857793	-1.928	CD630_12110	Putative	N-acetyltransferase	J	Cell_Factor	Acetyltransferase
CD630_12120	2	2	0.278	0.827183	0.305	CD630_12120	148	115	0.372	0.126077	1.758	CD630_12120	70	89	-0.318	0.615503	-0.61	CD630_12120	Diamine	N-acetyltransferase	J	Metabolism_Amino_Acid	Spermidine_acetyltransferase
CD630_12130	1	1	0.031	NA	0.019	CD630_12130	34	45	-0.371	0.365601	-1.089	CD630_12130	77	58	0.422	0.390384	1.006	CD630_12130	Stage	IV	sporulation	protein	B,	peptidase	S55	family	DO	Sporulation	SpoIVB
CD630_12140	88	85	0.073	0.838924	0.286	CD630_12140	10472	3662	1.516	5.42462e-08	5.741	CD630_12140	11726	2167	2.436	3.4644e-13	7.558	CD630_12140	Stage	0	sporulation	protein	A	DT	Sporulation	Spo0A
CD630_12150	6	5	0.105	0.901605	0.169	CD630_12150	457	357	0.366	0.0193884	2.591	CD630_12150	758	687	0.141	0.702714	0.467	CD630_12150	Putative	pyrophosphokinase,	DUF115	family	R	Cell_Wall	Glycosyl_transferase
CD630_12160	1	1	0.836	0.625281	0.644	CD630_12160	366	296	0.315	0.253732	1.349	CD630_12160	164	306	-0.895	0.105949	-1.817	CD630_12160	Conserved	hypothetical	protein	notInCOG	Cell_Wall	Glycosyl_transferase
CD630_12170	4	1	2.106	0.0942247	1.992	CD630_12170	299	189	0.67	0.000361675	3.852	CD630_12170	302	229	0.399	0.163649	1.584	CD630_12170	Putative	glycosyl	transferase,	family	2	M	Cell_Wall	Glycosyl_transferase
CD630_-121750..122643	6	25	-2.103	0.000350319	-3.971	CD630_-121750..122643	5	0	3.79	0.00209939	3.348	CD630_-121750..122643	11	7	0.754	0.451625	0.889	CD630_-121750..122643	TRUE	notInCOG	notInMA2HTML	notInMA2HTML
CD630_12180	3	3	0.071	0.944477	0.1	CD630_12180	385	232	0.737	0.00199287	3.364	CD630_12180	275	461	-0.736	0.0137931	-2.705	CD630_12180	Putative	glycosyl	transferase	M	Cell_Wall	Glycosyl_transferase
CD630_12190	2	2	-0.276	0.827973	-0.304	CD630_12190	510	269	0.928	1.44139e-05	4.628	CD630_12190	615	414	0.572	0.0227791	2.514	CD630_12190	Conserved	hypothetical	protein	notInCOG	Cell_Wall	Glycosyl_transferase
CD630_12200	4	1	1.846	0.108323	1.914	CD630_12200	246	126	0.987	4.16427e-08	5.788	CD630_12200	494	215	1.194	3.51508e-05	4.408	CD630_12200	Putative	hydrolase,	NUDIX	family	V	Cell_Wall	Glycosyl_transferase
CD630_12210	2	0	4.371	0.0426148	2.374	CD630_12210	165	144	0.21	0.624396	0.626	CD630_12210	50	6	2.95	0.000105253	4.146	CD630_12210	Putative	membrane	protein	notInCOG	Cell_Wall	Membrane-protein
CD630_12220	5	1	2.283	0.060407	2.216	CD630_12220	541	355	0.613	0.021979	2.541	CD630_12220	243	77	1.67	0.000455286	3.769	CD630_12220	Putative	phage	integrase	site-specific	recombinase	XerD-like	L	Metabolism_Carbon	Phosphopentomutase
CD630_12230	13	3	1.935	0.0010658	3.662	CD630_12230	725	381	0.932	8.85266e-05	4.208	CD630_12230	1378	425	1.697	6.65388e-11	6.815	CD630_12230	Phosphopentomutase	(Phosphodeoxyribomutase)	G	Metabolism_Carbon	Phosphopentomutase
CD630_12240	21	5	2.306	0.000127525	4.231	CD630_12240	551	207	1.42	2.82975e-09	6.252	CD630_12240	968	275	1.812	6.19917e-10	6.47	CD630_12240	Purine	nucleoside	phosphorylase	F	Metabolism_Carbon	Phosphopentomutase
CD630_12250	4	3	0.314	0.737978	0.458	CD630_12250	224	111	1.029	0.00113028	3.532	CD630_12250	294	259	0.178	0.624413	0.595	CD630_12250	Pyrimidine-nucleoside	phosphorylase	F	Metabolism_Nucleic_Acid	Pyrimidine-nucleoside_phosphorylase
CD630_12260	2	5	-0.918	0.342368	-1.187	CD630_12260	280	322	-0.208	0.522757	-0.795	CD630_12260	174	88	0.997	0.0498845	2.184	CD630_12260	Putative	aminodeoxychorismate	lyase	M	Metabolism_Nucleic_Acid	Lyase_aminodeoxychorismate
CD630_12270	1	2	-0.955	0.559413	-0.759	CD630_12270	328	77	2.078	0.000149625	4.079	CD630_12270	68	155	-1.194	0.00239642	-3.292	CD630_12270	Putative	O-methyltransferase	J	Cell_Factor	Peptidase_U32
CD630_12280	12	12	-0.125	0.895061	-0.182	CD630_12280	424	153	1.47	7.96223e-06	4.755	CD630_12280	451	638	-0.503	0.0945441	-1.878	CD630_12280	Putative	peptidase,	U32	family	J	Cell_Factor	Peptidase_U32
CD630_12290	4	5	-0.418	0.746353	-0.441	CD630_12290	142	75	0.93	0.0346341	2.359	CD630_12290	356	38	3.256	3.70618e-15	8.147	CD630_12290	Putative	peptidoglycan	glycosyltransferase	DM	Membrane_Transport	Peptidoglycan_glycosyltransferase
CD630_12300_p1	126	1	6.898	1.57011e-17	8.947	CD630_12300_p1	626	42	3.897	1.56131e-07	5.545	CD630_12300_p1	2925	57	5.68	2.88571e-59	16.508	CD630_12300_p1	RNA	polymerase	sigma-K	factor	SigK	(Part	2)	K	Sporulation	SpoIII_SigK
CD630_12300_p2	124	0	10.297	7.45176e-15	8.199	CD630_12300_p2	1932	89	4.437	7.57515e-10	6.466	CD630_12300_p2	3108	0	13.73	7.52488e-27	11	CD630_12300_p2	RNA	polymerase	sigma-K	factor	SigK	(Part1)	K	Sporulation	SpoIII_SigK
CD630_12310	0	3	-1.799	0.195887	-1.576	CD630_12310	201	340	-0.748	0.000141693	-4.093	CD630_12310	365	540	-0.57	0.0235058	-2.502	CD630_12310	Putative	site-specific	recombinase	L	Mobile_Element	Skin
CD630_12320	4	6	-0.744	0.374677	-1.118	CD630_12320	185	443	-1.255	2.56793e-07	-5.449	CD630_12320	87	45	0.945	0.0726862	2.011	CD630_12320	Putative	lipoprotein	UW	Mobile_Element	Skin
CD630_12330	2	3	-1.021	0.414722	-1.034	CD630_12330	51	138	-1.385	6.54955e-09	-6.112	CD630_12330	72	42	0.764	0.0267949	2.45	CD630_12330	Putative	cell	surface	protein	M	Mobile_Element	Skin
CD630_12331	345	230	0.574	0.10311	1.942	CD630_12331	1526	2200	-0.528	0.369571	-1.082	CD630_12331	25	113	-2.154	0.000356937	-3.833	CD630_12331	Fragment	of	phage	protein	notInCOG	notInMA2HTML	notInMA2HTML
CD630_12332	0	0	2.199	NA	0.623	CD630_12332	3	3	-0.155	0.881158	-0.203	CD630_12332	0	0	-0.853	NA	-0.229	CD630_12332	Conserved	hypothetical	protein	notInCOG	notInMA2HTML	notInMA2HTML
CD630_12333	0	0	NA	NA	NA	CD630_12333	3	3	0.132	0.864331	0.231	CD630_12333	0	3	-3.024	0.115124	-1.776	CD630_12333	Fragment	of	putative	phage	antirepressor	protein	(part	1)	notInCOG	notInMA2HTML	notInMA2HTML
CD630_12334	0	0	NA	NA	NA	CD630_12334	3	4	-0.467	0.559027	-0.735	CD630_12334	1	5	-2.338	0.069333	-2.033	CD630_12334	Fragment	of	putative	phage	antirepressor	protein	(part	2)	notInCOG	notInMA2HTML	notInMA2HTML
CD630_12340	0	0	1.779	NA	0.503	CD630_12340	92	67	0.484	0.256616	1.342	CD630_12340	81	6	3.827	7.04888e-10	6.448	CD630_12340	Putative	phage	protein	notInCOG	Mobile_Element	Skin
CD630_12341	0	0	NA	NA	NA	CD630_12341	6	6	0.003	0.996184	0.006	CD630_12341	0	0	0.109	NA	0.029	CD630_12341	Putative	phage	protein	notInCOG	notInMA2HTML	notInMA2HTML
CD630_12350	0	3	-3.307	NA	-1.733	CD630_12350	27	54	-0.922	0.0524345	-2.181	CD630_12350	6	10	-0.776	0.36404	-1.06	CD630_12350	Putative	phage	protein	notInCOG	Mobile_Element	Skin
CD630_12360_p1	0	0	NA	NA	NA	CD630_12360_p1	3	1	1.451	0.217471	1.446	CD630_12360_p1	2	0	2.422	0.230899	1.371	CD630_12360_p1	Fragment	of	putative	phage	protein	(part	1)	notInCOG	Mobile_Element	Skin
CD630_12360_p2	0	0	NA	NA	NA	CD630_12360_p2	2	1	1.545	0.207864	1.473	CD630_12360_p2	5	0	3.395	0.0412459	2.267	CD630_12360_p2	Fragment	of	putative	phage	protein	(part	2)	notInCOG	Mobile_Element	Skin
CD630_12371	0	0	0.294	NA	0.083	CD630_12371	4	4	-0.041	0.965506	-0.065	CD630_12371	1	1	-0.358	NA	-0.172	CD630_12371	Conserved	hypothetical	protein	notInCOG	notInMA2HTML	notInMA2HTML
CD630_12380	0	0	NA	NA	NA	CD630_12380	1	3	-2.037	0.089574	-1.933	CD630_12380	0	0	-0.189	NA	-0.068	CD630_12380	Putative	phage	protein	notInCOG	Mobile_Element	Skin
CD630_12381	0	0	NA	NA	NA	CD630_12381	0	0	1.039	NA	0.282	CD630_12381	0	0	NA	NA	NA	CD630_12381	Fragment	of	conserved	hypothetical	protein	notInCOG	notInMA2HTML	notInMA2HTML
CD630_12382	2	1	1.696	0.331707	1.212	CD630_12382	10	3	2.062	1.7542e-05	4.585	CD630_12382	10	96	-3.296	1.91208e-06	-5.041	CD630_12382	Fragment	of	conserved	hypothetical	protein	(C-terminal	region)	notInCOG	notInMA2HTML	notInMA2HTML
CD630_12390	0	0	-0.705	NA	-0.28	CD630_12390	2	4	-0.687	0.387781	-1.045	CD630_12390	3	9	-1.64	0.0457202	-2.223	CD630_12390	Transcriptional	regulator,	beta-lactams	repressor	Phage-type	K	Mobile_Element	Skin
CD630_12400	0	0	-0.276	NA	-0.114	CD630_12400	24	14	0.856	0.0457861	2.241	CD630_12400	14	58	-1.979	8.91591e-05	-4.187	CD630_12400	Teicoplanin	resistance	protein	V	Mobile_Element	Skin
CD630_12401	0	2	-3.209	NA	-1.948	CD630_12401	35	3	3.703	2.23172e-06	5.022	CD630_12401	12	31	-1.416	0.0285066	-2.424	CD630_12401	Putative	phage	protein	notInCOG	notInMA2HTML	notInMA2HTML
CD630_12420	0	0	NA	NA	NA	CD630_12420	7	8	-0.006	0.995631	-0.007	CD630_12420	2	0	2.523	NA	0.95	CD630_12420	Conserved	hypothetical	protein	notInCOG	UNKNOWN	CHP
CD630_12430	0	0	NA	NA	NA	CD630_12430	15	18	-0.173	0.775192	-0.377	CD630_12430	11	3	1.984	0.0439526	2.239	CD630_12430	Conserved	hypothetical	protein	notInCOG	UNKNOWN	CHP
CD630_12440	0	0	0.294	NA	0.083	CD630_12440	8	7	0.396	0.624293	0.626	CD630_12440	10	0	4.525	0.00733812	2.932	CD630_12440	Conserved	hypothetical	protein	notInCOG	UNKNOWN	CHP
CD630_12450	0	1	-1.422	NA	-0.416	CD630_12450	12	12	0.096	0.890819	0.188	CD630_12450	10	2	2.059	0.0656788	2.06	CD630_12450	Conserved	hypothetical	protein	notInCOG	UNKNOWN	CHP
CD630_12460	48	67	-0.451	0.285685	-1.322	CD630_12460	1272	639	0.995	1.82175e-10	6.688	CD630_12460	1995	2206	-0.146	0.685542	-0.494	CD630_12460	Elongation	factor	P	(EF-P)	J	Translation	EF-P
CD630_12470	12	27	-1.066	0.0903852	-2.015	CD630_12470	960	456	1.075	0.000147446	4.083	CD630_12470	1644	4564	-1.475	0.00012437	-4.104	CD630_12470	Conserved	hypothetical	protein	notInCOG	UNKNOWN	CHP
CD630_12480	0	4	-2.854	0.0795972	-2.08	CD630_12480	116	104	0.144	0.549725	0.749	CD630_12480	144	393	-1.453	6.68044e-05	-4.256	CD630_12480	ribonuclease	III	K	Cell_Growth	Cell-division
CD630_12490	3	11	-1.915	0.00458118	-3.212	CD630_12490	244	195	0.329	0.276321	1.292	CD630_12490	266	230	0.211	0.61088	0.618	CD630_12490	Putative	radical	SAM-superfamily	protein	J	Cell_Growth	Cell-division
CD630_-1249480..1249862	4	4	0.068	0.946537	0.097	CD630_-1249480..1249862	0	1	-0.884	NA	-0.592	CD630_-1249480..1249862	18	2	2.866	0.0382265	2.301	CD630_-1249480..1249862	TRUE	notInCOG	notInMA2HTML	notInMA2HTML
CD630_12500	1	10	-3.58	0.00165611	-3.531	CD630_12500	812	678	0.262	0.355033	1.113	CD630_12500	641	1100	-0.778	0.00734256	-2.931	CD630_12500	Structural	maintenance	chromosome	protein	SMC	D	Cell_Growth	Cell-division
CD630_-1250833..1251161	2	6	-1.537	0.182901	-1.621	CD630_-1250833..1251161	0	1	0.035	NA	0.021	CD630_-1250833..1251161	13	1	3.993	0.00413608	3.123	CD630_-1250833..1251161	TRUE	notInCOG	notInMA2HTML	notInMA2HTML
CD630_12510	2	4	-0.896	0.42838	-1	CD630_12510	358	252	0.512	0.0519925	2.184	CD630_12510	839	1351	-0.689	0.025238	-2.473	CD630_12510	signal	recognition	particle	receptor	U	Cell_Growth	Cell-division
CD630_12511	10	33	-1.754	0.00492822	-3.187	CD630_12511	391	88	2.146	4.48468e-11	6.899	CD630_12511	256	548	-1.093	0.00564027	-3.022	CD630_12511	Putative	DNA-binding	regulator	K	notInMA2HTML	notInMA2HTML
CD630_12520	50	76	-0.621	0.173419	-1.653	CD630_12520	1592	510	1.639	8.76751e-08	5.652	CD630_12520	2828	3253	-0.202	0.527473	-0.757	CD630_12520	Signal	recognition	particle	protein	U	Secretion	Sec-Translocase-SRP_Translation
CD630_12530	79	51	0.604	0.163594	1.688	CD630_12530	894	207	2.103	2.337e-37	13.083	CD630_12530	1744	1767	-0.019	0.942249	-0.089	CD630_12530	30S	ribosomal	protein	S16	J	Secretion	Sec-Translocase-SRP_Translation
CD630_12540	68	43	0.654	0.187392	1.606	CD630_12540	867	165	2.391	2.5943e-16	8.501	CD630_12540	1813	2426	-0.421	0.284365	-1.238	CD630_12540	Putative	RNA-binding	protein	R	Regulations	RNA_binding-protein
CD630_12550	1	8	-3.163	0.00434693	-3.228	CD630_12550	140	28	2.301	2.32991e-16	8.514	CD630_12550	137	424	-1.634	5.54283e-09	-6.113	CD630_12550	16S	rRNA	processing	protein	RimM	J	Translation	Ribosomal
CD630_+1255182..1255444	14	2	2.717	0.000243236	4.064	CD630_+1255182..1255444	10	5	0.907	0.102753	1.863	CD630_+1255182..1255444	0	0	-0.228	NA	-0.08	CD630_+1255182..1255444	TRUE	notInCOG	notInMA2HTML	notInMA2HTML
CD630_12560	2	16	-2.984	0.00228426	-3.429	CD630_12560	107	26	2.051	2.8223e-23	10.255	CD630_12560	140	251	-0.839	0.000278418	-3.9	CD630_12560	tRNA	(guanine-N(1)-)-methyltransferase	(M1G-methyltransferase)	(tRNA	[GM37]	methyltransferase	)	J	Translation	Ribosomal
CD630_-1256438..1256910	190	0	10.923	4.79019e-15	8.255	CD630_-1256438..1256910	3	0	6.125	0.0117614	2.776	CD630_-1256438..1256910	202	0	9.782	9.67326e-06	4.697	CD630_-1256438..1256910	TRUE	notInCOG	notInMA2HTML	notInMA2HTML
CD630_12570	48	78	-0.74	0.222328	-1.494	CD630_12570	1454	320	2.181	2.90315e-18	9.026	CD630_12570	2731	5198	-0.929	0.0286441	-2.421	CD630_12570	50S	ribosomal	protein	L19	J	Translation	Ribosomal
CD630_12580	4	22	-2.384	0.000235119	-4.075	CD630_12580	245	78	1.637	5.8736e-11	6.859	CD630_12580	296	660	-1.159	3.29188e-05	-4.423	CD630_12580	Putative	GTPase,	MG442	type	J	Cell_Factor	GTPase
CD630_12590	444	6	6.363	3.12555e-09	6.335	CD630_12590	1949	236	3.05	1.80977e-10	6.69	CD630_12590	6456	24	8.057	2.28778e-39	13.397	CD630_12590	Branched	chain	amino	acid	transport	system	carrier	protein	E	Membrane_Transport	Branched-chain_Amino-Acid
CD630_-1259914..1260167	6	2	1.682	0.0763595	2.102	CD630_-1259914..1260167	10	70	-2.778	1.55908e-06	-5.095	CD630_-1259914..1260167	2	10	-2.399	0.0128584	-2.73	CD630_-1259914..1260167	TRUE	notInCOG	notInMA2HTML	notInMA2HTML
CD630_12600	279	241	0.216	0.759094	0.42	CD630_12600	3814	2703	0.497	0.0963873	1.896	CD630_12600	11446	4702	1.283	0.00159536	3.414	CD630_12600	Branched	chain	amino	acid	transport	system	carrier	protein	E	Membrane_Transport	Transporter_BCAA
CD630_12610	4	2	1.091	0.337574	1.198	CD630_12610	267	483	-0.857	0.000853519	-3.616	CD630_12610	264	1132	-2.096	1.39078e-16	-8.544	CD630_12610	Putative	ribonucleotide-diphosphate	reductase	F	Cell_Factor	Reductase
CD630_12620	0	0	-0.337	NA	-0.11	CD630_12620	65	80	-0.311	0.26857	-1.311	CD630_12620	96	237	-1.3	8.77766e-06	-4.718	CD630_12620	Ribonuclease	HII	(RNase	HII)	L	Metabolism_Nucleic_Acid	Ribonuclease
CD630_12630	1	5	-1.679	0.203933	-1.551	CD630_12630	279	331	-0.258	0.206129	-1.48	CD630_12630	587	805	-0.458	0.160743	-1.594	CD630_12630	Putative	FMN-dependent	dehydrogenase	CIR	Metabolism_Carbon	Dehydrogenase
CD630_12640	7	171	-4.692	9.92621e-26	-10.923	CD630_12640	534	1094	-1.033	0.00519902	-3.063	CD630_12640	321	873	-1.444	1.24343e-06	-5.127	CD630_12640	Conserved	hypothetical	protein	notInCOG	Metabolism_Carbon	Dehydrogenase
CD630_12650	12	14	-0.312	0.705276	-0.516	CD630_12650	896	116	2.946	9.29813e-10	6.433	CD630_12650	79	426	-2.417	1.00664e-05	-4.688	CD630_12650	Transcriptional	regulator,	CarD	family	K	Regulations	TR_CarD
CD630_12660	0	0	-0.479	NA	-0.137	CD630_12660	5	7	-0.359	0.630169	-0.615	CD630_12660	3	6	-0.859	0.413999	-0.96	CD630_12660	ABC-type	transport	system,	multidrug-family	permease	notInCOG	Membrane_Transport	ABC
CD630_12670	0	1	-2.015	NA	-0.877	CD630_12670	5	4	0.364	0.669495	0.549	CD630_12670	1	2	-0.862	0.645831	-0.561	CD630_12670	ABC-type	transport	system,	multidrug-family	permease	notInCOG	Membrane_Transport	ABC
CD630_12680	0	2	-2.172	NA	-1.337	CD630_12680	4	5	-0.398	0.582883	-0.694	CD630_12680	6	9	-0.574	0.512852	-0.784	CD630_12680	ABC-type	transport	system,	multidrug-family	ATP-binding	protein	V	Membrane_Transport	ABC
CD630_12690	0	1	-1.243	NA	-0.545	CD630_12690	10	5	0.85	0.0953688	1.901	CD630_12690	11	10	0.229	0.744239	0.401	CD630_12690	Two-component	response	regulator	TK	Regulations	TCS
CD630_12700	0	2	-2.244	0.187577	-1.605	CD630_12700	6	9	-0.49	0.300171	-1.234	CD630_12700	6	6	0.067	0.938519	0.096	CD630_12700	Two-component	sensor	histidine	kinase	T	Regulations	TCS
CD630_12710	0	0	NA	NA	NA	CD630_12710	4	5	-0.234	0.754147	-0.411	CD630_12710	2	0	2.618	0.180927	1.524	CD630_12710	Putative	restriction	endonuclease	L	Metabolism_Nucleic_Acid	DNA_topoisomerase
CD630_12720	0	0	0.297	NA	0.127	CD630_12720	15	18	-0.195	0.754645	-0.409	CD630_12720	30	4	3.038	5.8317e-06	4.81	CD630_12720	Putative	magnesium	chelatase	O	Metabolism_Nucleic_Acid	DNA_topoisomerase
CD630_12730	4	2	0.774	0.436194	0.985	CD630_12730	79	52	0.616	0.00412401	3.137	CD630_12730	115	220	-0.925	0.00450831	-3.094	CD630_12730	Putative	DNA	processing	Smf	single	strand	binding	protein	L	Metabolism_Nucleic_Acid	DNA_topoisomerase
CD630_12740	12	19	-0.729	0.385093	-1.095	CD630_12740	618	378	0.711	0.0166111	2.648	CD630_12740	1486	2697	-0.86	0.000320758	-3.862	CD630_12740	DNA	topoisomerase	I	L-L	Metabolism_Nucleic_Acid	DNA_topoisomerase
CD630_12750	36	72	-0.992	0.0202308	-2.674	CD630_12750	976	436	1.164	3.98326e-08	5.796	CD630_12750	2141	2672	-0.32	0.381871	-1.024	CD630_12750	Transcriptional	regulator,	GTP-sensing	pleiotropic	repressor	K	Regulations	CodY
CD630_12760	2	5	-0.9	0.302147	-1.282	CD630_12760	101	48	1.056	0.00253626	3.29	CD630_12760	143	106	0.438	0.329778	1.135	CD630_12760	Putative	replication-associated	recombination	protein	A	RarA	L	Metabolism_Nucleic_Acid	DNA_recombination
CD630_12770	0	2	-2.087	NA	-1.25	CD630_12770	50	34	0.572	0.0142798	2.704	CD630_12770	97	143	-0.561	0.215555	-1.415	CD630_12770	Putative	acetyltransferase	R	Cell_Factor	Acetyltransferase
CD630_12780	7	10	-0.779	0.455502	-0.948	CD630_12780	603	234	1.364	0.0010594	3.552	CD630_12780	204	666	-1.703	9.20239e-09	-6.026	CD630_12780	Transcriptional	regulator,	Rrf2	family	K	Metabolism_Cofactor	Fe-S_biosynthesis
CD630_12790	26	104	-2.102	6.67423e-08	-5.808	CD630_12790	4435	2220	0.998	0.0548835	2.16	CD630_12790	1931	10548	-2.45	1.15837e-12	-7.393	CD630_12790	Cysteine	desulfurase	E	Metabolism_Cofactor	Fe-S_biosynthesis
CD630_12800	31	59	-0.993	0.0045793	-3.212	CD630_12800	1468	640	1.197	0.00696303	2.963	CD630_12800	1060	4286	-2.016	9.59511e-09	-6.019	CD630_12800	Putative	NifU-like	protein	O	Metabolism_Cofactor	Fe-S_biosynthesis
CD630_12810	7	11	-0.694	0.288062	-1.315	CD630_12810	334	175	0.927	4.78347e-06	4.862	CD630_12810	454	672	-0.562	0.0866238	-1.923	CD630_12810	tRNA-specific	2-thiouridylase	MnmA	J	Metabolism_Nucleic_Acid	tRNA_thiouridylase
CD630_12820	15	18	-0.124	0.83952	-0.285	CD630_12820	792	661	0.259	0.170964	1.587	CD630_12820	1940	2828	-0.544	0.0627768	-2.082	CD630_12820	Alanyl-tRNA	synthetase	J	Translation	tRNA-Alanine_biosynthesis
CD630_12830	3	4	-0.193	0.842598	-0.278	CD630_12830	100	182	-0.847	1.59582e-07	-5.54	CD630_12830	252	254	-0.013	0.963547	-0.056	CD630_12830	Conserved	hypothetical	protein,	UPF0297	family	S	Translation	tRNA-Alanine_biosynthesis
CD630_12840	44	24	0.86	0.00791782	3.027	CD630_12840	819	1168	-0.51	0.00296952	-3.242	CD630_12840	1656	1782	-0.106	0.646296	-0.56	CD630_12840	Putative	membrane	protein	notInCOG	Translation	tRNA-Alanine_biosynthesis
CD630_12850	0	0	2.619	NA	0.745	CD630_12850	63	28	1.193	9.70862e-07	5.189	CD630_12850	254	128	0.988	0.00182745	3.373	CD630_12850	Putative	Holliday	junction	resolvase	JLK	Cell_Factor	Resolvase
CD630_12860	10	24	-1.329	0.0110062	-2.908	CD630_12860	1196	653	0.876	0.00028809	3.911	CD630_12860	653	1001	-0.617	0.0192275	-2.579	CD630_12860	Conserved	hypothetical	protein	S	UNKNOWN	CHP
CD630_12870	53	305	-2.516	5.02683e-19	-9.343	CD630_12870	2208	855	1.369	0.00688702	2.967	CD630_12870	637	4443	-2.8	1.23476e-16	-8.559	CD630_12870	Transcriptional	regulator,	Fur	family	P	Regulations	TR_Fur
CD630_12880	5	1	1.871	0.0956692	1.984	CD630_12880	61	35	0.82	0.0290812	2.43	CD630_12880	5	3	0.659	0.592951	0.649	CD630_12880	Putative	membrane	protein	notInCOG	Cell_Wall	Membrane-protein
CD630_12890	100	40	1.3	0.00158122	3.546	CD630_12890	6057	1364	2.151	5.92914e-08	5.724	CD630_12890	4616	4037	0.193	0.490529	0.821	CD630_12890	Ribonuclease	J	family	protein	J	Metabolism_Nucleic_Acid	RNA_degradation
CD630_12900	3	0	3.839	0.0454461	2.345	CD630_12900	33	101	-1.61	0.000130177	-4.115	CD630_12900	68	6	3.475	2.91067e-05	4.452	CD630_12900	Putative	small	acid-soluble	spore	protein	SASP	notInCOG	Sporulation	SASP_CD1290
CD630_12910	70	1	5.795	2.72903e-12	7.417	CD630_12910	169	988	-2.546	6.36904e-06	-4.803	CD630_12910	1936	22	6.49	3.37908e-51	15.319	CD630_12910	D-alanyl-D-alanine	carboxypeptidase	M	Cell_Factor	Peptidase_S11
CD630_12920	0	1	-1.002	NA	-0.545	CD630_12920	6	17	-1.547	0.00134279	-3.48	CD630_12920	12	15	-0.374	0.530467	-0.751	CD630_12920	Conserved	hypothetical	protein	notInCOG	Regulations	TR_AraC
CD630_12930	1	2	-1.029	0.586113	-0.707	CD630_12930	17	55	-1.683	5.42528e-11	-6.871	CD630_12930	12	41	-1.668	0.000363788	-3.828	CD630_12930	Transcriptional	regulator,	AraC	family	K	Regulations	TR_AraC
CD630_12940	3	9	-1.183	0.165631	-1.68	CD630_12940	60	49	0.351	0.295499	1.244	CD630_12940	158	53	1.576	4.44809e-07	5.327	CD630_12940	Putative	membrane-associated	peptidase,	M50	family	O	Cell_Growth	Cell-division_scp
CD630_12950	2	5	-1.15	0.3033	-1.278	CD630_12950	91	69	0.428	0.281318	1.28	CD630_12950	54	68	-0.309	0.684396	-0.496	CD630_12950	Segregation	and	condensation	protein	A	L	Cell_Growth	Cell-division_scp
CD630_12960	0	9	-4.29	0.000197008	-4.121	CD630_12960	86	54	0.689	0.0128048	2.744	CD630_12960	138	100	0.471	0.235519	1.358	CD630_12960	Segregation	and	condensation	protein	B	K	Cell_Growth	Cell-division_scp
CD630_12970	1	0	0.604	NA	0.262	CD630_12970	34	41	-0.233	0.761345	-0.399	CD630_12970	53	3	4.193	7.03514e-10	6.449	CD630_12970	Conserved	hypothetical	protein	notInCOG	UNKNOWN	CHP
CD630_12980	2	1	2.299	0.272667	1.355	CD630_12980	84	89	-0.074	0.921039	-0.139	CD630_12980	229	14	4.029	6.14495e-24	10.361	CD630_12980	Conserved	hypothetical	protein	S	UNKNOWN	CHP
CD630_12990	1	2	-1.772	0.359567	-1.15	CD630_12990	29	62	-1.067	0.00673712	-2.975	CD630_12990	12	65	-2.323	6.07558e-06	-4.8	CD630_12990	Transcriptional	regulator,	MarR	family	K	Regulations	TR_MarR
CD630_13000	4	5	-0.289	0.816837	-0.323	CD630_13000	294	350	-0.263	0.197945	-1.504	CD630_13000	340	648	-0.935	0.00774291	-2.912	CD630_13000	Leucine	aminopeptidase	E	Metabolism_Amino_Acid	Leucine_aminopeptidase
CD630_13010	5	0	5.712	0.00023961	4.068	CD630_13010	15	29	-0.928	0.0963873	-1.896	CD630_13010	5	0	4.32	0.00944114	2.843	CD630_13010	Putative	membrane	protein	notInCOG	Membrane_Transport	Putative_membrane_protein_CD1301
CD630_13011	1	1	0.814	NA	0.436	CD630_13011	13	9	0.429	0.391258	1.039	CD630_13011	27	6	2.131	0.000281083	3.897	CD630_13011	Conserved	hypothetical	protein	notInCOG	notInMA2HTML	notInMA2HTML
CD630_13020	6	5	0.164	0.840558	0.282	CD630_13020	133	169	-0.325	0.361416	-1.099	CD630_13020	90	236	-1.391	2.38061e-07	-5.446	CD630_13020	Putative	MazG-like	pyrophosphohydrolase	notInCOG	Stress	Pyrophosphohydrolase
CD630_13030	7	14	-0.848	0.302618	-1.281	CD630_13030	177	264	-0.565	0.160614	-1.623	CD630_13030	179	100	0.841	0.0438737	2.24	CD630_13030	NAD-dependent	deacetylase,	Sir2	family	O	Regulations	Deacetylase_Sir2
CD630_13040	13	12	0.198	0.740389	0.451	CD630_13040	611	665	-0.121	0.669124	-0.55	CD630_13040	971	1879	-0.955	0.00195605	-3.353	CD630_13040	Mannosyl-glycoprotein	endo-beta-N-acetylglucosamidase	G-R	Cell_Wall	GlcNAc
CD630_13050	9	14	-0.585	0.294583	-1.3	CD630_13050	523	701	-0.421	0.0688078	-2.057	CD630_13050	804	1388	-0.79	0.00158562	-3.416	CD630_13050	DNA	polymerase	III	PolC-type	(PolIII)	L	Metabolism_Nucleic_Acid	DNA-polIII
CD630_13060	1	3	-0.818	0.52839	-0.817	CD630_13060	688	248	1.469	3.03317e-06	4.958	CD630_13060	199	1719	-3.105	5.17305e-19	-9.184	CD630_13060	Conserved	hypothetical	protein	J	UNKNOWN	CHP
CD630_13070	10	16	-0.729	0.403	-1.06	CD630_13070	1453	761	0.932	0.00102796	3.562	CD630_13070	1473	6627	-2.171	9.11698e-21	-9.622	CD630_13070	Transcription	elongation	protein	K	Translation	Ribosomal
CD630_13071	1	2	-0.276	0.864471	-0.238	CD630_13071	256	207	0.305	0.337889	1.149	CD630_13071	310	1403	-2.183	6.28124e-22	-9.898	CD630_13071	Conserved	hypothetical	protein	R	notInMA2HTML	notInMA2HTML
CD630_13080	1	1	-0.312	0.838094	-0.287	CD630_13080	263	250	0.073	0.827799	0.29	CD630_13080	173	1206	-2.792	2.16697e-30	-11.727	CD630_13080	Ribosomal	protein	L7Ae/L30e/S12e/Gadd45	J	Translation	Ribosomal
CD630_13090	25	19	0.358	0.424921	1.011	CD630_13090	2191	1510	0.537	0.00640661	2.993	CD630_13090	4403	16693	-1.923	3.62814e-10	-6.555	CD630_13090	Translation	initiation	factor	IF-2	J	Translation	Ribosomal
CD630_13100	4	9	-1.244	0.0488618	-2.312	CD630_13100	427	268	0.678	0.000586628	3.721	CD630_13100	634	3750	-2.566	1.1991e-19	-9.346	CD630_13100	Ribosome-binding	factor	A	J	Translation	Ribosomal
CD630_13110_p1	18	14	0.252	0.682799	0.555	CD630_13110_p1	351	769	-1.129	7.28426e-08	-5.686	CD630_13110_p1	257	506	-0.975	0.0904692	-1.901	CD630_13110_p1	Putative	phosphoesterase	(Disrupted	IStron)	notInCOG	Cell_Factor	Phosphoesterase
CD630_13110_p2	3	21	-2.932	1.14704e-05	-4.793	CD630_13110_p2	179	117	0.623	7.68595e-05	4.242	CD630_13110_p2	411	498	-0.281	0.361784	-1.064	CD630_13110_p2	Putative	phosphoesterase	(Disrupted	IStron)	notInCOG	Cell_Factor	Phosphoesterase
CD630_13120	17	51	-1.533	0.000107361	-4.276	CD630_13120	544	296	0.879	0.000788369	3.639	CD630_13120	268	506	-0.913	0.0241436	-2.491	CD630_13120	Transposase-like	protein	B	X	notInMA2HTML	notInMA2HTML
CD630_13140	6	52	-3.022	6.37156e-08	-5.816	CD630_13140	438	181	1.277	1.68121e-14	7.983	CD630_13140	658	1123	-0.77	0.011428	-2.775	CD630_13140	tRNA	pseudouridine	synthase	B	J	Metabolism_Nucleic_Acid	tRNA_pseudoroudine_synthase
CD630_-1314665..1314894	1	0	2.993	NA	1.091	CD630_-1314665..1314894	4	6	-0.495	0.538881	-0.769	CD630_-1314665..1314894	2	0	2.879	NA	1.373	CD630_-1314665..1314894	TRUE	notInCOG	notInMA2HTML	notInMA2HTML
CD630_13150	10	11	-0.176	0.852929	-0.258	CD630_13150	323	193	0.745	0.00107542	3.547	CD630_13150	388	348	0.16	0.566447	0.693	CD630_13150	Riboflavin	biosynthesis	protein	H	Metabolism_Cofactor	Riboflavin_biosynthesis
CD630_13151	36	23	0.682	0.116176	1.877	CD630_13151	1154	236	2.285	1.44437e-40	13.651	CD630_13151	1049	873	0.263	0.525083	0.761	CD630_13151	Conserved	hypothetical	protein	notInCOG	notInMA2HTML	notInMA2HTML
CD630_13160	159	89	0.825	0.010509	2.925	CD630_13160	3030	396	2.933	1.13227e-37	13.144	CD630_13160	2841	2373	0.259	0.403921	0.98	CD630_13160	30S	ribosomal	protein	S15	J	Translation	Ribosomal
CD630_13170	2	4	-1.287	0.255661	-1.403	CD630_13170	310	268	0.206	0.550848	0.747	CD630_13170	189	270	-0.509	0.161484	-1.591	CD630_13170	Conserved	hypothetical	protein	I	UNKNOWN	CHP
CD630_13180	50	38	0.358	0.324356	1.228	CD630_13180	2214	1597	0.472	0.00129039	3.492	CD630_13180	5025	5647	-0.169	0.620541	-0.602	CD630_13180	Polyribonucleotide	nucleotidyltransferase	J	Metabolism_Nucleic_Acid	mRNA_degradation
CD630_13190	1	0	3.36	NA	1.538	CD630_13190	245	592	-1.272	0.0365413	-2.338	CD630_13190	342	40	3.101	1.00321e-18	9.109	CD630_13190	Putative	polysaccharide	deacetylase	GM	Metabolism_Carbon	Polysaccharide_deacetylase
CD630_13200	16	9	0.698	0.253805	1.407	CD630_13200	989	970	0.029	0.958747	0.077	CD630_13200	922	1960	-1.087	6.40721e-05	-4.266	CD630_13200	Putative	peptidase,	M16	family	R	Cell_Factor	Peptidase_M16
CD630_13210	2	1	0.99	0.540391	0.797	CD630_13210	308	325	-0.08	0.884768	-0.196	CD630_13210	478	1179	-1.306	9.08795e-06	-4.711	CD630_13210	Putative	sporulation	protein	R	Sporulation	Sporulation-protein
CD630_13220	22	12	0.756	0.204052	1.551	CD630_13220	805	670	0.265	0.608286	0.653	CD630_13220	2096	1834	0.193	0.514632	0.779	CD630_13220	Aspartokinase	1	(Aspartokinase	I)	(1spartate	kinase	I)	E	Metabolism_Amino_Acid	Amino-acid_biosynthesis
CD630_+1322192..1322491	4	5	-0.035	0.977311	-0.043	CD630_+1322192..1322491	50	56	-0.13	0.776208	-0.375	CD630_+1322192..1322491	11	6	1.048	0.320295	1.156	CD630_+1322192..1322491	TRUE	notInCOG	notInMA2HTML	notInMA2HTML
CD630_13230	13	9	0.396	0.461216	0.938	CD630_13230	710	432	0.717	0.071076	2.042	CD630_13230	1338	1426	-0.093	0.782121	-0.342	CD630_13230	Protein	export-enhancing	factor	O	Secretion	Protease_Export-enhancing_factor
CD630_13240	6	12	-0.851	0.23921	-1.449	CD630_13240	283	424	-0.59	0.0122065	-2.762	CD630_13240	470	1145	-1.287	1.29289e-05	-4.634	CD630_13240	DNA	FtsK/SpoIIIE	translocase	D	Cell_Wall	Translocase_ftsK
CD630_13250	2	4	-1.032	0.272437	-1.357	CD630_13250	146	169	-0.219	0.351406	-1.121	CD630_13250	178	400	-1.158	0.000327034	-3.857	CD630_13250	Putative	tRNA	2-selenouridine	synthase,	selenophosphate-dependent;	Rhodanese-like	domain	protein	J	Metabolism_Amino_Acid	Selenouridine-tRNA_synthetase
CD630_13260	5	15	-1.575	0.0224579	-2.632	CD630_13260	271	228	0.239	0.107871	1.838	CD630_13260	364	925	-1.344	1.89071e-06	-5.043	CD630_13260	Ribosomal	protein	S12	methylthiotransferase	J	Translation	Methylthiotransferase
CD630_13270	6	10	-0.763	0.270881	-1.361	CD630_13270	44	33	0.364	0.261566	1.329	CD630_13270	118	53	1.173	0.00337555	3.186	CD630_13270	CDP-diacylglycerol--glycerol-3-phosphate	3-phosphatidyltransferase	I	Metabolism_Lipids	Phospholipids_synthesis
CD630_13280	5	7	-0.663	0.409893	-1.044	CD630_13280	1022	1095	-0.103	0.770993	-0.385	CD630_13280	1160	2500	-1.108	0.00056924	-3.709	CD630_13280	Protein	RecA	(Recombinase	A)	L	Metabolism_Nucleic_Acid	RecA
CD630_13290	28	92	-1.664	4.28435e-09	-6.286	CD630_13290	3409	5110	-0.584	0.00933039	-2.86	CD630_13290	6258	6958	-0.153	0.698093	-0.474	CD630_13290	RNase	Y	J-JR	Metabolism_Nucleic_Acid	RNA_degradation
CD630_13300	8	37	-2.108	3.94738e-05	-4.513	CD630_13300	797	805	-0.013	0.980021	-0.036	CD630_13300	399	455	-0.186	0.597815	-0.64	CD630_13300	Putative	DNA	helicase,	UvrD/REP	type	L	Metabolism_Nucleic_Acid	Helicase
CD630_13310	14	8	0.878	0.0990138	1.965	CD630_13310	405	214	0.925	3.39192e-05	4.433	CD630_13310	310	1535	-2.301	5.33172e-10	-6.495	CD630_13310	Signal	peptidase	I,	S26A	family	U	Cell_Wall	Peptidoglycan_Signal-PeptidaseI
CD630_13320	18	5	1.723	0.000242264	4.065	CD630_13320	171	132	0.377	0.207124	1.476	CD630_13320	311	525	-0.752	0.0368244	-2.316	CD630_13320	Undecaprenyl-diphosphatase	1	(Undecaprenyl	pyrophosphate	phosphatase	1)	(Bacitracin	resistance	protein	1)	I	Cell_Wall	Peptidoglycan_Signal-PeptidaseI
CD630_13330	1	4	-1.327	0.250779	-1.417	CD630_13330	124	400	-1.674	1.14497e-16	-8.601	CD630_13330	146	229	-0.641	0.0685337	-2.04	CD630_13330	Putative	phage	tyrosine	recombinase	L	notInMA2HTML	notInMA2HTML
CD630_13340	13	41	-1.588	0.000728768	-3.771	CD630_13340	707	1025	-0.539	0.00352227	-3.188	CD630_13340	1118	1418	-0.344	0.343589	-1.104	CD630_13340	Adenylosuccinate	lyase	F	Metabolism_Nucleic_Acid	Purine_synthesis
CD630_13350	1	6	-2.349	0.0369297	-2.436	CD630_13350	120	103	0.233	0.595216	0.673	CD630_13350	61	352	-2.519	6.85057e-06	-4.774	CD630_13350	Transcriptional	regulator,	MarR	family	K	Regulations	TR_MarR
CD630_13360	4	5	-0.39	0.650699	-0.606	CD630_13360	84	70	0.277	0.642037	0.595	CD630_13360	282	112	1.317	0.000800598	3.615	CD630_13360	PTS	system,	glucose-like	IIBC	component	G-G	Membrane_Transport	PTS_IIBC
CD630_13370	0	2	-2.17	NA	-1.334	CD630_13370	16	52	-1.631	7.54169e-07	-5.238	CD630_13370	10	10	0.124	0.8824	0.186	CD630_13370	Transcriptional	regulator,	RpiR	family	K	notInMA2HTML	notInMA2HTML
CD630_13380	2	4	-0.838	0.458529	-0.943	CD630_13380	99	172	-0.778	0.0373548	-2.329	CD630_13380	366	149	1.29	0.000157682	4.045	CD630_13380	Putative	6-phospho-beta-glucosidase	G	Metabolism_Carbon	Glucosidase
CD630_13390	238	483	-1.015	0.0238693	-2.609	CD630_13390	6298	20432	-1.698	2.52623e-07	-5.452	CD630_13390	13886	5100	1.445	6.88479e-06	4.773	CD630_13390	Aspartate	aminotransferase	(AspAT)	(Transaminase	A)	E	Metabolism_Amino_Acid	Aspartate_aminotransferase
CD630_13400	20	7	1.434	0.00850718	3.002	CD630_13400	454	285	0.666	0.236018	1.396	CD630_13400	456	103	2.156	2.00152e-09	6.281	CD630_13400	Putative	galactose-1-phosphate	uridylyltransferase	G	Metabolism_Carbon	Galactose_uridylyltransferase
CD630_13410	12	10	0.244	0.738931	0.455	CD630_13410	590	244	1.273	0.00976163	2.844	CD630_13410	638	449	0.51	0.0733587	2.007	CD630_13410	Exodeoxyribonuclease	L	Metabolism_Nucleic_Acid	Exodeoxyribonuclease
CD630_13420	2	2	-0.669	0.69784	-0.532	CD630_13420	55	114	-1.037	0.00103245	-3.56	CD630_13420	22	38	-0.81	0.095747	-1.872	CD630_13420	Putative	ribonuclease	T	notInMA2HTML	notInMA2HTML
CD630_13430	4	8	-0.783	0.315097	-1.251	CD630_13430	400	393	0.027	0.903893	0.168	CD630_13430	902	1102	-0.289	0.279947	-1.248	CD630_13430	Glutamine	synthetase	E	Metabolism_Amino_Acid	Glutamine_synthetase
CD630_13440	2	5	-1.307	0.21616	-1.514	CD630_13440	60	35	0.782	0.100991	1.871	CD630_13440	60	176	-1.525	4.12839e-08	-5.765	CD630_13440	Putative	cell	wall	biosynthesis	protein	M	Cell_Wall	Biosynthesis
CD630_13450	0	0	-0.479	NA	-0.137	CD630_13450	4	10	-1.318	0.0119772	-2.769	CD630_13450	18	47	-1.32	0.000919901	-3.573	CD630_13450	Transcriptional	regulator,	PadR	family	K	Regulations	TR_PadR
CD630_13460	0	1	-0.467	NA	-0.201	CD630_13460	49	29	0.77	0.00108271	3.544	CD630_13460	36	107	-1.565	2.49449e-07	-5.437	CD630_13460	Conserved	hypothetical	protein,	DUF1700	S	Regulations	TR_PadR
CD630_13470	1	2	-1.841	0.248208	-1.424	CD630_13470	53	42	0.344	0.265716	1.319	CD630_13470	44	86	-0.939	0.102369	-1.835	CD630_13470	Conserved	hypothetical	protein	notInCOG	Regulations	TR_PadR
CD630_13480	4	22	-2.472	0.00019513	-4.124	CD630_13480	175	28	2.644	1.06488e-30	11.831	CD630_13480	198	182	0.121	0.77782	0.349	CD630_13480	Putative	lipoprotein	notInCOG	Cell_Wall	Lipoprotein
CD630_13490	0	1	-0.927	NA	-0.268	CD630_13490	2	0	2.002	0.0860242	1.952	CD630_13490	7	19	-1.513	0.0294673	-2.409	CD630_13490	ABC-type	transport	system,	cationic	antimicrobial	peptide	resistance	ATP-binding	protein	V	Membrane_Transport	ABC
CD630_13500	1	0	2.344	NA	0.823	CD630_13500	3	1	1.528	0.0755448	2.014	CD630_13500	3	3	0.184	0.912621	0.137	CD630_13500	ABC-type	transport	system,	cationic	antimicrobial	peptide	resistance	permease	notInCOG	Membrane_Transport	ABC
CD630_13510	0	0	NA	NA	NA	CD630_13510	7	2	1.424	0.00552807	3.043	CD630_13510	4	6	-0.704	0.490344	-0.822	CD630_13510	ABC-type	transport	system,	cationic	antimicrobial	peptide	resistance	permease	notInCOG	Membrane_Transport	ABC
CD630_13520	2	3	-0.02	0.988659	-0.021	CD630_13520	43	19	1.207	5.1962e-05	4.334	CD630_13520	32	37	-0.167	0.824347	-0.277	CD630_13520	Two-component	sensor	histidine	kinase,	cationic	antimicrobial	peptide	resistance	T	Membrane_Transport	ABC
CD630_13530	8	14	-0.827	0.089972	-2.018	CD630_13530	73	211	-1.539	1.30376e-06	-5.131	CD630_13530	94	330	-1.808	3.72176e-11	-6.901	CD630_13530	Putative	phosphomethylpyrimidine	kinase	H	Metabolism_Nucleic_Acid	Phosphomethylpyrimidine_kinase
CD630_13540	2	1	1.784	0.287018	1.319	CD630_13540	101	120	-0.249	0.744998	-0.426	CD630_13540	570	7	6.347	1.05956e-35	12.747	CD630_13540	Conserved	hypothetical	protein	D	UNKNOWN	CHP
CD630_13550	742	401	0.889	0.00146597	3.57	CD630_13550	10898	2600	2.067	5.04714e-10	6.531	CD630_13550	5084	10545	-1.053	0.000509485	-3.739	CD630_13550	Cold	shock	protein	CspB	K	Stress	Cold-shock
CD630_13560	24	27	-0.177	0.724085	-0.485	CD630_13560	708	283	1.325	1.09738e-11	7.105	CD630_13560	428	625	-0.545	0.15841	-1.602	CD630_13560	Putative	CBS	domain-containing	protein	K	Regulations	CBS_regulatory_protein
CD630_13570	23	47	-1.049	0.0752474	-2.109	CD630_13570	463	257	0.85	2.87704e-06	4.97	CD630_13570	931	1017	-0.127	0.629028	-0.587	CD630_13570	Putative	peptidyl-prolyl	isomerase	O	Metabolism_Amino_Acid	Protein_folding
CD630_13580	0	1	-0.587	NA	-0.318	CD630_13580	25	30	-0.224	0.541473	-0.763	CD630_13580	10	3	1.692	0.063516	2.076	CD630_13580	Putative	membrane	protein	notInCOG	Cell_Wall	Membrane-protein
CD630_13590	0	3	-3.511	0.0915003	-2.008	CD630_13590	9	10	-0.105	0.839415	-0.271	CD630_13590	4	0	2.95	0.0965686	1.867	CD630_13590	Putative	phage	protein	notInCOG	notInMA2HTML	notInMA2HTML
CD630_13600	1	9	-3.748	0.00240852	-3.414	CD630_13600	57	110	-0.941	0.00240836	-3.306	CD630_13600	86	64	0.4	0.404046	0.979	CD630_13600	Transcriptional	regulator,	Phage-type	K	Regulations	TR_phage-type
CD630_13601	0	0	NA	NA	NA	CD630_13601	0	2	-1.645	NA	-0.912	CD630_13601	0	0	NA	NA	NA	CD630_13601	Transcriptional	regulator,	Phage-type	K	notInMA2HTML	notInMA2HTML
CD630_13610	0	0	NA	NA	NA	CD630_13610	12	7	0.78	0.161092	1.622	CD630_13610	4	1	2.453	0.100808	1.844	CD630_13610	Putative	phage	protein	notInCOG	notInMA2HTML	notInMA2HTML
CD630_-1361199..1361482	1	3	-1.365	0.490795	-0.884	CD630_-1361199..1361482	0	0	1.832	NA	0.57	CD630_-1361199..1361482	1	4	-2.619	0.103745	-1.829	CD630_-1361199..1361482	TRUE	notInCOG	notInMA2HTML	notInMA2HTML
CD630_-1361603..1362131	11	10	0.116	0.860372	0.248	CD630_-1361603..1362131	2	0	3.736	0.0334268	2.374	CD630_-1361603..1362131	7	8	-0.082	0.939353	-0.094	CD630_-1361603..1362131	TRUE	notInCOG	notInMA2HTML	notInMA2HTML
CD630_13620	0	0	-0.483	NA	-0.138	CD630_13620	11	87	-2.903	3.0606e-07	-5.416	CD630_13620	5	4	0.302	0.775539	0.353	CD630_13620	Conserved	hypothetical	protein	notInCOG	Mobile_Element	Phage-protein_xkd
CD630_13630	0	0	-0.479	NA	-0.137	CD630_13630	16	149	-3.175	1.38239e-21	-9.856	CD630_13630	18	21	-0.241	0.669423	-0.522	CD630_13630	Putative	phage	XkdK-like	protein	notInCOG	Mobile_Element	Phage-protein_xkd
CD630_13640	0	0	NA	NA	NA	CD630_13640	7	75	-3.516	4.01251e-17	-8.725	CD630_13640	16	9	0.711	0.298877	1.204	CD630_13640	Putative	phage	XkdM-like	protein	notInCOG	Mobile_Element	Phage-protein_xkd
CD630_13650	0	1	-1.478	NA	-0.455	CD630_13650	9	75	-3.087	1.24271e-07	-5.588	CD630_13650	8	7	0.02	0.981605	0.029	CD630_13650	Putative	phage	XkdN-like	protein	notInCOG	Mobile_Element	Phage-protein_xkd
CD630_13651	0	0	NA	NA	NA	CD630_13651	1	16	-4.358	3.75225e-06	-4.914	CD630_13651	2	1	0.709	NA	0.378	CD630_13651	Conserved	hypothetical	protein	notInCOG	notInMA2HTML	notInMA2HTML
CD630_13660	1	0	2.456	NA	0.698	CD630_13660	8	235	-4.713	5.46894e-27	-11.072	CD630_13660	24	27	-0.17	0.744239	-0.401	CD630_13660	Putative	phage	tail	protein	notInCOG	Mobile_Element	Phage-protein_xkd
CD630_13670	0	0	NA	NA	NA	CD630_13670	2	50	-4.74	2.90654e-12	-7.294	CD630_13670	3	5	-0.823	0.433115	-0.922	CD630_13670	Putative	phage	XkdP-like	protein	notInCOG	Mobile_Element	Phage-protein_xkd
CD630_13680	0	0	-0.003	NA	-0.001	CD630_13680	9	231	-4.562	1.11402e-17	-8.874	CD630_13680	22	38	-0.869	0.121641	-1.747	CD630_13680	Putative	phage	cell	wall	XkdQ-like	hydrolase	M	Mobile_Element	Phage-protein_xkd
CD630_13690	0	0	NA	NA	NA	CD630_13690	1	31	-4.677	1.14118e-09	-6.399	CD630_13690	2	2	-0.739	0.602041	-0.633	CD630_13690	Putative	phage	protein	notInCOG	Mobile_Element	Phage-protein_xkd
CD630_13700	0	0	NA	NA	NA	CD630_13700	1	43	-4.63	5.52361e-10	-6.516	CD630_13700	2	5	-1.271	0.20236	-1.455	CD630_13700	Putative	phage	XkdS-like	protein	notInCOG	Mobile_Element	Phage-protein_xkd
CD630_13710	0	0	0.294	NA	0.083	CD630_13710	4	110	-4.648	6.56238e-16	-8.387	CD630_13710	10	8	0.276	0.707642	0.46	CD630_13710	Putative	baseplate	assembly	predicted	J-like	X	Mobile_Element	Phage-protein_xkd
CD630_13720	0	0	0.294	NA	0.083	CD630_13720	3	76	-4.444	9.47238e-15	-8.057	CD630_13720	4	10	-1.297	0.0869752	-1.921	CD630_13720	Putative	phage	XkdT-like	protein	notInCOG	Mobile_Element	Phage-protein_xkd
CD630_13730	0	0	NA	NA	NA	CD630_13730	7	114	-4.076	4.38393e-19	-9.236	CD630_13730	10	8	0.218	0.76128	0.373	CD630_13730	Putative	phage	tail	fiber	protein	X	Mobile_Element	Phage-protein_xkd
CD630_13740	2	1	1.03	0.551083	0.777	CD630_13740	108	730	-2.75	9.22265e-09	-6.053	CD630_13740	128	119	0.106	0.747661	0.394	CD630_13740	Putative	beta-lactamase-inhibitor	protein	II	DZ-DZ-DZ	Stress	Beta-lactamase_inhibitor
CD630_13750	0	0	1.779	NA	0.503	CD630_13750	4	43	-3.629	1.90737e-10	-6.681	CD630_13750	6	9	-0.543	0.467296	-0.862	CD630_13750	Putative	phage	protein	notInCOG	Mobile_Element	Phage-protein
CD630_13760	0	0	NA	NA	NA	CD630_13760	1	24	-4.616	7.25473e-05	-4.255	CD630_13760	1	1	-0.221	NA	-0.12	CD630_13760	Putative	phage	protein	notInCOG	Mobile_Element	Phage-protein
CD630_-1376727..1377466	5	8	-0.505	0.487917	-0.89	CD630_-1376727..1377466	2	0	2.165	0.358615	1.105	CD630_-1376727..1377466	4	16	-1.975	0.100583	-1.847	CD630_-1376727..1377466	TRUE	notInCOG	notInMA2HTML	notInMA2HTML
CD630_13770	38	22	0.766	0.110155	1.903	CD630_13770	290	78	1.888	1.32621e-08	5.989	CD630_13770	474	81	2.556	1.39454e-12	7.368	CD630_13770	Conserved	hypothetical	protein	notInCOG	UNKNOWN	CHP
CD630_13780	15	15	-0.01	0.989176	-0.02	CD630_13780	226	75	1.586	1.59582e-07	5.54	CD630_13780	85	286	-1.746	0.000213202	-3.968	CD630_13780	Transcriptional	regulator,	Phage-type	K	Regulations	TR
CD630_13781	0	0	NA	NA	NA	CD630_13781	4	5	-0.331	0.703966	-0.494	CD630_13781	4	2	0.633	0.619768	0.604	CD630_13781	Transcriptional	regulator,	Phage-type	notInCOG	notInMA2HTML	notInMA2HTML
CD630_13782	1	0	1.742	NA	0.753	CD630_13782	4	3	0.158	0.835766	0.276	CD630_13782	4	1	2.411	0.152254	1.625	CD630_13782	Conserved	hypothetical	protein	notInCOG	notInMA2HTML	notInMA2HTML
CD630_13790	2	3	-0.209	0.877872	-0.215	CD630_13790	161	225	-0.478	0.291875	-1.253	CD630_13790	63	104	-0.698	0.071255	-2.02	CD630_13790	Transcriptional	regulator,	Phage-type	K	Regulations	Phage_regulatory_protein
CD630_13800	9	5	0.738	0.292115	1.306	CD630_13800	93	79	0.232	0.702753	0.497	CD630_13800	447	33	3.789	1.29597e-35	12.73	CD630_13800	Transporter,	Major	Facilitator	Superfamily	(MFS)	G-D	Regulations	TR_TetR
CD630_13810	1	0	1.252	NA	0.632	CD630_13810	9	13	-0.465	0.302782	-1.228	CD630_13810	20	3	2.85	0.00129239	3.476	CD630_13810	Transcriptional	regulator,	TetR	family	K	Regulations	TR_TetR
CD630_13820	2	6	-1.725	0.193449	-1.585	CD630_13820	222	348	-0.66	0.00908374	-2.87	CD630_13820	558	505	0.14	0.687301	0.49	CD630_13820	Glycerol	kinase	1	(ATP:glycerol	3-phosphotransferase	1)	(Glycerokinase	1)	(GK	1)	C	Metabolism_Carbon	Glycerol
CD630_13830	4	5	-0.023	0.981251	-0.036	CD630_13830	109	89	0.311	0.342987	1.139	CD630_13830	166	162	0.026	0.934147	0.103	CD630_13830	Transcriptional	regulator,	GntR	family	PT	Regulations	TR_GntR
CD630_13840	1	1	-0.583	NA	-0.334	CD630_13840	92	42	1.113	0.0608237	2.114	CD630_13840	36	3143	-6.514	2.51823e-31	-11.912	CD630_13840	Putative	lamB-like	protein,	UPF0271	family	E	Metabolism_Carbon	Nitrogen_degradation
CD630_13850	8	1	3.468	0.0686381	2.157	CD630_13850	79	51	0.638	0.258183	1.338	CD630_13850	42	2269	-5.789	6.45694e-108	-22.36	CD630_13850	Putative	natural	resistance-associated	macrophage	protein	P	Metabolism_Carbon	Nitrogen_degradation
CD630_13860	6	1	3.573	0.0611048	2.211	CD630_13860	48	26	0.874	0.141731	1.694	CD630_13860	27	1197	-5.499	5.71281e-86	-19.926	CD630_13860	Putative	allophanate	hydrolase	subunit	1	E	Metabolism_Carbon	Nitrogen_degradation
CD630_13870	7	3	1.399	0.39338	1.078	CD630_13870	83	67	0.313	0.695185	0.509	CD630_13870	76	2972	-5.322	4.53404e-37	-12.994	CD630_13870	Putative	allophanate	hydrolase	subunit	2	E	Metabolism_Carbon	Nitrogen_degradation
CD630_13880_p1	0	1	-1.002	NA	-0.512	CD630_13880_p1	1	3	-0.979	0.30328	-1.227	CD630_13880_p1	4	0	3.169	0.0572574	2.123	CD630_13880_p1	Fragment	of	trancriptional	regulator	(Part	1)	notInCOG	Regulations	TR
CD630_13880_p2	3	9	-1.524	0.0328542	-2.484	CD630_13880_p2	35	24	0.53	0.123993	1.767	CD630_13880_p2	93	24	1.949	1.00511e-05	4.689	CD630_13880_p2	Fragment	of	trancriptional	regulator	(Part	2)	notInCOG	Regulations	TR
CD630_13890	1	2	-0.928	0.544515	-0.789	CD630_13890	12	9	0.593	0.282081	1.278	CD630_13890	78	26	1.601	0.000280472	3.898	CD630_13890	Putative	chloromuconate	cycloisomerase	MR	Cell_Wall	Surface_polysaccharide
CD630_13900	1	1	-0.183	0.915402	-0.146	CD630_13900	30	9	1.746	0.00113912	3.529	CD630_13900	109	73	0.56	0.259942	1.297	CD630_13900	Conserved	hypothetical	protein,	DUF819	family	S	Cell_Wall	Surface_polysaccharide
CD630_13910	2	4	-1.101	0.282185	-1.331	CD630_13910	83	30	1.485	1.19398e-12	7.419	CD630_13910	220	110	0.997	0.0121183	2.752	CD630_13910	Putative	hydrolase,	CocE/NonD	family	R	notInMA2HTML	notInMA2HTML
CD630_13920	23	19	0.285	0.627032	0.642	CD630_13920	184	114	0.689	0.0258823	2.476	CD630_13920	422	160	1.4	7.56043e-09	6.059	CD630_13920	Putative	endoribonuclease	V	notInMA2HTML	notInMA2HTML
CD630_13930	8	44	-2.46	3.11518e-09	-6.337	CD630_13930	30	20	0.538	0.288471	1.262	CD630_13930	56	4	3.796	6.7078e-08	5.678	CD630_13930	Putative	membrane	protein	GER	notInMA2HTML	notInMA2HTML
CD630_13940	2	26	-3.163	4.91108e-08	-5.864	CD630_13940	129	99	0.377	0.0455328	2.244	CD630_13940	262	169	0.641	0.0182817	2.599	CD630_13940	Putative	NAD(P)-binding	oxidoreductase,	GFO/IDH/MOCA	family	R	Metabolism_Carbon	NAD_oxidoreductase
CD630_13950	11	0	6.767	2.09308e-05	4.659	CD630_13950	23	13	0.843	0.285469	1.269	CD630_13950	12	0	5.687	9.26743e-05	4.177	CD630_13950	Putative	membrane	protein	notInCOG	Cell_Wall	Membrane-protein
CD630_13960	15	4	1.933	0.00282062	3.362	CD630_13960	228	134	0.774	0.00267652	3.274	CD630_13960	503	126	1.992	2.30228e-11	6.97	CD630_13960	Putative	amino	acid	amidase	E	Cell_Wall	Amidase
CD630_13970	7	0	4.249	0.00209681	3.456	CD630_13970	53	40	0.44	0.195607	1.511	CD630_13970	164	21	2.998	3.8434e-14	7.848	CD630_13970	Conserved	hypothetical	protein,	UPF0066	family	J	UNKNOWN	CHP
CD630_13980	11	1	4.293	0.000127525	4.231	CD630_13980	77	93	-0.284	0.683525	-0.528	CD630_13980	251	5	5.528	8.99781e-21	9.624	CD630_13980	Putative	peptidase,	M20D	family	R	Cell_Factor	Peptidase_M20D
CD630_13990	1	2	-0.978	0.4848	-0.895	CD630_13990	92	103	-0.168	0.720983	-0.467	CD630_13990	83	36	1.213	0.0200033	2.565	CD630_13990	putative	muramoyltetrapeptide	carboxypeptidase,	S66	family	M	notInMA2HTML	notInMA2HTML
CD630_14000	3	6	-0.858	0.287996	-1.316	CD630_14000	208	151	0.46	0.0495582	2.206	CD630_14000	219	153	0.521	0.200974	1.461	CD630_14000	Conserved	hypothetical	protein	notInCOG	UNKNOWN	CHP
CD630_14010	10	10	0.121	0.833923	0.295	CD630_14010	82	92	-0.157	0.778343	-0.371	CD630_14010	62	24	1.37	0.0564753	2.129	CD630_14010	Putative	isochorismatase	HR	Metabolism_Carbon	Isochorismatase
CD630_14020	3	0	3.097	0.049645	2.305	CD630_14020	36	26	0.469	0.449791	0.927	CD630_14020	47	1	5.254	1.88822e-06	5.044	CD630_14020	Glycerophosphoryl	diester	phosphodiesterase	I	Metabolism_Lipids	Glycerophosphoryl-phosphodiesterase
CD630_14030	11	5	1.224	0.0478331	2.321	CD630_14030	922	583	0.662	0.0448684	2.251	CD630_14030	1500	779	0.945	0.0230206	2.51	CD630_14030	Putative	synthetase	Q	Cell_Factor	Synthetase
CD630_14040	494	789	-0.669	0.0117744	-2.882	CD630_14040	7965	13045	-0.712	0.00012022	-4.134	CD630_14040	17924	1417	3.661	7.18335e-16	8.348	CD630_14040	Putative	oligopeptide	transporter	R	Membrane_Transport	Oligopeptide
CD630_14041	111	139	-0.309	0.32277	-1.232	CD630_14041	2090	2219	-0.086	0.746957	-0.423	CD630_14041	1754	268	2.713	5.47723e-12	7.177	CD630_14041	Conserved	hypothetical	protein	notInCOG	notInMA2HTML	notInMA2HTML
CD630_14050	8	6	0.476	0.527156	0.82	CD630_14050	211	200	0.062	0.798886	0.337	CD630_14050	248	202	0.298	0.302628	1.196	CD630_14050	ABC-type	transport	system,	ATP-binding	protein	R	notInMA2HTML	notInMA2HTML
CD630_14060	1	1	-0.645	NA	-0.379	CD630_14060	59	77	-0.381	0.250303	-1.358	CD630_14060	70	83	-0.244	0.512354	-0.784	CD630_14060	Conserved	hypothetical	protein	notInCOG	OPERONS_(Automatic)	CD1405
CD630_14070	2	2	0.218	0.860788	0.245	CD630_14070	82	83	-0.023	0.938791	-0.109	CD630_14070	62	54	0.194	0.744618	0.4	CD630_14070	Transcriptional	regulator,	GntR	family	KE	Cell_Wall	Peptidoglycan_synthesis
CD630_14080	13	3	2.312	0.00198541	3.474	CD630_14080	188	32	2.57	1.94954e-07	5.501	CD630_14080	212	48	2.13	3.68262e-07	5.363	CD630_14080	D-alanine--D-alanine	ligase	(D-alanylalanine	synthetase)	(D-Ala-D-Ala	ligase)	MR	Cell_Wall	Peptidoglycan_synthesis
CD630_14090	4	2	1.19	0.295538	1.297	CD630_14090	170	148	0.183	0.413643	0.996	CD630_14090	369	499	-0.438	0.136056	-1.687	CD630_14090	Putative	competence-damage	inducible	protein,	CinA	family	L-H	Stress	Competence-inducible_Cin
CD630_14100	4	2	1.164	0.192977	1.587	CD630_14100	146	84	0.783	4.04887e-07	5.36	CD630_14100	120	371	-1.616	8.4677e-06	-4.727	CD630_14100	Putative	hydrolase,	HAD	superfamily,	subfamily	IIB	HR	Stress	Competence-inducible_Cin
CD630_14110	40	16	1.345	0.000310551	4.002	CD630_14110	310	88	1.82	0.000108122	4.16	CD630_14110	114	139	-0.272	0.641675	-0.567	CD630_14110	Conserved	hypothetical	protein	notInCOG	UNKNOWN	CHP
CD630_14120	0	1	-2.343	NA	-1.141	CD630_14120	31	125	-1.966	1.41757e-10	-6.727	CD630_14120	36	70	-0.969	0.00437549	-3.103	CD630_14120	Transcriptional	regulator,	sigma-54-dependent	KT	notInMA2HTML	notInMA2HTML
CD630_14130	2	2	-0.22	0.878867	-0.213	CD630_14130	21	31	-0.665	0.129084	-1.745	CD630_14130	20	7	1.541	0.00966847	2.834	CD630_14130	Putative	membrane	protein	GER	Cell_Wall	Membrane-protein
CD630_14140	6	26	-2.151	5.06833e-05	-4.457	CD630_14140	83	37	1.133	0.000106509	4.164	CD630_14140	108	250	-1.217	2.8339e-05	-4.458	CD630_14140	Putative	oxidoreductase,	Fe-S	subunit	R	Respiration_Anaerobic	Fe-S_oxidoreductase
CD630_14150	0	0	-0.345	NA	-0.102	CD630_14150	3	3	0.007	0.995498	0.008	CD630_14150	2	0	3.075	NA	1.552	CD630_14150	Putative	membrane	protein	notInCOG	Respiration_Anaerobic	Fe-S_oxidoreductase
CD630_14160	1	0	2.388	NA	1.236	CD630_14160	61	47	0.363	0.598301	0.668	CD630_14160	42	0	7.535	5.20221e-09	6.123	CD630_14160	Putative	membrane	protein	S	Cell_Wall	Membrane-protein
CD630_14170	1	135	-6.489	8.22528e-26	-10.949	CD630_14170	463	1051	-1.187	0.00203485	-3.357	CD630_14170	488	1783	-1.872	1.30413e-05	-4.632	CD630_14170	Putative	ATP-binding	protein	J	Cell_Factor	ATP-binding
CD630_14180	5	5	-0.205	0.860372	-0.247	CD630_14180	43	83	-0.903	0.0391909	-2.309	CD630_14180	10	64	-2.608	2.06222e-07	-5.472	CD630_14180	Putative	drug/sodium	antiporter,	MATE	family	V	notInMA2HTML	notInMA2HTML
CD630_14181_p1	0	0	0.294	NA	0.083	CD630_14181_p1	1	11	-3.527	3.45603e-06	-4.931	CD630_14181_p1	0	1	-1.098	NA	-0.494	CD630_14181_p1	Fragment	of	putative	phage	protein	(Part	1)	notInCOG	notInMA2HTML	notInMA2HTML
CD630_14181_p2	0	0	NA	NA	NA	CD630_14181_p2	2	9	-2.135	0.00320315	-3.218	CD630_14181_p2	0	0	0.109	NA	0.029	CD630_14181_p2	Fragment	of	putative	phage	protein	(Part	2)	notInCOG	notInMA2HTML	notInMA2HTML
CD630_14181_p3	0	0	NA	NA	NA	CD630_14181_p3	2	7	-2.133	0.00441182	-3.116	CD630_14181_p3	0	0	NA	NA	NA	CD630_14181_p3	Fragment	of	putative	phage	protein	(Part	3)	notInCOG	notInMA2HTML	notInMA2HTML
CD630_14182	1	0	0.966	0.660782	0.59	CD630_14182	5	4	0.189	0.834505	0.279	CD630_14182	1	0	1.163	NA	0.563	CD630_14182	Putative	phage	protein	notInCOG	notInMA2HTML	notInMA2HTML
CD630_14190	2	18	-3.288	1.46972e-06	-5.217	CD630_14190	183	677	-1.88	1.49334e-15	-8.286	CD630_14190	172	370	-1.095	0.000974154	-3.557	CD630_14190	Putative	diguanylate	kinase	signaling	protein	T-T	Regulations	c-di-GMP-kinase
CD630_14200	1	2	-1.497	0.39583	-1.073	CD630_14200	54	29	0.95	0.0155575	2.673	CD630_14200	30	62	-1.02	0.102036	-1.837	CD630_14200	Diguanylate	cyclase	protein	T	Regulations	Diguanylate_kinase
CD630_14210	5	7	-0.58	0.585102	-0.709	CD630_14210	137	141	-0.033	0.932984	-0.119	CD630_14210	144	111	0.391	0.405517	0.976	CD630_14210	Putative	diguanylate	kinase	signaling	protein	T-T-T	Regulations	Diguanylate_kinase
CD630_14220	0	2	-2.575	NA	-1.299	CD630_14220	46	50	-0.129	0.71603	-0.476	CD630_14220	16	30	-0.847	0.257032	-1.304	CD630_14220	Transcriptional	regulator,	MerR	family	K-T	Regulations	TR_MerR
CD630_14230	0	0	0.608	NA	0.259	CD630_14230	25	34	-0.426	0.221678	-1.434	CD630_14230	11	47	-2.051	0.000910899	-3.577	CD630_14230	Conserved	hypothetical	protein	notInCOG	Regulations	TR_MerR
CD630_14240	9	4	1.149	0.270881	1.361	CD630_14240	179	28	2.688	1.02111e-07	5.624	CD630_14240	16	2	2.693	0.0165968	2.636	CD630_14240	Conserved	hypothetical	protein	notInCOG	notInMA2HTML	notInMA2HTML
CD630_14250	13	23	-0.851	0.124886	-1.838	CD630_14250	80	241	-1.578	2.40948e-21	-9.798	CD630_14250	242	62	1.953	3.63707e-06	4.908	CD630_14250	Putative	magnesium	transporter	P	Cell_Wall	Transporter_magnesium
CD630_14260_p1	1	4	-1.912	0.153954	-1.722	CD630_14260_p1	45	50	-0.156	0.536583	-0.773	CD630_14260_p1	26	15	0.847	0.188019	1.501	CD630_14260_p1	Fragment	of	isochorismatase	(Part	1)	notInCOG	Cell_Factor	Isochorismatase
CD630_14260_p2	1	11	-2.854	0.00195997	-3.478	CD630_14260_p2	45	48	-0.113	0.649629	-0.582	CD630_14260_p2	55	24	1.176	0.0128584	2.731	CD630_14260_p2	Fragment	of	isochorismatase	(Part	2)	notInCOG	Cell_Factor	Isochorismatase
CD630_14280	0	2	-2.13	NA	-1.353	CD630_14280	19	13	0.583	0.266194	1.318	CD630_14280	18	21	-0.148	0.861623	-0.219	CD630_14280	Transcriptional	regulator,	hxlR	family	K	Regulations	TR_HxlR
CD630_14281	0	0	1.779	NA	0.503	CD630_14281	1	0	1.148	NA	1.157	CD630_14281	1	221	-7.645	1.58365e-26	-10.93	CD630_14281	Conserved	hypothetical	protein	notInCOG	notInMA2HTML	notInMA2HTML
CD630_14290	0	1	-0.488	NA	-0.202	CD630_14290	67	74	-0.147	0.689312	-0.518	CD630_14290	24	2708	-6.831	2.98117e-52	-15.479	CD630_14290	Putative	acyl-CoA	N-acyltransferase	R	notInMA2HTML	notInMA2HTML
CD630_14300	22	0	5.994	1.05503e-06	5.283	CD630_14300	93	399	-2.109	0.000752814	-3.652	CD630_14300	345	1	8.703	4.7545e-14	7.82	CD630_14300	Exported	N-acetylmuramic	acid	deacetylase	GM	Metabolism_Carbon	Chitin_degradation
CD630_14310	1	2	-1.186	NA	-0.83	CD630_14310	116	110	0.088	0.696126	0.507	CD630_14310	74	134	-0.846	0.0183964	-2.597	CD630_14310	Putative	helicase,	DinG	family	L-L	notInMA2HTML	notInMA2HTML
CD630_14320	0	1	-0.818	NA	-0.441	CD630_14320	50	34	0.565	0.143603	1.686	CD630_14320	64	88	-0.474	0.154749	-1.615	CD630_14320	Putative	ribonuclease	R	OPERONS_(Automatic)	CD1431
CD630_14330	547	1	9.403	1.43156e-30	11.925	CD630_14330	6651	493	3.753	2.88886e-07	5.426	CD630_14330	13456	3	11.989	4.51836e-81	19.345	CD630_14330	Spore	coat	protein	CotE;	peroxiredoxin/chitinase	V-G	Sporulation	CotE_peroxiredoxin
CD630_+1433869..1434182	349	236	0.552	0.119703	1.861	CD630_+1433869..1434182	1529	2214	-0.534	0.362528	-1.095	CD630_+1433869..1434182	26	113	-2.121	0.000570793	-3.708	CD630_+1433869..1434182	TRUE	notInCOG	notInMA2HTML	notInMA2HTML
CD630_14340	4	7	-0.752	0.329047	-1.218	CD630_14340	448	566	-0.334	0.369914	-1.081	CD630_14340	207	506	-1.279	6.23287e-05	-4.273	CD630_14340	Conserved	hypothetical	protein	notInCOG	UNKNOWN	CHP
CD630_14350	1	11	-3.557	0.000163284	-4.168	CD630_14350	520	211	1.304	0.00799939	2.915	CD630_14350	79	316	-1.986	0.000240432	-3.937	CD630_14350	Conserved	hypothetical	protein	notInCOG	UNKNOWN	CHP
CD630_14360	2	12	-2.373	0.0136551	-2.827	CD630_14360	1037	1097	-0.083	0.816043	-0.308	CD630_14360	711	1925	-1.437	1.91188e-13	-7.638	CD630_14360	Putative	hydrolase	V	Cell_Factor	Hydrolase
CD630_14370	6	15	-1.253	0.0209567	-2.659	CD630_14370	308	258	0.26	0.313942	1.202	CD630_14370	414	491	-0.243	0.379967	-1.027	CD630_14370	Fragment	of	transcriptional	regulator,	sigma-54-dependent	(N-terminal	region)	notInCOG	notInMA2HTML	notInMA2HTML
CD630_14380	1	21	-4.5	1.59572e-07	-5.648	CD630_14380	300	505	-0.746	0.000219068	-3.981	CD630_14380	128	1303	-3.34	1.30862e-17	-8.82	CD630_14380	Putative	TPR	repeat-containing	protein	D	UNKNOWN	CHP_TPR
CD630_14390	1	2	-1.174	0.377665	-1.111	CD630_14390	28	32	-0.265	0.499143	-0.836	CD630_14390	8	69	-2.987	1.14409e-06	-5.145	CD630_14390	Putative	transporter,	LrgA	family	R	Membrane_Transport	Transporter_Lrg
CD630_14400	2	5	-2.113	0.0417573	-2.384	CD630_14400	36	40	-0.184	0.4539	-0.919	CD630_14400	45	30	0.591	0.177639	1.535	CD630_14400	Putative	transporter,	LrgB	family	M	Membrane_Transport	Transporter_Lrg
CD630_14410	34	64	-0.97	0.0508828	-2.292	CD630_14410	536	302	0.82	0.0728921	2.03	CD630_14410	484	91	2.41	2.6864e-15	8.187	CD630_14410	Putative	membrane	protein	S	Cell_Wall	Membrane-protein
CD630_14420	2	1	0.824	0.565793	0.745	CD630_14420	67	39	0.784	0.00705731	2.958	CD630_14420	92	326	-1.852	7.29443e-08	-5.662	CD630_14420	Putative	MORN	repeat-containing	protein	S-S	notInMA2HTML	notInMA2HTML
CD630_14430	0	3	-3.341	0.022119	-2.638	CD630_14430	108	135	-0.321	0.0765085	-2.007	CD630_14430	130	260	-1.006	0.000638728	-3.677	CD630_14430	Putative	Ca++-chelating	serine	protease,	SCP-like	extracellular	domain	protein	DR	Metabolism_Cofactor	Folate_biosynthesis
CD630_14440	2	2	-0.067	0.970941	-0.055	CD630_14440	120	176	-0.562	0.0174149	-2.63	CD630_14440	262	215	0.279	0.295418	1.212	CD630_14440	Putative	exported	polysaccharide	deacetylase	GM	Metabolism_Cofactor	Folate_biosynthesis
CD630_14450	1	1	1.281	0.439195	0.979	CD630_14450	104	162	-0.628	0.00210284	-3.347	CD630_14450	210	291	-0.481	0.0986342	-1.857	CD630_14450	Para-aminobenzoate/anthranilate	synthase	glutamine	amidotransferase	component	II	[Includes:	Para-aminobenzoate	synthase	glutamine	amidotransferase	component	II;	Anthranilate	synthase	component	II]	EH	Metabolism_Cofactor	Folate_biosynthesis
CD630_14460	1	2	-0.375	0.783769	-0.381	CD630_14460	269	318	-0.255	0.142784	-1.69	CD630_14460	408	515	-0.343	0.223706	-1.392	CD630_14460	Para-aminobenzoate	synthase	component	I	EH	Metabolism_Cofactor	Folate_biosynthesis
CD630_14470	1	1	0.886	0.60096	0.684	CD630_14470	104	124	-0.252	0.328832	-1.17	CD630_14470	72	55	0.396	0.403921	0.98	CD630_14470	Aminodeoxychorismate	lyase	(4-amino-4-deoxychorismate	lyase)	(ADC	lyase)	(ADCL)	EH	Metabolism_Cofactor	Folate_biosynthesis
CD630_14480	0	3	-1.868	0.206922	-1.541	CD630_14480	368	322	0.18	0.421965	0.98	CD630_14480	106	374	-1.813	2.25691e-06	-5.006	CD630_14480	Conserved	hypothetical	protein	notInCOG	Metabolism_Cofactor	Folate_biosynthesis
CD630_14490	2	6	-1.955	0.0377873	-2.426	CD630_14490	333	251	0.402	0.214928	1.453	CD630_14490	476	847	-0.836	0.014062	-2.698	CD630_14490	GTP	cyclohydrolase	1	(GTP	cyclohydrolase	I)	(GTP-CH-I)	H	Metabolism_Cofactor	Folate_biosynthesis
CD630_14500	4	9	-1.22	0.0743894	-2.115	CD630_14500	433	428	0.01	0.975634	0.043	CD630_14500	657	1036	-0.66	0.0291573	-2.413	CD630_14500	Dihydropteroate	synthase	H	Metabolism_Cofactor	Folate_biosynthesis
CD630_14510	1	3	-1.252	0.293324	-1.302	CD630_14510	177	185	-0.083	0.773956	-0.379	CD630_14510	209	327	-0.649	0.0115654	-2.77	CD630_14510	Dihydroneopterin	aldolase	H	Metabolism_Cofactor	Folate_biosynthesis
CD630_14520	4	4	-0.279	0.835988	-0.29	CD630_14520	305	307	-0.021	0.949181	-0.093	CD630_14520	369	536	-0.54	0.0195744	-2.573	CD630_14520	2-amino-4-hydroxy-6-hydroxymethyldihydropteridine	pyrophosphokinase	H	Metabolism_Cofactor	Folate_biosynthesis
CD630_14530	5	10	-0.996	0.120244	-1.858	CD630_14530	391	353	0.137	0.607582	0.655	CD630_14530	650	792	-0.286	0.357951	-1.073	CD630_14530	Phospho-2-dehydro-3-deoxyheptonate	aldolase	E	Metabolism_Cofactor	Folate_biosynthesis
CD630_14540	10	24	-1.323	0.00752283	-3.047	CD630_14540	962	1173	-0.288	0.290375	-1.257	CD630_14540	609	919	-0.591	0.128085	-1.72	CD630_14540	DNA	primase	L	Metabolism_Nucleic_Acid	DNA_primase_dnaG
CD630_14550	14	18	-0.313	0.52415	-0.826	CD630_14550	1014	919	0.14	0.539891	0.766	CD630_14550	2295	2342	-0.03	0.942897	-0.088	CD630_14550	RNA	polymerase	sigma	factor	SigA1	(sigma-43)	K	Regulations	SigA
CD630_14560	0	0	1.779	NA	0.503	CD630_14560	99	68	0.559	0.00839246	2.897	CD630_14560	56	138	-1.316	2.97825e-05	-4.446	CD630_14560	Putative	SAM-dependent	methyltransferase	J	Cell_Factor	Methyltransferase
CD630_14570	2	2	-0.085	0.952503	-0.085	CD630_14570	163	195	-0.268	0.400843	-1.02	CD630_14570	197	292	-0.572	0.0453029	-2.227	CD630_14570	Conserved	hypothetical	protein	S-H	Cell_Factor	Methyltransferase
CD630_14580	6	2	1.604	0.0433051	2.368	CD630_14580	85	80	0.103	0.595926	0.672	CD630_14580	213	132	0.69	0.0365592	2.32	CD630_14580	Putative	flavodoxin	protein	C	Respiration_Anaerobic	NO_synthetase
CD630_14590	9	17	-0.823	0.141215	-1.771	CD630_14590	236	143	0.729	0.0267428	2.463	CD630_14590	84	154	-0.865	0.246606	-1.331	CD630_14590	Putative	FMN-binding	protein	V	Respiration_Anaerobic	Electron_transport
CD630_-1459508..1459930	6	9	-0.682	0.41174	-1.04	CD630_-1459508..1459930	3	0	3.757	0.00183084	3.389	CD630_-1459508..1459930	8	4	0.839	0.407064	0.973	CD630_-1459508..1459930	TRUE	notInCOG	notInMA2HTML	notInMA2HTML
CD630_14600	17	5	1.827	0.00465476	3.206	CD630_14600	325	283	0.202	0.5773	0.705	CD630_14600	109	215	-0.973	0.0262713	-2.457	CD630_14600	Putative	phosphohydrolase,	HD	superfamily	JR	Cell_Factor	Phosphohydrolase
CD630_14610	6	5	0.18	0.821369	0.316	CD630_14610	127	192	-0.584	0.0981411	-1.886	CD630_14610	46	24	0.937	0.0880886	1.915	CD630_14610	Putative	membrane	protein	S	Regulations	TR_GntR
CD630_14620	4	6	-0.73	0.345352	-1.181	CD630_14620	70	101	-0.538	0.253732	-1.349	CD630_14620	28	96	-1.742	7.73751e-05	-4.221	CD630_14620	Transcriptional	regulator,	GntR	family	K	Regulations	TR_GntR
CD630_14630	10	2	2.571	0.000547787	3.853	CD630_14630	110	468	-2.079	1.78722e-08	-5.938	CD630_14630	294	75	1.978	1.15896e-07	5.578	CD630_14630	Conserved	hypothetical	protein	notInCOG	UNKNOWN	CHP
CD630_+1463144..1463545	0	0	NA	NA	NA	CD630_+1463144..1463545	9	1	3.134	5.34883e-05	4.327	CD630_+1463144..1463545	2	0	3.033	NA	1.226	CD630_+1463144..1463545	TRUE	notInCOG	notInMA2HTML	notInMA2HTML
CD630_-1463928..1464354	4	5	-0.02	0.983901	-0.032	CD630_-1463928..1464354	1	0	0.316	NA	0.194	CD630_-1463928..1464354	1	1	0.762	NA	0.463	CD630_-1463928..1464354	TRUE	notInCOG	notInMA2HTML	notInMA2HTML
CD630_14640	0	1	-1.926	NA	-0.652	CD630_14640	19	13	0.582	0.1801	1.558	CD630_14640	17	23	-0.426	0.39631	-0.995	CD630_14640	Two-component	response	regulator	TK	notInMA2HTML	notInMA2HTML
CD630_-1464594..1464925	3	4	-0.429	0.678274	-0.563	CD630_-1464594..1464925	0	0	-1.538	NA	-0.495	CD630_-1464594..1464925	2	0	2.003	NA	1.066	CD630_-1464594..1464925	TRUE	notInCOG	notInMA2HTML	notInMA2HTML
CD630_14650	0	1	-1.191	NA	-0.666	CD630_14650	38	33	0.254	0.573892	0.712	CD630_14650	33	50	-0.574	0.187072	-1.504	CD630_14650	Two-component	sensor	histidine	kinase	T	OPERONS_(Automatic)	CD1464
CD630_14660	0	0	2.199	NA	0.623	CD630_14660	27	17	0.726	0.213356	1.457	CD630_14660	33	17	0.915	0.0633053	2.077	CD630_14660	ABC-type	transport	system,	ATP-binding	protein	M	notInMA2HTML	notInMA2HTML
CD630_14670	1	4	-1.596	0.208449	-1.535	CD630_14670	117	83	0.491	0.0502106	2.2	CD630_14670	66	72	-0.107	0.84421	-0.246	CD630_14670	ABC-type	transport	system,	permease	protein	M-M	OPERONS_(Automatic)	CD1466
CD630_14680	18	8	1.282	0.0027439	3.372	CD630_14680	521	734	-0.495	0.0010594	-3.552	CD630_14680	730	879	-0.271	0.369088	-1.05	CD630_14680	Putative	iron-sulfur	protein	C	Cell_Factor	Iron-sulfur_protein
CD630_14690	33	36	-0.071	0.895012	-0.182	CD630_14690	1609	1276	0.336	0.0252187	2.487	CD630_14690	2770	2525	0.134	0.712285	0.452	CD630_14690	Putative	cell	surface	protein	;	putative	penicillin-binding	protein	V-M	Cell_Wall	Cell-wall-protein_Peptidoglycan
CD630_14700	7	1	3.708	0.000578518	3.837	CD630_14700	161	12	3.759	1.44503e-07	5.559	CD630_14700	6	25	-1.83	0.0278969	-2.433	CD630_14700	Putative	rhodanese-like	domain-containing	protein	P	Stress	Cyanide_detoxification
CD630_14710	25	16	0.653	0.136743	1.79	CD630_14710	194	126	0.617	0.0701466	2.048	CD630_14710	361	82	2.151	1.63063e-10	6.679	CD630_14710	Putative	membrane	protein	S	Cell_Wall	Membrane-protein
CD630_14720	1	3	-2.354	0.0653969	-2.18	CD630_14720	86	221	-1.344	9.47804e-10	-6.43	CD630_14720	76	119	-0.622	0.195899	-1.477	CD630_14720	ABC-type	transport	system,	multidrug-family	ATP-binding	protein/permease	V	Membrane_Transport	ABC_Multidrug
CD630_14730	1	1	-0.393	0.848611	-0.265	CD630_14730	168	177	-0.083	0.791364	-0.351	CD630_14730	106	138	-0.365	0.308146	-1.183	CD630_14730	ABC-type	transport	system,	multidrug-family	ATP-binding/permease	V	Membrane_Transport	ABC_Multidrug
CD630_14740	71	1434	-4.322	4.66384e-32	-12.216	CD630_14740	9466	9437	0.004	0.994641	0.009	CD630_14740	3228	14002	-2.117	1.22317e-14	-7.996	CD630_14740	Putative	rubrerythrin	(Rr)	C-C	Stress	Rubrerythrin
CD630_14750	1	16	-4.085	1.8045e-06	-5.176	CD630_14750	585	47	3.641	1.18158e-32	12.211	CD630_14750	69	217	-1.671	1.23885e-06	-5.128	CD630_14750	Putative	hydrolase	Q	Cell_Factor	Hydrolase
CD630_14760	8	31	-1.85	0.000427927	-3.919	CD630_14760	492	501	-0.025	0.969509	-0.057	CD630_14760	373	189	0.982	0.00153959	3.425	CD630_14760	Putative	signaling	protein	ET-ET-T-T	Cell_Factor	Signaling-protein
CD630_14770	0	51	-7.717	6.18742e-16	-8.503	CD630_14770	63	10	2.616	1.29129e-06	5.133	CD630_14770	6	240	-5.156	1.64949e-24	-10.488	CD630_14770	Ferrous	iron	transport	protein	P	Membrane_Transport	Ferrous-iron
CD630_14780	0	79	-7.877	6.78689e-17	-8.772	CD630_14780	38	8	2.345	5.25767e-05	4.332	CD630_14780	9	287	-4.995	1.37311e-35	-12.724	CD630_14780	Ferrous	iron	transport	protein	P	Membrane_Transport	Ferrous-iron
CD630_14790	4	1059	-8.143	1.91352e-61	-16.952	CD630_14790	211	32	2.745	1.05801e-08	6.028	CD630_14790	142	1000	-2.819	5.98387e-09	-6.099	CD630_14790	Ferrous	iron	transport	protein	B	P	Membrane_Transport	Ferrous-iron
CD630_14800	0	96	-8.648	9.03983e-20	-9.53	CD630_14800	22	4	2.441	4.04967e-07	5.359	CD630_14800	17	60	-1.811	0.0169285	-2.628	CD630_14800	Conserved	hypothetical	protein	notInCOG	Membrane_Transport	Ferrous-iron
CD630_14810	5	6	-0.27	0.752775	-0.431	CD630_14810	88	184	-1.071	1.00112e-08	-6.038	CD630_14810	179	198	-0.154	0.734717	-0.417	CD630_14810	Putative	tryptophan	RNA-binding	attenuation	protein	C	Metabolism_Amino_Acid	Tryptophane_biosynthesis
CD630_14820	1	2	-0.421	0.834418	-0.294	CD630_14820	54	102	-0.916	0.000198451	-4.006	CD630_14820	52	65	-0.311	0.472753	-0.852	CD630_14820	ABC-type	transport	system,	sulfonates-family	permease	P	Membrane_Transport	ABC_Sulfonates
CD630_14830	1	3	-1.488	0.273879	-1.352	CD630_14830	107	517	-2.244	6.51976e-23	-10.169	CD630_14830	156	101	0.622	0.0886967	1.911	CD630_14830	ABC-type	transport	system,	sulfonates-family	ATP-binding	protein	P	Membrane_Transport	ABC_Sulfonates
CD630_14840	14	55	-1.899	0.00031354	-4	CD630_14840	1216	3211	-1.4	7.57444e-05	-4.245	CD630_14840	1622	565	1.52	7.05575e-05	4.243	CD630_14840	ABC-type	transport	system,	alkanesulfonates-family	extracellular	solute-binding	protein	P	Membrane_Transport	ABC_Sulfonates
CD630_14850	0	4	-3.138	0.0367406	-2.438	CD630_14850	168	7	4.664	3.18904e-07	5.407	CD630_14850	3	18	-2.426	0.0125639	-2.739	CD630_14850	Conserved	hypothetical	protein	notInCOG	UNKNOWN	CHP
CD630_14860	6	0	5.005	0.00347141	3.299	CD630_14860	193	569	-1.559	0.00397627	-3.149	CD630_14860	416	8	5.736	9.73772e-26	10.759	CD630_14860	Putative	ribosome	recycling	factor	notInCOG	Translation	Ribosome-recycling_factor
CD630_14870	0	0	-0.704	NA	-0.283	CD630_14870	2	2	0.084	0.941023	0.105	CD630_14870	6	0	3.807	0.0125466	2.74	CD630_14870	Conserved	hypothetical	protein	notInCOG	notInMA2HTML	notInMA2HTML
CD630_14880	0	2	-2.452	0.103124	-1.941	CD630_14880	18	7	1.429	0.00263117	3.279	CD630_14880	22	8	1.51	0.0148799	2.678	CD630_14880	Transcriptional	regulator,	DeoR	family	K	Regulations	TR_DeoR
CD630_14890	1	2	-1.026	0.4848	-0.896	CD630_14890	95	46	1.058	0.000954157	3.583	CD630_14890	121	171	-0.502	0.180008	-1.527	CD630_14890	ABC-type	transport	system,	methionine-specific	ATP-binding	protein	E	Membrane_Transport	ABC_Methionine
CD630_14900	0	3	-2.577	0.0797544	-2.079	CD630_14900	56	49	0.227	0.360079	1.102	CD630_14900	100	67	0.59	0.243351	1.339	CD630_14900	ABC-type	transport	system,	methionine-specific	permease	E	Membrane_Transport	ABC_Methionine
CD630_14910	3	4	-0.678	0.546444	-0.785	CD630_14910	111	122	-0.112	0.754645	-0.409	CD630_14910	231	129	0.842	0.0296808	2.405	CD630_14910	ABC-type	transport	system,	methionine-specific	substrate-binding	lipoprotein	P	Membrane_Transport	ABC_Methionine
CD630_14920	5	14	-1.525	0.0149714	-2.788	CD630_14920	585	900	-0.618	0.0979843	-1.887	CD630_14920	311	135	1.207	0.000815752	3.609	CD630_14920	Histidine	kinase,	negative	regulator	of	sporulation	T	Sporulation	Spo0
CD630_14930	2	4	-1.289	0.3033	-1.279	CD630_14930	423	231	0.875	0.0580862	2.135	CD630_14930	144	113	0.356	0.270143	1.272	CD630_14930	Putative	3-methyladenine	DNA	glycosylase	L	Metabolism_Nucleic_Acid	DNA_glycosylase
CD630_14940	4	16	-1.792	0.00251942	-3.401	CD630_14940	511	1150	-1.173	1.24891e-05	-4.66	CD630_14940	518	3521	-2.767	5.14252e-20	-9.438	CD630_14940	Transcriptional	regulator,	HTH-type	K-S	notInMA2HTML	notInMA2HTML
CD630_14950	13	24	-0.899	0.0827539	-2.06	CD630_14950	512	1385	-1.442	2.86887e-09	-6.249	CD630_14950	570	3679	-2.694	9.47694e-22	-9.855	CD630_14950	Pyrroline-5-carboxylate	reductase	E	Metabolism_Amino_Acid	Proline_utilization
CD630_14960	11	7	0.402	0.555019	0.77	CD630_14960	736	345	1.094	0.000271108	3.926	CD630_14960	1222	1821	-0.576	0.079646	-1.966	CD630_14960	Conserved	hypothetical	protein	S	UNKNOWN	CHP
CD630_14970	4	4	-0.252	0.805778	-0.342	CD630_14970	175	113	0.628	0.000318112	3.886	CD630_14970	402	617	-0.624	0.0847699	-1.934	CD630_14970	Conserved	hypothetical	protein	notInCOG	UNKNOWN	CHP
CD630_14980	13	65	-2.359	2.67407e-08	-5.973	CD630_14980	1537	2299	-0.581	0.148525	-1.667	CD630_14980	1884	360	2.39	1.1621e-10	6.73	CD630_14980	RNA	polymerase	sigma	factor	SigA2	(sigma-43)	K	Regulations	SigA
CD630_14990_p1	2	3	-0.24	0.876299	-0.218	CD630_14990_p1	48	94	-0.952	0.00969831	-2.846	CD630_14990_p1	30	69	-1.188	0.00133937	-3.465	CD630_14990_p1	Putative	virulence	factor,	MviN	family	protein	(Disrupted	IStron)	M	notInMA2HTML	notInMA2HTML
CD630_14990_p2	12	11	0.179	0.779373	0.388	CD630_14990_p2	123	708	-2.518	7.27794e-51	-15.307	CD630_14990_p2	193	152	0.343	0.171969	1.554	CD630_14990_p2	Putative	virulence	factor,	MviN	family	protein	(Disrupted	IStron)	M	notInMA2HTML	notInMA2HTML
CD630_15000	6	13	-1.281	0.0259672	-2.577	CD630_15000	85	93	-0.129	0.700135	-0.5	CD630_15000	69	164	-1.238	0.000157682	-4.044	CD630_15000	Transposase-like	protein	B	X	notInMA2HTML	notInMA2HTML
CD630_15020	1	2	-1.777	0.26932	-1.366	CD630_15020	105	111	-0.056	0.828772	-0.288	CD630_15020	178	277	-0.644	0.0304413	-2.396	CD630_15020	Deoxyribose-phosphate	aldolase	(Phosphodeoxyriboaldolase)	(Deoxyriboaldolase)	(DERA)	F	Metabolism_Carbon	Aldolase_deoxyriboseP
CD630_15030	0	1	-0.824	NA	-0.238	CD630_15030	5	7	-0.287	0.661228	-0.563	CD630_15030	5	8	-0.771	0.331523	-1.13	CD630_15030	Transcriptional	regulator,	GntR	family	K	notInMA2HTML	notInMA2HTML
CD630_15040	0	0	-1.194	NA	-0.348	CD630_15040	14	12	0.161	0.70317	0.496	CD630_15040	10	13	-0.293	0.676279	-0.51	CD630_15040	ABC-type	transport	system,	multidrug-family	ATP-binding	protein	V	notInMA2HTML	notInMA2HTML
CD630_15050	0	1	-1.586	NA	-1.03	CD630_15050	7	5	0.428	0.406574	1.009	CD630_15050	4	0	4.292	0.0250376	2.476	CD630_15050	ABC-type	transport	system,	multidrug-family	permease	notInCOG	OPERONS_(Automatic)	CD1503
CD630_15060	8	35	-2.154	0.000221855	-4.09	CD630_15060	26	93	-1.77	1.79067e-05	-4.58	CD630_15060	44	65	-0.58	0.218768	-1.406	CD630_15060	Putative	drug/sodium	antiporter,	MATE	family	V	Membrane_Transport	Antiporter_drug-sodium
CD630_15070	0	0	0.294	NA	0.083	CD630_15070	13	30	-1.189	0.00108832	-3.543	CD630_15070	12	260	-4.415	1.56674e-32	-12.147	CD630_15070	Putative	thioredoxin	O	Metabolism_Amino_Acid	Cysteine_utilization
CD630_15071	0	0	NA	NA	NA	CD630_15071	4	9	-1.396	0.0201763	-2.575	CD630_15071	2	101	-6.086	1.14781e-19	-9.351	CD630_15071	Conserved	hypothetical	protein	notInCOG	notInMA2HTML	notInMA2HTML
CD630_15080	0	0	1.023	NA	0.412	CD630_15080	24	31	-0.436	0.139401	-1.703	CD630_15080	15	237	-3.993	3.28796e-26	-10.861	CD630_15080	Putative	iron-sulfur	binding	protein	C	Metabolism_Amino_Acid	Cysteine_utilization
CD630_15090	0	0	-0.699	NA	-0.316	CD630_15090	19	23	-0.223	0.563905	-0.727	CD630_15090	7	128	-4.063	6.46573e-17	-8.636	CD630_15090	Putative	lipoprotein	notInCOG	Metabolism_Amino_Acid	Cysteine_utilization
CD630_15100	17	55	-1.67	2.5893e-07	-5.56	CD630_15100	320	308	0.061	0.875554	0.213	CD630_15100	648	405	0.677	0.108489	1.806	CD630_15100	Conserved	hypothetical	protein,	DUF1121	family	C	UNKNOWN	CHP
CD630_15110	58	3	4.435	4.46221e-13	7.666	CD630_15110	721	1191	-0.722	0.174131	-1.576	CD630_15110	2204	15	7.213	1.90003e-51	15.358	CD630_15110	Spore	outer	coat	layer	protein	CotB	notInCOG	Sporulation	CoatB
CD630_15111	34	1	5.318	2.77476e-09	6.356	CD630_15111	624	86	2.862	1.53896e-20	9.6	CD630_15111	66	9	2.941	2.62079e-09	6.236	CD630_15111	Conserved	hypothetical	protein	notInCOG	UNKNOWN	CHP_CD630
CD630_15120	1	3	-2.034	0.139306	-1.779	CD630_15120	61	118	-0.992	0.0744569	-2.02	CD630_15120	37	75	-0.986	0.0159904	-2.65	CD630_15120	Pantothenate	synthetase	H	Metabolism_Cofactor	Pantothenate_biosynthesis
CD630_15130	0	5	-2.458	0.0626855	-2.199	CD630_15130	81	157	-0.973	0.123679	-1.768	CD630_15130	44	97	-1.139	0.00283465	-3.242	CD630_15130	Ketopantoate	hydroxymethyltransferase	H	Metabolism_Cofactor	Pantothenate_biosynthesis
CD630_15140	3	2	0.634	0.569039	0.738	CD630_15140	59	136	-1.252	0.00928769	-2.862	CD630_15140	11	22	-1.008	0.205197	-1.446	CD630_15140	Putative	ketopantoate	reductase	R	Metabolism_Cofactor	Pantothenate_biosynthesis
CD630_15150	4	6	-0.576	0.465077	-0.931	CD630_15150	297	856	-1.52	1.55556e-20	-9.598	CD630_15150	363	129	1.497	5.05553e-10	6.503	CD630_15150	Putative	diguanylate	kinase	signaling	protein	T-T	Regulations	Diguanylate_kinase_signaling_protein
CD630_15152	0	0	NA	NA	NA	CD630_15152	0	0	2.658	NA	0.7	CD630_15152	0	0	NA	NA	NA	CD630_15152	Conserved	hypothetical	protein	notInCOG	UNKNOWN	CHP_CD630
CD630_15160	1	2	-2.159	0.233274	-1.465	CD630_15160	118	228	-0.952	8.38457e-05	-4.221	CD630_15160	13	42	-1.646	0.00310775	-3.213	CD630_15160	Transcriptional	regulator,	MerR	family	T-K	Regulations	TR_MerR
CD630_15170	506	20	4.681	9.19095e-25	10.716	CD630_15170	3598	430	3.063	1.17838e-05	4.672	CD630_15170	5255	93	5.817	1.15574e-63	17.114	CD630_15170	Ferrous	iron	transport	protein	B	P	Membrane_Transport	Ferrous-iron
CD630_15180	35	2	4.293	9.95476e-09	6.145	CD630_15180	1002	158	2.663	5.75503e-05	4.31	CD630_15180	897	26	5.079	2.04952e-53	15.654	CD630_15180	Ferrous	iron	transport	protein	P	Membrane_Transport	Ferrous-iron
CD630_15190	4	3	0.576	0.532687	0.81	CD630_15190	49	23	1.083	0.0111266	2.797	CD630_15190	20	65	-1.675	0.0106845	-2.799	CD630_15190	Putative	acyltransferase	R	notInMA2HTML	notInMA2HTML
CD630_15200	0	1	-1.857	NA	-1.173	CD630_15200	16	26	-0.688	0.0241513	-2.504	CD630_15200	12	7	0.708	0.311822	1.175	CD630_15200	Putative	membrane	protein	notInCOG	notInMA2HTML	notInMA2HTML
CD630_15210	17	18	-0.156	0.778117	-0.39	CD630_15210	620	426	0.537	0.0456138	2.243	CD630_15210	1289	1447	-0.168	0.611647	-0.616	CD630_15210	Tyrosyl-tRNA	synthetase	(Tyrosine--tRNA	ligase)	(TyrRS)	J	Translation	tRNA-Tyrosine_biosynthesis
CD630_15220	3	35	-3.532	5.38466e-12	-7.319	CD630_15220	995	455	1.127	0.00527621	3.058	CD630_15220	583	1655	-1.508	3.31682e-07	-5.382	CD630_15220	Putative	polysaccharide	deacetylase	GM	Metabolism_Carbon	Polysaccharide_deacetylase
CD630_15230	34	79	-1.261	0.00791782	-3.027	CD630_15230	449	443	0.02	0.978247	0.039	CD630_15230	336	208	0.7	0.0915682	1.894	CD630_15230	Putative	transporter	GER	Membrane_Transport	Transporter
CD630_15240	164	521	-1.659	4.28007e-07	-5.464	CD630_15240	11420	5328	1.1	0.000955876	3.583	CD630_15240	11329	10773	0.073	0.877593	0.194	CD630_15240	Putative	rubrerythrin	C-C	notInMA2HTML	notInMA2HTML
CD630_15250	3	3	0.09	0.936762	0.112	CD630_15250	416	81	2.352	6.30142e-12	7.184	CD630_15250	99	582	-2.555	8.71107e-23	-10.099	CD630_15250	Putative	iron-sulfur	protein	S-C	Metabolism_Nucleic_Acid	Dihydroorotase_pyrC
CD630_-1525675..1526093	11	5	1.169	0.0378771	2.424	CD630_-1525675..1526093	4	0	4.468	0.00507715	3.071	CD630_-1525675..1526093	4	0	3.237	0.0842761	1.937	CD630_-1525675..1526093	TRUE	notInCOG	notInMA2HTML	notInMA2HTML
CD630_15260	18	13	0.555	0.193825	1.583	CD630_15260	907	496	0.872	0.0117647	2.776	CD630_15260	991	1644	-0.732	0.06395	-2.072	CD630_15260	Dihydroorotase	(DHOase)	F	Metabolism_Nucleic_Acid	Dihydroorotase_pyrC
CD630_15270	56	30	0.894	0.024748	2.596	CD630_15270	424	321	0.399	0.194835	1.514	CD630_15270	753	408	0.884	0.005819	3.011	CD630_15270	ABC-type	transport	system,	permease	V	Membrane_Transport	ABC
CD630_15280	14	9	0.532	0.308546	1.265	CD630_15280	308	279	0.134	0.64334	0.593	CD630_15280	419	328	0.35	0.31416	1.17	CD630_15280	ABC-type	transport	system,	ATP-binding	protein	M	Membrane_Transport	ABC
CD630_15290	16	17	-0.002	0.99745	-0.004	CD630_15290	354	403	-0.193	0.44272	-0.94	CD630_15290	723	488	0.568	0.0556673	2.136	CD630_15290	ABC-type	transport	system,	permease	MV	Membrane_Transport	ABC
CD630_15300	2	3	-0.462	0.749954	-0.436	CD630_15300	21	38	-0.878	0.00297983	-3.241	CD630_15300	28	18	0.628	0.357925	1.073	CD630_15300	Two-component	sensor	histidine	kinase	T	Regulations	TCS
CD630_15310	0	1	-0.019	NA	-0.009	CD630_15310	15	25	-0.659	0.201301	-1.494	CD630_15310	13	12	0.229	0.796977	0.319	CD630_15310	Two-component	response	regulator	TK	Regulations	TCS
CD630_15320	0	1	-0.824	NA	-0.238	CD630_15320	5	6	-0.452	0.54828	-0.751	CD630_15320	13	3	1.998	0.0499543	2.183	CD630_15320	ABC-type	transport	system,	ATP-binding	protein	M	Membrane_Transport	ABC
CD630_15330	0	0	0.492	NA	0.194	CD630_15330	11	9	0.261	0.583527	0.693	CD630_15330	10	1	3.518	0.00836156	2.886	CD630_15330	ABC-type	transport	system,	permease	V	Membrane_Transport	ABC
CD630_15340	6	5	0.31	0.718583	0.494	CD630_15340	213	372	-0.798	0.000293493	-3.906	CD630_15340	516	357	0.53	0.212598	1.424	CD630_15340	Gamma-glutamyltranspeptidase	E	Stress	Glutamyltranspeptidase
CD630_15350	11	11	0.068	0.931375	0.122	CD630_15350	172	277	-0.679	0.00164763	-3.419	CD630_15350	515	561	-0.127	0.639324	-0.57	CD630_15350	3-mercaptopyruvate	sulfurtransferase	P	Stress	Sulfurtransferase
CD630_15360	18	30	-0.712	0.155937	-1.715	CD630_15360	3104	8064	-1.377	2.40893e-09	-6.279	CD630_15360	5979	4032	0.568	0.188324	1.5	CD630_15360	Ferredoxin--NADP(+)	reductase	subunit	alpha	HC	Metabolism_Amino_Acid	Glutamate_synthase_ferredoxin
CD630_15370	104	72	0.547	0.177809	1.639	CD630_15370	5471	11188	-1.032	1.87455e-07	-5.509	CD630_15370	13198	6354	1.055	0.0225497	2.518	CD630_15370	Putative	glutamate	synthase	ER	Metabolism_Amino_Acid	Glutamate_synthase_ferredoxin
CD630_15380	3	8	-1.378	0.109233	-1.909	CD630_15380	693	1485	-1.097	0.000935687	-3.589	CD630_15380	186	550	-1.562	0.000132285	-4.088	CD630_15380	Putative	signaling	protein	T-T	Regulations	Diguanylate_kinase_signaling_protein
CD630_15390	0	0	NA	NA	NA	CD630_15390	6	7	-0.083	0.908828	-0.159	CD630_15390	6	5	0.436	0.615183	0.61	CD630_15390	ABC-type	transport	system,	ATP-binding	protein	M	Membrane_Transport	ABC
CD630_15400	2	2	-0.091	0.966413	-0.062	CD630_15400	141	28	2.335	2.82004e-05	4.476	CD630_15400	2	11	-2.003	0.0369793	-2.314	CD630_15400	ABC-type	transport	system,	permease	protein	notInCOG	Membrane_Transport	ABC
CD630_15410	15	148	-3.36	1.5345e-16	-8.673	CD630_15410	1291	728	0.825	0.026437	2.468	CD630_15410	436	753	-0.785	0.0114857	-2.773	CD630_15410	Putative	drug/sodium	antiporter,	MATE	family	V	Membrane_Transport	Antiporter
CD630_15420	9	172	-4.249	2.7944e-16	-8.601	CD630_15420	600	464	0.372	0.207399	1.475	CD630_15420	367	859	-1.225	0.017605	-2.613	CD630_15420	Conserved	hypothetical	protein	K	UNKNOWN	CHP
CD630_15430	3	2	0.131	0.934624	0.116	CD630_15430	101	294	-1.552	5.0128e-05	-4.343	CD630_15430	192	33	2.563	4.42784e-10	6.524	CD630_15430	putative	FMN-dependent	NADH-azoreductase	C	Metabolism_Carbon	Azoreductase_CD1543
CD630_15431	3	50	-4.125	7.50929e-10	-6.569	CD630_15431	480	774	-0.689	0.209159	-1.469	CD630_15431	177	67	1.403	1.3865e-05	4.619	CD630_15431	Conserved	hypothetical	protein	notInCOG	notInMA2HTML	notInMA2HTML
CD630_15450	1	7	-3.845	0.00096201	-3.691	CD630_15450	180	74	1.293	0.109432	1.83	CD630_15450	14	13	0.093	0.920914	0.123	CD630_15450	Conserved	hypothetical	protein,	DUF1836	family	notInCOG	UNKNOWN	CHP
CD630_15460	25	78	-1.638	0.00402689	-3.252	CD630_15460	1258	763	0.721	0.284892	1.271	CD630_15460	122	224	-0.872	0.10912	-1.802	CD630_15460	Putative	channel-forming	hemolysin	U	Virulence_Factors	Hemolysin
CD630_15461	8	5	0.809	0.217166	1.51	CD630_15461	55	46	0.26	0.541624	0.763	CD630_15461	4	2	1.008	0.433847	0.92	CD630_15461	Conserved	hypothetical	protein	notInCOG	UNKNOWN	CHP_CD630
CD630_15470	0	1	-1.883	NA	-0.627	CD630_15470	111	158	-0.493	0.106449	-1.844	CD630_15470	54	200	-1.889	2.09603e-13	-7.626	CD630_15470	ATP	phosphoribosyltransferase	regulatory	subunit	E	notInMA2HTML	notInMA2HTML
CD630_15480	0	1	-0.927	NA	-0.268	CD630_15480	90	199	-1.126	0.000715342	-3.666	CD630_15480	84	246	-1.549	6.70262e-08	-5.678	CD630_15480	ATP	phosphoribosyltransferase	(ATP-PRTase)	(ATP-PRT)	E	notInMA2HTML	notInMA2HTML
CD630_15490	0	1	-0.57	NA	-0.248	CD630_15490	167	276	-0.716	0.0105881	-2.815	CD630_15490	88	173	-0.966	0.0311794	-2.386	CD630_15490	Histidinol-phosphate	aminotransferase	(Imidazole	acetol-phosphate	transaminase)	E	notInMA2HTML	notInMA2HTML
CD630_15500	1	1	-0.837	NA	-0.582	CD630_15500	108	125	-0.206	0.448964	-0.928	CD630_15500	116	208	-0.837	0.00290179	-3.234	CD630_15500	Imidazoleglycerol-phosphate	dehydratase	E	notInMA2HTML	notInMA2HTML
CD630_15510	0	1	-0.999	NA	-0.473	CD630_15510	143	137	0.06	0.815223	0.31	CD630_15510	130	261	-1.007	0.000284002	-3.894	CD630_15510	Imidazole	glycerol	phosphate	synthase	subunit	HisH	E	notInMA2HTML	notInMA2HTML
CD630_15520	0	1	-0.461	NA	-0.182	CD630_15520	151	149	0.023	0.940621	0.106	CD630_15520	192	481	-1.335	3.321e-06	-4.927	CD630_15520	1-(5-phosphoribosyl)-5-[(5-phosphoribosylamino)methylideneamino]	imidazole-4-carboxamide	isomerase	E	notInMA2HTML	notInMA2HTML
CD630_15530	0	1	-1.521	NA	-0.811	CD630_15530	160	133	0.267	0.449906	0.926	CD630_15530	220	508	-1.215	7.93171e-06	-4.742	CD630_15530	Imidazole	glycerol	phosphate	synthase	subunit	HisF	E	notInMA2HTML	notInMA2HTML
CD630_15540	4	4	0.032	0.983958	0.031	CD630_15540	250	151	0.726	0.0206188	2.567	CD630_15540	121	109	0.166	0.718866	0.441	CD630_15540	Histidine	biosynthesis	bifunctional	protein	HisIE	[Includes:	Phosphoribosyl-AMP	cyclohydrolase	;	Phosphoribosyl-ATP	pyrophosphatase]	E-E	Metabolism_Amino_Acid	Histidine_biosynthesis_CD1547
CD630_15550	120	15	2.993	9.7813e-22	10.007	CD630_15550	388	260	0.573	0.0382649	2.319	CD630_15550	932	108	3.106	1.72695e-14	7.952	CD630_15550	Putative	amino	acid	permease	E	Membrane_Transport	Permease
CD630_+1555197..1555769	5	8	-0.581	0.425546	-1.009	CD630_+1555197..1555769	3	2	0.232	0.776577	0.374	CD630_+1555197..1555769	2	2	-0.117	0.954641	-0.071	CD630_+1555197..1555769	TRUE	notInCOG	notInMA2HTML	notInMA2HTML
CD630_15560	5	1	2.556	0.0511314	2.29	CD630_15560	80	199	-1.329	0.00114981	-3.526	CD630_15560	144	128	0.172	0.724062	0.434	CD630_15560	Putative	polysaccharide	deacetylase	GM	Cell_Wall	Polysaccharide_deacetylase
CD630_15570	2	2	-0.375	0.821048	-0.317	CD630_15570	137	322	-1.23	2.96952e-05	-4.464	CD630_15570	256	343	-0.419	0.370172	-1.048	CD630_15570	Putative	peptidylprolyl	isomerase	O	Cell_Factor	Peptidylprolyl_isomerase
CD630_15580	1	1	-0.429	NA	-0.235	CD630_15580	70	135	-0.954	0.00379887	-3.164	CD630_15580	90	67	0.434	0.453835	0.885	CD630_15580	Extra-Cytoplasmic	Function	sigma	factors,	ECF	family	K	Cell_Factor	Peptidylprolyl_isomerase
CD630_15590	2	0	2.917	0.171782	1.66	CD630_15590	112	190	-0.759	0.161292	-1.621	CD630_15590	62	57	0.114	0.896038	0.164	CD630_15590	Anti	Sigma	Factor,	ECF	family	notInCOG	Cell_Factor	Peptidylprolyl_isomerase
CD630_15600	1	0	1.466	NA	0.863	CD630_15600	158	148	0.099	0.763997	0.395	CD630_15600	82	145	-0.794	0.16255	-1.588	CD630_15600	Conserved	hypothetical	protein	notInCOG	Cell_Factor	Peptidylprolyl_isomerase
CD630_15610	1	1	0.354	0.863974	0.24	CD630_15610	224	171	0.398	0.221678	1.434	CD630_15610	454	503	-0.143	0.592951	-0.649	CD630_15610	Putative	dehydrogenase	O	Cell_Factor	Peptidylprolyl_isomerase
CD630_15620	2	1	1.101	0.636362	0.627	CD630_15620	334	153	1.135	4.69197e-06	4.866	CD630_15620	221	395	-0.829	0.0754193	-1.993	CD630_15620	Conserved	hypothetical	protein	R	Cell_Factor	Peptidylprolyl_isomerase
CD630_15640	2	0	4.036	0.109317	1.908	CD630_15640	12	3	2.013	1.1056e-06	5.164	CD630_15640	9	8	0.182	0.824868	0.275	CD630_15640	Conserved	hypothetical	protein	notInCOG	UNKNOWN	CHP
CD630_15650	1	1	0.341	NA	0.151	CD630_15650	62	15	2.067	3.43325e-12	7.27	CD630_15650	146	68	1.099	0.0456088	2.224	CD630_15650	Ketol-acid	reductoisomerase	EH	Metabolism_Amino_Acid	Ileu-Val_biosynthesis
CD630_15660	4	2	1.165	0.41174	1.04	CD630_15660	93	20	2.227	1.18131e-14	8.029	CD630_15660	220	42	2.369	4.72746e-08	5.74	CD630_15660	Acetolactate	synthase	large	subunit	EH	Metabolism_Amino_Acid	Ileu-Val_biosynthesis
CD630_15670	13	0	6.104	5.47593e-05	4.437	CD630_15670	37	100	-1.422	0.0280905	-2.444	CD630_15670	268	1	7.744	3.94183e-16	8.42	CD630_15670	Putative	spore-associated	manganese	catalase	P	Stress	Manganese_catalase
CD630_15680	6	23	-1.914	0.00262133	-3.387	CD630_15680	608	884	-0.544	0.207124	-1.476	CD630_15680	346	877	-1.338	2.90662e-05	-4.453	CD630_15680	Conserved	hypothetical	protein	R	UNKNOWN	CHP
CD630_15690	2	5	-1.76	0.152627	-1.727	CD630_15690	24	35	-0.455	0.157249	-1.636	CD630_15690	23	10	1.251	0.0305921	2.393	CD630_15690	Transcriptional	regulator,	MarR	family	K	Regulations	TR_MarR
CD630_15700_p1	1	1	-0.485	NA	-0.325	CD630_15700_p1	15	47	-1.563	3.4536e-08	-5.822	CD630_15700_p1	30	26	0.229	0.626897	0.59	CD630_15700_p1	Putative	lysophospholipase	(Disrupted	by	IStron)	I	Metabolism_Lipids	Lysophospholipase
CD630_15700_p2	1	3	-1.741	0.179803	-1.633	CD630_15700_p2	54	399	-2.846	4.32542e-25	-10.66	CD630_15700_p2	86	151	-0.817	0.092735	-1.888	CD630_15700_p2	Putative	lysophospholipase	(Disrupted	by	IStron)	I	Metabolism_Lipids	Lysophospholipase
CD630_15710	0	1	-1.14	NA	-0.855	CD630_15710	27	27	-0.022	0.949616	-0.092	CD630_15710	30	69	-1.226	0.00316418	-3.207	CD630_15710	Transposase-like	protein	A	notInCOG	Mobile_Element	Transposase
CD630_-1571905..1572183	50	22	1.137	0.000404779	3.933	CD630_-1571905..1572183	3	0	5.143	0.00206577	3.353	CD630_-1571905..1572183	2	4	-1.457	0.329778	-1.134	CD630_-1571905..1572183	TRUE	notInCOG	notInMA2HTML	notInMA2HTML
CD630_15720	5	16	-1.546	0.0102375	-2.935	CD630_15720	57	61	-0.043	0.910501	-0.155	CD630_15720	68	47	0.539	0.187208	1.504	CD630_15720	Transposase-like	protein	B	X	Mobile_Element	Transposase
CD630_15730	1	2	-1.121	0.560485	-0.756	CD630_15730	84	43	0.999	5.05127e-05	4.341	CD630_15730	60	55	0.118	0.758298	0.378	CD630_15730	Transcriptional	regulator,	HTH-type	K	Regulations	TR
CD630_15740	2	4	-1.105	0.549867	-0.779	CD630_15740	35	40	-0.194	0.588372	-0.685	CD630_15740	26	36	-0.463	0.37908	-1.029	CD630_15740	Conserved	hypothetical	protein	notInCOG	notInMA2HTML	notInMA2HTML
CD630_15750	2	0	4.556	0.0783248	2.089	CD630_15750	53	39	0.472	0.595216	0.673	CD630_15750	218	4	5.879	2.27577e-23	10.233	CD630_15750	Conserved	hypothetical	protein	S-S	UNKNOWN	CHP
CD630_15760	2	4	-1.098	0.305306	-1.274	CD630_15760	252	348	-0.463	0.0851962	-1.957	CD630_15760	275	377	-0.451	0.101009	-1.843	CD630_15760	Putative	esterase,	SGNH	hydrolase-type	DI	notInMA2HTML	notInMA2HTML
CD630_15770	16	13	0.323	0.686979	0.548	CD630_15770	723	844	-0.22	0.346441	-1.131	CD630_15770	1562	1798	-0.204	0.528387	-0.755	CD630_15770	Alpha-phosphoglucomutase	G	Metabolism_Carbon	Glycogen_catabolism
CD630_15780	5	2	1.738	0.12243	1.848	CD630_15780	88	44	1.005	0.00412401	3.137	CD630_15780	27	21	0.372	0.648895	0.555	CD630_15780	Putative	membrane-associated	ribonuclease	BN-like	(Rbn)	S	Metabolism_Nucleic_Acid	Ribonuclease
CD630_15790	3	11	-2.194	0.00508157	-3.178	CD630_15790	371	352	0.067	0.856909	0.243	CD630_15790	157	255	-0.687	0.139376	-1.674	CD630_15790	Two-component	sensor	histidine	kinase,	sporulation-associated	spo0A	T	Sporulation	Spo0
CD630_15800	1	0	2.342	0.52449	0.825	CD630_15800	31	8	1.821	0.000762285	3.649	CD630_15800	22	25	-0.189	0.819379	-0.285	CD630_15800	Homoserine	dehydrogenase	E	Metabolism_Amino_Acid	Homoserine_dehydrogenase
CD630_15810	542	3	7.489	8.22528e-26	10.951	CD630_15810	393900	5385	6.193	5.5623e-19	9.21	CD630_15810	50609	33	10.583	1.46375e-96	21.133	CD630_15810	Conserved	hypothetical	protein	notInCOG	Sporulation	CHP
CD630_15820	4	1	1.725	0.0807219	2.072	CD630_15820	234	38	2.626	3.4268e-09	6.22	CD630_15820	180	990	-2.46	2.15499e-08	-5.88	CD630_15820	Histidinol	dehydrogenase	(HDH)	E	Metabolism_Amino_Acid	Histidine_synthesis
CD630_15830	2	24	-3.508	5.51033e-08	-5.842	CD630_15830	27	43	-0.649	0.0118807	-2.772	CD630_15830	34	40	-0.264	0.6483	-0.557	CD630_15830	Conserved	hypothetical	protein	HR	UNKNOWN	CHP
CD630_15831	38	11	1.809	1.06922e-05	4.812	CD630_15831	225	69	1.699	5.57283e-14	7.828	CD630_15831	316	174	0.858	0.00370447	3.157	CD630_15831	Conserved	hypothetical	protein	notInCOG	notInMA2HTML	notInMA2HTML
CD630_15840	0	2	-3.17	NA	-1.798	CD630_15840	13	35	-1.37	0.00778146	-2.924	CD630_15840	6	12	-0.912	0.205951	-1.444	CD630_15840	Transcriptional	regulator,	repressor	ROK	family	GK	Regulations	Sugar_metabolism
CD630_15850	0	0	NA	NA	NA	CD630_15850	7	18	-1.326	0.000395777	-3.828	CD630_15850	10	15	-0.645	0.269577	-1.273	CD630_15850	Putative	N-acetylglucosamine	kinase	NAGK-like	G	Cell_Wall	GlcNAc_kinase
CD630_15860	0	1	-0.824	NA	-0.238	CD630_15860	17	33	-0.905	0.0120034	-2.768	CD630_15860	6	10	-0.592	0.424774	-0.938	CD630_15860	Conserved	hypothetical	protein	notInCOG	Membrane_Transport	ABC
CD630_15870	0	1	-1.318	NA	-0.627	CD630_15870	28	64	-1.188	0.013311	-2.731	CD630_15870	16	20	-0.275	0.68499	-0.495	CD630_15870	ABC-type	transport	system,	sugar-family	ATP-binding	protein	G	Membrane_Transport	ABC
CD630_15880	0	0	-0.622	NA	-0.179	CD630_15880	10	18	-0.663	0.185332	-1.541	CD630_15880	19	12	0.7	0.32846	1.138	CD630_15880	ABC-type	transport	system,	sugar-family	permease	G	Membrane_Transport	ABC
CD630_15890	0	2	-2.018	0.268447	-1.369	CD630_15890	17	19	-0.148	0.703422	-0.495	CD630_15890	22	26	-0.24	0.644695	-0.562	CD630_15890	ABC-type	transport	system,	sugar-family	extracellular	solute-binding	protein	G	Membrane_Transport	ABC
CD630_15900	107	59	0.871	0.103124	1.941	CD630_15900	6948	2829	1.296	0.00315774	3.223	CD630_15900	1128	993	0.183	0.658025	0.54	CD630_15900	Putative	membrane	protein	S	Cell_Wall	Membrane-protein
CD630_15910	0	2	-2.36	NA	-1.502	CD630_15910	39	6	2.539	0.000154842	4.07	CD630_15910	11	28	-1.315	0.0118635	-2.76	CD630_15910	Potassium-translocating	ATPase	A	chain	P	notInMA2HTML	notInMA2HTML
CD630_15920	1	4	-3.001	0.023679	-2.612	CD630_15920	87	10	3.084	2.28887e-05	4.524	CD630_15920	22	34	-0.607	0.16045	-1.595	CD630_15920	Potassium-transporting	ATPase	B	chain	P	notInMA2HTML	notInMA2HTML
CD630_15930	0	2	-2.377	0.105961	-1.924	CD630_15930	20	3	3.158	0.00168584	3.413	CD630_15930	8	9	-0.388	0.675915	-0.511	CD630_15930	Potassium-transporting	ATPase	C	chain	P	OPERONS_(Automatic)	CD1591
CD630_15940	7	13	-0.984	0.49626	-0.875	CD630_15940	160	79	1.003	0.123679	1.768	CD630_15940	152	1349	-3.148	NA	-4.24	CD630_15940	O-acetyl-serine	thiol-lyase	A	(O-acetyl-sulfhydrylase)(OAS-TL)	E	Metabolism_Amino_Acid	Cysteine_synthesis
CD630_15950	5	9	-1.158	0.21616	-1.513	CD630_15950	85	60	0.501	0.419194	0.985	CD630_15950	143	753	-2.399	0.00120003	-3.498	CD630_15950	Serine	acetyltransferase	(SAT)	E	Metabolism_Amino_Acid	Cysteine_synthesis
CD630_15951	193	2	6.372	5.80524e-17	8.791	CD630_15951	108	97	0.15	0.798435	0.339	CD630_15951	288	35	3.04	1.27123e-05	4.638	CD630_15951	Ferredoxin	C	Metabolism_Cofactor	Ferredoxin_CD630
CD630_15960	8	9	-0.245	0.726666	-0.481	CD630_15960	211	259	-0.306	0.101804	-1.867	CD630_15960	266	344	-0.373	0.153615	-1.62	CD630_15960	Methionine	aminopeptidase	Map2	(MAP)	(Peptidase	M)	J	Metabolism_Amino_Acid	Methionine_aminopeptidase
CD630_15970	1	1	1.198	0.572911	0.73	CD630_15970	20	13	0.708	0.0597887	2.122	CD630_15970	21	5	1.971	0.0101055	2.818	CD630_15970	Conserved	hypothetical	protein	notInCOG	UNKNOWN	CHP
CD630_15980	0	1	-0.931	NA	-0.269	CD630_15980	9	13	-0.456	0.441226	-0.943	CD630_15980	3	1	1.808	0.287179	1.231	CD630_15980	Putative	excinuclease	ABC-like	L	notInMA2HTML	notInMA2HTML
CD630_15990	1	1	0.939	0.603336	0.68	CD630_15990	12	56	-2.189	4.46878e-08	-5.775	CD630_15990	14	891	-6.015	2.91954e-73	-18.376	CD630_15990	Phosphomethylpyrimidine	kinase	H	Metabolism_Cofactor	Thiamine_biosynthesis
CD630_-159994..161605	17	28	-0.702	0.190446	-1.595	CD630_-159994..161605	4	5	-0.67	0.439251	-0.947	CD630_-159994..161605	6	21	-1.732	0.0116018	-2.769	CD630_-159994..161605	TRUE	notInCOG	notInMA2HTML	notInMA2HTML
CD630_16000	0	0	1.779	NA	0.503	CD630_16000	19	56	-1.631	6.4763e-07	-5.268	CD630_16000	20	722	-5.145	1.65273e-70	-18.019	CD630_16000	Hydroxyethylthiazole	kinase	H	Metabolism_Cofactor	Thiamine_biosynthesis
CD630_16010	1	0	1.867	NA	1.231	CD630_16010	14	42	-1.611	1.81949e-07	-5.515	CD630_16010	22	549	-4.611	7.6567e-61	-16.728	CD630_16010	Thiamine-phosphate	pyrophosphorylase	H	Metabolism_Cofactor	Thiamine_biosynthesis
CD630_16020	8	7	0.151	0.834619	0.293	CD630_16020	43	47	-0.138	0.734879	-0.444	CD630_16020	82	240	-1.571	1.71308e-06	-5.063	CD630_16020	PTS	system,	lactose/cellobiose-family	IIB	component	G	Membrane_Transport	PTS_Lactose-cellobiose
CD630_16030	3	0	3.178	0.0838483	2.053	CD630_16030	406	3	7.391	1.31143e-121	23.773	CD630_16030	464	2	7.8	4.29526e-22	9.937	CD630_16030	ABC-type	transport	system,	multidrug-family	permease	V	Membrane_Transport	ABC
CD630_16040	1	0	2.688	0.20499	1.547	CD630_16040	665	5	7.088	5.18806e-90	20.439	CD630_16040	858	5	7.322	4.58022e-44	14.191	CD630_16040	ABC-type	transport	system,	multidrug-family	ATP-binding	protein	V	Membrane_Transport	ABC
CD630_16050	0	0	1.779	NA	0.503	CD630_16050	330	2	7.452	2.617e-74	18.529	CD630_16050	514	1	8.69	2.43456e-22	9.995	CD630_16050	Putative	transcriptional	regulator	T	Membrane_Transport	ABC
CD630_16060	0	0	0.359	NA	0.102	CD630_16060	3	18	-2.407	0.000141693	-4.093	CD630_16060	6	4	0.391	0.722999	0.436	CD630_16060	Transcriptional	regulator,	GntR	family	K	Regulations	TR_GntR
CD630_16070	0	1	-1.532	NA	-0.663	CD630_16070	11	35	-1.556	1.83621e-05	-4.575	CD630_16070	20	8	1.412	0.0262072	2.458	CD630_16070	ABC-type	transport	system,	multidrug-family	ATP-binding	protein	V	Membrane_Transport	ABC_Multidrug
CD630_16080	0	0	0.285	NA	0.081	CD630_16080	4	14	-1.693	0.000830322	-3.624	CD630_16080	2	0	2.676	NA	1.258	CD630_16080	ABC-type	transport	system,	multidrug-family	permease	notInCOG	Membrane_Transport	ABC_Multidrug
CD630_16090	0	0	NA	NA	NA	CD630_16090	14	43	-1.456	8.12927e-05	-4.229	CD630_16090	11	3	1.955	0.0556656	2.136	CD630_16090	Conserved	hypothetical	protein	notInCOG	UNKNOWN	CHP
CD630_16100	1	0	1.353	NA	0.58	CD630_16100	6	10	-0.828	0.145754	-1.678	CD630_16100	2	1	1.574	0.343589	1.104	CD630_16100	Conserved	hypothetical	protein	notInCOG	UNKNOWN	CHP
CD630_16110	2	1	1.341	0.412323	1.038	CD630_16110	30	42	-0.447	0.168997	-1.594	CD630_16110	21	6	1.958	0.0221152	2.526	CD630_16110	Conserved	hypothetical	protein	notInCOG	UNKNOWN	CHP
CD630_16120	9	9	0.008	0.994138	0.012	CD630_16120	368	296	0.308	0.108908	1.833	CD630_16120	741	354	1.066	0.00942644	2.843	CD630_16120	Putative	amidohydrolase	Q	Cell_Factor	Hydrolase
CD630_16130	4598	3	10.423	6.15426e-65	17.442	CD630_16130	24202	394	5.941	3.11135e-17	8.755	CD630_16130	5192	5	10.153	2.95952e-56	16.075	CD630_16130	Spore	outer	coat	layer	protein	CotA	notInCOG	Sporulation	CoatA
CD630_16140	1	3	-1.001	0.433906	-0.99	CD630_16140	71	187	-1.359	1.78642e-06	-5.067	CD630_16140	129	228	-0.806	0.00370842	-3.156	CD630_16140	ABC-type	transport	system,	ATP-binding	protein	V	notInMA2HTML	notInMA2HTML
CD630_16150	4	6	-0.513	0.588702	-0.703	CD630_16150	172	249	-0.523	0.0514061	-2.19	CD630_16150	190	109	0.8	0.00196481	3.352	CD630_16150	ABC-type	transport	system,	permease	CP-O	OPERONS_(Automatic)	CD1614
CD630_16160	2	3	-0.671	0.604588	-0.677	CD630_16160	204	165	0.306	0.716663	0.475	CD630_16160	78	221	-1.487	2.19688e-06	-5.012	CD630_16160	Putative	diguanylate	kinase	signaling	protein	T-T	Regulations	Diguanylate_kinase_signaling_protein
CD630_16170	0	2	-2.492	NA	-1.681	CD630_16170	91	31	1.557	0.0166111	2.648	CD630_16170	36	81	-1.189	0.00119643	-3.499	CD630_16170	Transcriptional	regulator,	GntR	family	K	Membrane_Transport	ABC
CD630_16180	3	5	-0.797	0.424646	-1.012	CD630_16180	196	107	0.867	0.103086	1.861	CD630_16180	102	198	-0.949	0.00871154	-2.872	CD630_16180	ABC-type	transport	system,	multidrug-family	ATP-binding	protein	V	Membrane_Transport	ABC
CD630_16190	1	8	-2.52	0.037557	-2.429	CD630_16190	114	68	0.753	0.0667973	2.071	CD630_16190	34	42	-0.269	0.681156	-0.502	CD630_16190	ABC-type	transport	system,	multidrug-family	permease	notInCOG	Membrane_Transport	ABC
CD630_16200	1	3	-2.111	0.150877	-1.734	CD630_16200	42	20	1.072	0.0189867	2.598	CD630_16200	25	54	-1.063	0.0555951	-2.136	CD630_16200	Transporter,	Major	Facilitator	Superfamily	(MFS)	G	Membrane_Transport	MFS
CD630_16210	7	10	-0.542	0.359567	-1.15	CD630_16210	94	52	0.83	0.0102859	2.826	CD630_16210	132	90	0.556	0.168764	1.566	CD630_16210	Putative	mechanosensitive	ion	channel	protein,	MscS	family	M	Membrane_Transport	Ion_channel
CD630_16220	2	5	-1.182	0.257446	-1.398	CD630_16220	437	669	-0.611	0.117366	-1.795	CD630_16220	419	144	1.539	1.05857e-05	4.677	CD630_16220	Putative	lipoprotein	O	UNKNOWN	CHP
CD630_16230	31	304	-3.246	2.6808e-13	-7.736	CD630_16230	8812	33477	-1.926	1.40612e-08	-5.978	CD630_16230	10314	17275	-0.744	0.195899	-1.477	CD630_16230	Putative	oxidoreductase	C-C-C	Respiration_Anaerobic	NO_reductase
CD630_16240	7	13	-1.029	0.269113	-1.367	CD630_16240	179	377	-1.063	1.25439e-09	-6.383	CD630_16240	147	318	-1.11	0.0295968	-2.407	CD630_16240	Two-component	response	regulator	TK	Stress	Vancomycin
CD630_16250	10	23	-1.251	0.0112603	-2.898	CD630_16250	346	553	-0.68	0.000228838	-3.97	CD630_16250	273	406	-0.57	0.165753	-1.577	CD630_16250	Two-component	sensor	histidine	kinase	T	Stress	Vancomycin
CD630_-1625595..1626965	10	24	-1.128	0.0472018	-2.327	CD630_-1625595..1626965	2	1	0.762	0.608286	0.653	CD630_-1625595..1626965	5	1	2.494	0.173389	1.55	CD630_-1625595..1626965	TRUE	notInCOG	notInMA2HTML	notInMA2HTML
CD630_16260	0	1	-1.081	NA	-0.458	CD630_16260	4	7	-0.837	0.180608	-1.556	CD630_16260	6	351	-5.712	1.82936e-41	-13.758	CD630_16260	D-alanine--D-alanine	ligase	2	MR	Stress	Vancomycin
CD630_16270	0	1	-0.927	NA	-0.268	CD630_16270	6	7	-0.248	0.633732	-0.609	CD630_16270	8	228	-4.9	1.02002e-33	-12.377	CD630_16270	D-alanyl-D-alanine	carboxypeptidase	M	Stress	Vancomycin
CD630_16280	3	2	0.753	0.498258	0.872	CD630_16280	26	18	0.501	0.37498	1.071	CD630_16280	36	561	-4.009	1.16132e-35	-12.739	CD630_16280	Alanine	racemase	1	M-M	Stress	Vancomycin
CD630_16290	6	3	0.996	0.254639	1.405	CD630_16290	70	51	0.455	0.145264	1.68	CD630_16290	62	61	0.04	0.940583	0.092	CD630_16290	Conserved	hypothetical	protein	S	UNKNOWN	CHP
CD630_16300	3	4	-0.135	0.899505	-0.173	CD630_16300	20	23	-0.19	0.685702	-0.524	CD630_16300	8	1	2.622	0.0367952	2.317	CD630_16300	Putative	membrane	protein	R	Cell_Wall	Membrane-protein
CD630_16310	30	4	2.953	0.000547787	3.853	CD630_16310	77	169	-1.127	0.0847229	-1.96	CD630_16310	362	1	8.78	1.59824e-14	7.963	CD630_16310	Spore	coat	protein,	superoxide	dismutase	P	Stress	SOD
CD630_16320	4	1	1.778	0.125765	1.833	CD630_16320	134	160	-0.25	0.594513	-0.675	CD630_16320	181	110	0.731	0.0466678	2.213	CD630_16320	Asparagine	synthetase	E	Metabolism_Amino_Acid	Asparagine_synthetase
CD630_16330	3	5	-0.922	0.262084	-1.386	CD630_16330	83	94	-0.194	0.488869	-0.855	CD630_16330	130	48	1.44	1.45474e-06	5.096	CD630_16330	Putative	serine	protease	O	Cell_Factor	Protease_S1C
CD630_16340	2	22	-3.419	4.18613e-07	-5.469	CD630_16340	1084	2064	-0.93	0.000760897	-3.649	CD630_16340	1574	2938	-0.901	0.0152844	-2.667	CD630_16340	Tellurium	resistance	protein	T	Stress	Tellurium_resistance
CD630_16350	3	75	-4.655	4.71344e-16	-8.535	CD630_16350	969	1947	-1.009	3.72527e-06	-4.916	CD630_16350	1380	1873	-0.442	0.223039	-1.394	CD630_16350	Tellurium	resistance	protein	T	Stress	Tellurium_resistance
CD630_16360	3	5	-0.307	0.786497	-0.375	CD630_16360	639	1417	-1.151	1.74798e-14	-7.978	CD630_16360	1139	1182	-0.055	0.8824	-0.186	CD630_16360	Tellurium	resistance	protein	T	Stress	Tellurium_resistance
CD630_16370	58	62	-0.088	0.83302	-0.297	CD630_16370	4151	6430	-0.632	8.86059e-06	-4.733	CD630_16370	6531	6869	-0.073	0.824347	-0.276	CD630_16370	Putative	calcium-transporting	ATPase	P	Stress	Tellurium_resistance
CD630_16380	8	22	-1.551	0.0062503	-3.11	CD630_16380	1126	1370	-0.284	0.247273	-1.365	CD630_16380	652	1084	-0.733	0.0314361	-2.382	CD630_16380	Conserved	hypothetical	protein	notInCOG	Stress	Tellurium_resistance
CD630_16390	12	38	-1.61	0.000674112	-3.792	CD630_16390	981	1043	-0.087	0.734776	-0.445	CD630_16390	846	1244	-0.554	0.0758077	-1.99	CD630_16390	Putative	tellurite	associated	resistance	protein	V	Stress	Tellurium_resistance
CD630_16400	1	7	-2.957	0.00402375	-3.253	CD630_16400	225	182	0.306	0.266916	1.315	CD630_16400	190	315	-0.729	0.0034166	-3.182	CD630_16400	Conserved	hypothetical	protein	G	UNKNOWN	CHP
CD630_16410	4	5	-0.617	0.680584	-0.559	CD630_16410	266	116	1.202	5.46474e-05	4.322	CD630_16410	120	161	-0.414	0.149912	-1.634	CD630_16410	Conserved	hypothetical	protein	notInCOG	UNKNOWN	CHP
CD630_16420	2	7	-2.315	0.0117267	-2.884	CD630_16420	254	142	0.835	0.00228494	3.321	CD630_16420	167	213	-0.34	0.332152	-1.129	CD630_16420	Conserved	hypothetical	protein	notInCOG	UNKNOWN	CHP
CD630_16430	3	5	-0.715	0.461216	-0.938	CD630_16430	149	64	1.232	3.73764e-11	6.927	CD630_16430	30	52	-0.775	0.241969	-1.343	CD630_16430	Conserved	hypothetical	protein	HR	UNKNOWN	CHP
CD630_16440	4	4	-0.061	0.949225	-0.091	CD630_16440	104	89	0.224	0.458348	0.909	CD630_16440	87	104	-0.255	0.522903	-0.765	CD630_16440	Transcriptional	regulator,	RmlC-type	K-R	Regulations	TR_RmlC
CD630_16450	10	26	-1.29	0.00664037	-3.089	CD630_16450	258	192	0.428	0.125397	1.761	CD630_16450	373	388	-0.059	0.891174	-0.172	CD630_16450	Putative	membrane	protein	S	Cell_Wall	Membrane-protein_peptidase
CD630_-1645036..1645276	0	1	-0.728	NA	-0.38	CD630_-1645036..1645276	7	17	-1.239	0.0171332	-2.636	CD630_-1645036..1645276	2	2	-0.443	0.742686	-0.404	CD630_-1645036..1645276	TRUE	notInCOG	notInMA2HTML	notInMA2HTML
CD630_16460	3	11	-1.948	0.0066448	-3.089	CD630_16460	260	173	0.586	0.00475914	3.092	CD630_16460	277	346	-0.321	0.30686	-1.186	CD630_16460	Putative	peptidase,	M19	family	OE	Cell_Wall	Membrane-protein_peptidase
CD630_16470	0	2	-2.357	NA	-1.479	CD630_16470	16	1	4	2.83567e-05	4.475	CD630_16470	1	9	-3.341	0.00304903	-3.219	CD630_16470	ABC-type	transport	system,	iron-family	permease	P	Membrane_Transport	ABC_Iron
CD630_16480	0	0	-0.196	NA	-0.056	CD630_16480	3	1	2.34	0.0454088	2.245	CD630_16480	0	1	-1.684	NA	-0.545	CD630_16480	ABC-type	transport	system,	iron-family	permease	P	Membrane_Transport	ABC_Iron
CD630_16490	0	0	0.294	NA	0.083	CD630_16490	3	2	0.702	0.457873	0.911	CD630_16490	1	4	-1.86	0.223245	-1.394	CD630_16490	ABC-type	transport	system,	iron-family	ATP-binding	protein	P	Membrane_Transport	ABC_Iron
CD630_16500	0	1	-0.652	NA	-0.282	CD630_16500	6	2	1.509	0.0113969	2.788	CD630_16500	5	8	-0.611	0.599791	-0.637	CD630_16500	ABC-type	transport	system,	iron-family	extracellular	substrate-binding	protein	P	Membrane_Transport	ABC_Iron
CD630_16510	1	1	-0.575	0.735288	-0.466	CD630_16510	92	122	-0.387	0.506187	-0.824	CD630_16510	80	28	1.535	0.000230701	3.948	CD630_16510	Putative	signaling	protein	T-T	notInMA2HTML	notInMA2HTML
CD630_16520	1	24	-4.226	6.72626e-09	-6.21	CD630_16520	411	872	-1.085	0.0111807	-2.795	CD630_16520	284	978	-1.788	2.6092e-05	-4.478	CD630_16520	Putative	tellurium	resistance	protein	V	Stress	Tellurium_resistance
CD630_16530	2	2	-0.688	0.646927	-0.612	CD630_16530	52	28	0.907	0.0206213	2.566	CD630_16530	58	103	-0.857	0.00457323	-3.089	CD630_16530	Putative	Probable	D-methionine-binding	lipoprotein	P	Membrane_Transport	ABC
CD630_16540	11	4	1.438	0.0258487	2.579	CD630_16540	140	135	0.055	0.825937	0.293	CD630_16540	55	43	0.383	0.385876	1.016	CD630_16540	Putative	lipoate-protein	ligase	H	Cell_Wall	Lipoate-protein_ligase_LplA
CD630_16550	32	9	1.779	0.0329015	2.483	CD630_16550	187	209	-0.166	0.61406	-0.644	CD630_16550	528	184	1.52	1.13714e-06	5.146	CD630_16550	Putative	Na+/H+	antiporter	NhaC-like	C	Membrane_Transport	Antiporter
CD630_16560	0	0	2.228	NA	0.632	CD630_16560	5	4	0.237	0.744569	0.428	CD630_16560	2	8	-2.183	0.0238369	-2.496	CD630_16560	Putative	membrane	protein	notInCOG	notInMA2HTML	notInMA2HTML
CD630_+1656343..1656552	0	0	1.779	NA	0.503	CD630_+1656343..1656552	1	1	0.44	0.697868	0.504	CD630_+1656343..1656552	1	240	-7.76	5.40849e-28	-11.239	CD630_+1656343..1656552	TRUE	notInCOG	notInMA2HTML	notInMA2HTML
CD630_16570	4	12	-1.442	0.125003	-1.837	CD630_16570	53	10845	-7.688	2.95762e-21	-9.774	CD630_16570	165	587	-1.83	6.98995e-05	-4.245	CD630_16570	Bi-functional	glycine	dehydrogenase/aminomethyl	transferase	protein	E-E	Metabolism_Amino_Acid	Glycine_decarboxylase
CD630_16580	12	26	-1.207	0.0770387	-2.098	CD630_16580	61	8339	-7.089	1.04615e-18	-9.14	CD630_16580	185	622	-1.756	0.000102319	-4.153	CD630_16580	Glycine	decarboxylase	E	Metabolism_Amino_Acid	Glycine_decarboxylase
CD630_16590	4	2	1.236	0.297479	1.292	CD630_16590	71	121	-0.803	0.00278062	-3.262	CD630_16590	48	984	-4.341	1.80536e-39	-13.415	CD630_16590	Cation-transporting	ATPase	P	Cell_Factor	Cation_transport
CD630_16600	8	2	2.244	0.0250566	2.591	CD630_16600	117	11	3.401	1.23092e-20	9.623	CD630_16600	139	28	2.28	5.50758e-07	5.286	CD630_16600	Conserved	hypothetical	protein,	DUF	1255	family	F	UNKNOWN	CHP
CD630_16601	0	0	0.775	NA	0.22	CD630_16601	4	7	-1.047	0.065386	-2.081	CD630_16601	11	8	0.576	0.421764	0.944	CD630_16601	Transposase-like	protein	A	X	notInMA2HTML	notInMA2HTML
CD630_16610	5	12	-1.33	0.0246095	-2.598	CD630_16610	63	52	0.279	0.262775	1.326	CD630_16610	68	44	0.656	0.167634	1.569	CD630_16610	Transposase-like	protein	B	X	notInMA2HTML	notInMA2HTML
CD630_16620	1	0	0.885	NA	0.457	CD630_16620	53	52	0.092	0.801695	0.333	CD630_16620	35	30	0.259	0.686205	0.493	CD630_16620	Conserved	hypothetical	protein	notInCOG	notInMA2HTML	notInMA2HTML
CD630_16630	16	2	2.952	5.67758e-05	4.428	CD630_16630	72	19	1.879	8.58912e-10	6.446	CD630_16630	140	41	1.804	0.000122748	4.107	CD630_16630	Guanine	deaminase	(Guanase)	(Guanine	aminase)	(Guanine	aminohydrolase)	(GAH)	FR	Metabolism_Nucleic_Acid	Guanine_deaminase
CD630_16631	0	0	NA	NA	NA	CD630_16631	0	0	1.639	NA	0.469	CD630_16631	0	0	NA	NA	NA	CD630_16631	Conserved	hypothetical	protein	notInCOG	UNKNOWN	CHP_CD630
CD630_16632	0	0	NA	NA	NA	CD630_16632	1	2	-1.214	0.485233	-0.861	CD630_16632	0	0	0.189	NA	0.071	CD630_16632	Conserved	hypothetical	protein	notInCOG	notInMA2HTML	notInMA2HTML
CD630_16640	2	1	0.769	0.579093	0.719	CD630_16640	44	34	0.371	0.466737	0.894	CD630_16640	29	31	-0.064	0.906981	-0.148	CD630_16640	Transcriptional	regulator,	RmlC-type	K-S	notInMA2HTML	notInMA2HTML
CD630_16650	4	57	-3.958	1.71309e-16	-8.659	CD630_16650	139	146	-0.063	0.868894	-0.224	CD630_16650	229	365	-0.681	0.0752048	-1.994	CD630_16650	O-acetylserine	(thiol)-lyase	(O-acetylserine	sulfhydrylase)	(OAS-TL)	E	Metabolism_Amino_Acid	Cysteine_synthase
CD630_16660	1	9	-2.847	0.000921868	-3.706	CD630_16660	31	19	0.688	0.027319	2.455	CD630_16660	36	27	0.431	0.389656	1.008	CD630_16660	Putative	membrane	glycerophosphoryl	diester	phosphodiesterase	I-I	notInMA2HTML	notInMA2HTML
CD630_16670	1	4	-1.526	0.152129	-1.729	CD630_16670	23	16	0.474	0.178528	1.563	CD630_16670	52	12	2.124	4.67112e-06	4.856	CD630_16670	Putative	maltose	O-acetyltransferase	R	Metabolism_Carbon	Sugar_O-acetyltransferase
CD630_16671	47	8	2.563	0.00213894	3.45	CD630_16671	171	28	2.633	1.13928e-18	9.13	CD630_16671	9	1	3.479	0.0190005	2.584	CD630_16671	Conserved	hypothetical	protein	notInCOG	UNKNOWN	CHP_CD630
CD630_16680	0	1	-2.066	NA	-0.954	CD630_16680	13	30	-1.163	0.0130511	-2.738	CD630_16680	4	5	-0.43	0.73131	-0.423	CD630_16680	Putative	membrane	protein	notInCOG	notInMA2HTML	notInMA2HTML
CD630_16690	0	2	-2.93	NA	-1.587	CD630_16690	22	38	-0.739	0.0565429	-2.147	CD630_16690	10	21	-1.064	0.0753301	-1.993	CD630_16690	ABC-type	transport	system,	multidrug-family	ATP-binding	protein	V	notInMA2HTML	notInMA2HTML
CD630_16700	0	1	-2.189	NA	-1.02	CD630_16700	4	14	-1.481	0.0055437	-3.042	CD630_16700	3	1	1.465	0.403921	0.98	CD630_16700	ABC-type	transport	system,	multidrug-family	permease	notInCOG	OPERONS_(Automatic)	CD1668
CD630_16710	0	2	-2.662	NA	-1.39	CD630_16710	17	24	-0.547	0.265757	-1.319	CD630_16710	11	11	0.01	0.98989	0.015	CD630_16710	Two-component	response	regulator	TK	notInMA2HTML	notInMA2HTML
CD630_16720	0	2	-2.694	NA	-1.401	CD630_16720	25	29	-0.184	0.597201	-0.67	CD630_16720	18	9	1.033	0.100696	1.846	CD630_16720	Two-component	sensor	histidine	kinase	T	notInMA2HTML	notInMA2HTML
CD630_16730	1	2	-1.146	0.557254	-0.766	CD630_16730	11	12	-0.014	0.984187	-0.027	CD630_16730	5	1	2.129	0.128085	1.72	CD630_16730	Conserved	hypothetical	protein	notInCOG	OPERONS_(Automatic)	CD1671
CD630_16731	0	0	NA	NA	NA	CD630_16731	0	0	0.003	NA	0.001	CD630_16731	0	0	NA	NA	NA	CD630_16731	Conserved	hypothetical	protein	notInCOG	UNKNOWN	CHP_CD630
CD630_16740	2	1	0.518	0.73707	0.462	CD630_16740	161	16	3.36	7.95361e-16	8.363	CD630_16740	281	95	1.564	1.52251e-07	5.528	CD630_16740	Putative	NADPH-dependent	FMN	reductase	C	Cell_Factor	Reductase
CD630_16750	3	9	-1.387	0.0665304	-2.171	CD630_16750	53	95	-0.818	0.0674991	-2.066	CD630_16750	62	152	-1.322	3.3824e-05	-4.417	CD630_16750	Transcriptional	regulator,	hxlR	family	K	Regulations	TR_HxlR
CD630_16760	5	2	1.136	0.322957	1.231	CD630_16760	33	18	0.892	0.0364659	2.339	CD630_16760	144	55	1.398	1.24795e-05	4.642	CD630_16760	Pyrrolidone-carboxylate	peptidase	O	Cell_Factor	Peptidase
CD630_16770	9	1	3.437	0.00073808	3.767	CD630_16770	37	25	0.577	0.182882	1.549	CD630_16770	160	8	4.341	1.6924e-14	7.955	CD630_16770	Putative	membrane	protein	S	Cell_Factor	Peptidase
CD630_16780	4	0	4.477	0.0313285	2.503	CD630_16780	37	22	0.715	0.303906	1.225	CD630_16780	104	0	8.837	5.06584e-12	7.188	CD630_16780	Putative	membrane	protein	S	Cell_Factor	Peptidase
CD630_16781	0	0	NA	NA	NA	CD630_16781	0	0	2.771	NA	0.872	CD630_16781	0	0	0.109	NA	0.029	CD630_16781	Conserved	hypothetical	protein	notInCOG	notInMA2HTML	notInMA2HTML
CD630_16790	4	5	-0.259	0.834619	-0.293	CD630_16790	44	10	2.057	0.000188512	4.019	CD630_16790	13	2	2.444	0.0220173	2.528	CD630_16790	Putative	flavodoxin	H	Respiration_Anaerobic	Flavodoxin
CD630_16800	1	5	-2.305	0.125535	-1.834	CD630_16800	14	13	0.039	0.924189	0.134	CD630_16800	14	24	-0.709	0.305279	-1.19	CD630_16800	Putative	FMN-binding	protein	R	Respiration_Anaerobic	Flavodoxin
CD630_16810	0	6	-3.661	0.00217707	-3.444	CD630_16810	20	20	-0.027	0.958793	-0.076	CD630_16810	18	8	1.188	0.147788	1.642	CD630_16810	Transcriptional	regulator,	TetR	family	K	Respiration_Anaerobic	Flavodoxin
CD630_16820	10	41	-2.062	0.00035541	-3.966	CD630_16820	657	130	2.341	1.11827e-19	9.385	CD630_16820	1824	718	1.344	0.00303044	3.221	CD630_16820	Putative	nucleoside	hydrolase,	IUNH	family	F	Metabolism_Nucleic_Acid	Nucleoside_hydrolase
CD630_16830	4	17	-2.195	0.000148815	-4.192	CD630_16830	376	79	2.246	3.2038e-14	7.901	CD630_16830	816	832	-0.027	0.957538	-0.066	CD630_16830	Putative	membrane	protein	notInCOG	Metabolism_Nucleic_Acid	Nucleoside_hydrolase
CD630_16840	1	12	-2.896	0.000896135	-3.715	CD630_16840	485	85	2.503	2.13853e-35	12.727	CD630_16840	274	288	-0.071	0.91723	-0.13	CD630_16840	Putative	radical	SAM	superfamily	protein	J	Metabolism_Nucleic_Acid	Nucleoside_hydrolase
CD630_16850	0	0	-1.194	NA	-0.348	CD630_16850	38	36	0.097	0.813695	0.313	CD630_16850	16	61	-1.888	9.99014e-06	-4.69	CD630_16850	Putative	binding	protein	L	Regulations	TR
CD630_16860	1	2	-0.519	0.757	-0.424	CD630_16860	83	68	0.312	0.447788	0.931	CD630_16860	37	78	-1.04	0.142307	-1.663	CD630_16860	Transcriptional	regulator,	repressor-like	notInCOG	Regulations	TR
CD630_16870	1	7	-2.771	0.00690772	-3.076	CD630_16870	287	271	0.091	0.804354	0.327	CD630_16870	229	646	-1.492	7.39547e-12	-7.135	CD630_16870	Putative	lipoprotein	notInCOG	Regulations	TCS
CD630_16880	0	8	-4.659	5.07332e-05	-4.455	CD630_16880	222	167	0.419	0.126159	1.758	CD630_16880	126	208	-0.716	0.112961	-1.786	CD630_16880	Two-component	response	regulator	TK	Regulations	TCS
CD630_16890	7	9	-0.298	0.711011	-0.506	CD630_16890	311	164	0.931	9.97923e-07	5.184	CD630_16890	236	216	0.132	0.833075	0.263	CD630_16890	Two-component	sensor	histidine	kinase	T	Regulations	TCS
CD630_16900	8	65	-3.181	7.46506e-14	-7.902	CD630_16900	2889	2214	0.383	0.386521	1.048	CD630_16900	1068	2981	-1.481	1.15443e-06	-5.143	CD630_16900	Thioredoxin	O	Stress	Thioredoxin
CD630_16910	97	201	-1.062	0.0102671	-2.933	CD630_16910	7361	5213	0.497	0.149186	1.665	CD630_16910	2598	7420	-1.514	3.39697e-06	-4.922	CD630_16910	Putative	thioredoxin-disulfide	reductase	O	Stress	Thioredoxin
CD630_16920	4	25	-2.743	6.5298e-07	-5.384	CD630_16920	377	2014	-2.423	1.61641e-23	-10.31	CD630_16920	91	8668	-6.566	6.11329e-68	-17.684	CD630_16920	Transcriptional	regulator,	ArsR	family	K	Regulations	TR_ArsR
CD630_16930	6	42	-2.82	1.15408e-06	-5.265	CD630_16930	625	2821	-2.18	1.05413e-10	-6.771	CD630_16930	444	21251	-5.584	1.69137e-30	-11.749	CD630_16930	Putative	dinitrogenase	iron-molybdenum	cofactor	O	Metabolism_Cofactor	Iron-molybdenum_dinitrogenase
CD630_16940	8	8	0.038	0.961012	0.071	CD630_16940	141	239	-0.754	0.00841794	-2.896	CD630_16940	86	37	1.225	0.0260242	2.461	CD630_16940	Conserved	hypothetical	protein	notInCOG	UNKNOWN	CHP
CD630_16950	12	2	2.901	0.00051462	3.87	CD630_16950	62	102	-0.728	0.149186	-1.665	CD630_16950	171	171	0.004	0.993341	0.01	CD630_16950	Putative	symporter	protein	P	Membrane_Transport	Symporter
CD630_16960	39	33	0.243	0.840143	0.283	CD630_16960	164	46	1.85	1.0339e-06	5.177	CD630_16960	574	718	-0.322	0.356202	-1.078	CD630_16960	Sodium:alanine	symporter	E	Membrane_Transport	Symporter_Amino-acid
CD630_16970	0	2	-2.421	NA	-1.297	CD630_16970	189	94	1.014	0.531281	0.782	CD630_16970	10	445	-5.455	5.9077e-28	-11.231	CD630_16970	6,7-dimethyl-8-ribityllumazine	synthase	H	Metabolism_Cofactor	Riboflavin_biosynthesis
CD630_16980	0	1	-1.315	NA	-0.603	CD630_16980	632	577	0.13	0.947386	0.096	CD630_16980	26	2071	-6.261	6.43599e-38	-13.145	CD630_16980	Riboflavin	biosynthesis	protein	ribBA	[Includes:	3,4-dihydroxy-2-butanone	4-phosphate	synthase;	GTP	cyclohydrolase-2]	H-H	Metabolism_Cofactor	Riboflavine_biosynthesis
CD630_16990	0	4	-3.988	0.00862216	-2.996	CD630_16990	344	325	0.083	0.970318	0.055	CD630_16990	15	942	-5.913	4.24453e-40	-13.525	CD630_16990	Riboflavin	synthase	alpha	subunit	H	Metabolism_Cofactor	Riboflavine_biosynthesis
CD630_17000	2	10	-2.472	0.0160329	-2.763	CD630_17000	550	616	-0.166	0.910451	-0.156	CD630_17000	27	2266	-6.363	7.26314e-56	-16.017	CD630_17000	Riboflavin	biosynthesis	protein	ribD	[Includes:	Diaminohydroxyphosphoribosylaminopyrimidine	deaminase	;	5-amino-6-(5-phosphoribosylamino)uracil	reductase]	H-H	Metabolism_Cofactor	Riboflavine_biosynthesis
CD630_17010	2	5	-1.327	0.162855	-1.69	CD630_17010	111	220	-0.994	2.92667e-06	-4.965	CD630_17010	128	177	-0.448	0.269012	-1.275	CD630_17010	ATP-dependent	DNA	helicase	L-L	Metabolism_Nucleic_Acid	DNA_helicase
CD630_17020	6	1	1.65	0.0971686	1.975	CD630_17020	10	16	-0.625	0.358143	-1.106	CD630_17020	24	4686	-7.691	1.33737e-93	-20.8	CD630_17020	Thiamine	biosynthesis	protein	ThiC	H	Metabolism_Cofactor	Thiamine_biosynthesis
CD630_17021	1	0	2.9	NA	1.055	CD630_17021	5	5	-0.375	0.683525	-0.528	CD630_17021	2	912	-8.954	3.75844e-49	-15.003	CD630_17021	Thiamine	biosynthesis	protein	ThiS	H	notInMA2HTML	notInMA2HTML
CD630_17030	6	0	5.794	0.000222945	4.088	CD630_17030	6	4	0.466	0.486629	0.858	CD630_17030	3	1495	-8.951	1.76076e-71	-18.147	CD630_17030	Thiamine	biosynthesis	protein	ThiF	J	Metabolism_Cofactor	Thiamine_biosynthesis
CD630_17040	5	0	3.083	0.0665077	2.171	CD630_17040	7	3	1.2	0.20201	1.492	CD630_17040	10	1693	-7.362	3.7876e-79	-19.11	CD630_17040	Thiazole	biosynthesis	protein	ThiG	H	Metabolism_Cofactor	Thiamine_biosynthesis
CD630_17050	3	0	3.641	0.0497573	2.303	CD630_17050	7	5	0.649	0.265628	1.319	CD630_17050	14	1964	-7.235	1.29609e-64	-17.243	CD630_17050	Thiamine	biosynthesis	protein	ThiH	H	Metabolism_Cofactor	Thiamine_biosynthesis
CD630_17060	2	0	1.795	0.324499	1.228	CD630_17060	3	3	-0.378	0.735283	-0.443	CD630_17060	1	393	-8.24	8.32929e-33	-12.2	CD630_17060	Thiamine-phosphate	pyrophosphorylase	ThiE2	H	Metabolism_Cofactor	Thiamine_biosynthesis
CD630_17070	71	0	7.738	1.34219e-09	6.477	CD630_17070	110	321	-1.541	0.0536692	-2.17	CD630_17070	1111	37	4.909	6.18542e-30	11.636	CD630_17070	Putative	C4-dicarboxylate	anaerobic	carrier,	DcuC	family	R	Respiration_Anaerobic	Dicarboxylate_anaerobic_carrier
CD630_17080	0	4	-2.702	0.049645	-2.305	CD630_17080	205	236	-0.199	0.57184	-0.716	CD630_17080	42	572	-3.733	1.41967e-09	-6.336	CD630_17080	Conserved	hypothetical	protein	FT	Cell_Factor	NADP-binding
CD630_17090	3	2	0.823	0.442283	0.972	CD630_17090	176	105	0.754	0.00178417	3.396	CD630_17090	68	1034	-3.907	1.69261e-19	-9.307	CD630_17090	Molybdopterin-guanine	dinucleotide	biosynthesis	protein	A	H	Cell_Factor	NADP-binding
CD630_17100	0	4	-3.144	0.0171901	-2.736	CD630_17100	125	52	1.267	1.69707e-05	4.592	CD630_17100	65	253	-1.94	0.00172347	-3.391	CD630_17100	Putative	NAD(P)-binding	protein	R	Cell_Factor	NADP-binding
CD630_17110	42	119	-1.483	0.00156084	-3.55	CD630_17110	1672	1394	0.262	0.436178	0.953	CD630_17110	1696	1872	-0.143	0.739967	-0.409	CD630_17110	Conserved	hypothetical	protein,	UPF0145	family	S	UNKNOWN	CHP
CD630_17120	0	2	-1.814	0.249017	-1.422	CD630_17120	140	148	-0.091	0.669124	-0.549	CD630_17120	136	122	0.14	0.689765	0.486	CD630_17120	Molybdenum	cofactor	biosynthesis	protein	MoaB	H	Metabolism_Cofactor	Molybdenum_biosynthesis
CD630_17130	1	4	-1.931	0.0994271	-1.963	CD630_17130	200	162	0.301	0.251961	1.353	CD630_17130	141	159	-0.171	0.701487	-0.469	CD630_17130	Molybdenum	cofactor	biosynthesis	protein	MoaA	H	Metabolism_Cofactor	Molybdenum_biosynthesis
CD630_17140	1	1	-0.937	NA	-0.654	CD630_17140	99	66	0.57	0.0249578	2.491	CD630_17140	222	125	0.815	0.02191	2.53	CD630_17140	Molybdenum	cofactor	biosynthesis	protein	MoaC	H	Metabolism_Cofactor	Molybdenum_biosynthesis
CD630_17150	1	2	-1.786	0.257429	-1.399	CD630_17150	125	68	0.897	8.99331e-07	5.204	CD630_17150	243	146	0.734	0.0962025	1.869	CD630_17150	Putative	molybdenum	cofactor	sulfurase	FV	Metabolism_Cofactor	Molybdenum_biosynthesis
CD630_17151	0	2	-1.422	NA	-0.843	CD630_17151	54	43	0.339	0.627449	0.62	CD630_17151	4	95	-4.53	4.35397e-11	-6.877	CD630_17151	Conserved	hypothetical	protein	notInCOG	UNKNOWN	CHP_CD630
CD630_17160	3	3	0.213	0.895012	0.184	CD630_17160	38	32	0.17	0.699757	0.501	CD630_17160	105	145	-0.459	0.32846	-1.138	CD630_17160	Putative	permease	F	Membrane_Transport	Permease
CD630_17170	6	8	-0.436	0.585286	-0.708	CD630_17170	68	36	0.88	0.0092112	2.865	CD630_17170	220	561	-1.362	0.00082428	-3.606	CD630_17170	Conserved	hypothetical	protein,	DUF917	family	S	UNKNOWN	CHP
CD630_17180_p1	1	1	-0.47	0.784803	-0.379	CD630_17180_p1	14	26	-0.861	0.0145802	-2.696	CD630_17180_p1	79	153	-0.973	0.0435383	-2.243	CD630_17180_p1	Putative	hydantoinase	(Disrupted	IStron)	EQ	OPERONS_(Automatic)	CD1719
CD630_17180_p2	5	5	-0.133	0.880362	-0.209	CD630_17180_p2	172	98	0.797	0.000884488	3.605	CD630_17180_p2	315	780	-1.312	0.000207706	-3.975	CD630_17180_p2	Putative	hydantoinase	(Disrupted	IStron)	EQ	OPERONS_(Automatic)	CD1719
CD630_17190	6	19	-1.45	0.0104336	-2.928	CD630_17190	65	78	-0.241	0.335206	-1.156	CD630_17190	60	101	-0.731	0.109162	-1.802	CD630_17190	Transposase-like	protein	B	X	notInMA2HTML	notInMA2HTML
CD630_17210	1	4	-1.462	0.249017	-1.421	CD630_17210	25	50	-0.958	0.000867622	-3.611	CD630_17210	40	7	2.529	3.92862e-05	4.382	CD630_17210	Conserved	hypothetical	protein	S	notInMA2HTML	notInMA2HTML
CD630_17220	0	2	-2.16	NA	-0.972	CD630_17220	51	90	-0.798	0.0856331	-1.954	CD630_17220	22	15	0.583	0.423429	0.94	CD630_17220	Putative	transcriptional	regulator	notInCOG	Regulations	TR
CD630_17230	4	9	-1.114	0.100002	-1.96	CD630_17230	41	45	-0.107	0.777754	-0.372	CD630_17230	57	21	1.443	0.00311663	3.212	CD630_17230	Putative	acyltransferase	I	Cell_Factor	Acyltransferase
CD630_17240	2	1	0.948	0.562769	0.751	CD630_17240	14	7	1.155	0.00181121	3.392	CD630_17240	21	11	0.959	0.108302	1.807	CD630_17240	Conserved	hypothetical	protein	notInCOG	Regulations	TR_AraC
CD630_17250	0	0	-0.231	NA	-0.115	CD630_17250	14	14	0.026	0.961122	0.072	CD630_17250	12	11	0.232	0.736055	0.415	CD630_17250	Transcriptional	regulator,	AraC	family	K	Regulations	TR_AraC
CD630_17260	5	0	5.559	0.000617376	3.816	CD630_17260	289	163	0.832	0.106292	1.845	CD630_17260	186	3	6.002	9.48125e-14	7.731	CD630_17260	Conserved	hypothetical	protein	notInCOG	UNKNOWN	CHP
CD630_17270	1	3	-1.102	0.440158	-0.977	CD630_17270	65	14	2.168	1.46841e-10	6.722	CD630_17270	13	13	0.01	0.99016	0.014	CD630_17270	Conserved	hypothetical	protein	notInCOG	UNKNOWN	CHP
CD630_17280	1	2	-0.428	0.808494	-0.336	CD630_17280	99	27	1.877	6.99598e-09	6.101	CD630_17280	21	29	-0.376	0.574997	-0.679	CD630_17280	Conserved	hypothetical	protein	notInCOG	UNKNOWN	CHP
CD630_17281	1	1	0.273	0.883222	0.204	CD630_17281	8	19	-1.225	0.00270503	-3.271	CD630_17281	0	0	1.234	NA	0.348	CD630_17281	Conserved	hypothetical	protein	notInCOG	UNKNOWN	CHP_CD630
CD630_17290	4	1	2.752	0.0161007	2.761	CD630_17290	43	62	-0.533	0.252113	-1.353	CD630_17290	129	10	3.782	1.09529e-14	8.01	CD630_17290	Putative	sodium:phosphate	symporter	P	Membrane_Transport	Symporter
CD630_17291	0	0	NA	NA	NA	CD630_17291	0	0	2.118	NA	0.558	CD630_17291	0	0	NA	NA	NA	CD630_17291	Fragment	of	putative	transcriptional	regulator,	AraC	family	(C-terminal	region)	notInCOG	notInMA2HTML	notInMA2HTML
CD630_17292	2	6	-1.623	0.105514	-1.927	CD630_17292	222	168	0.393	0.541327	0.764	CD630_17292	6	57	-3.264	7.36751e-06	-4.759	CD630_17292	Conserved	hypothetical	protein	notInCOG	UNKNOWN	CHP_CD630
CD630_17300	38	15	1.397	0.00158985	3.544	CD630_17300	388	455	-0.24	0.281544	-1.279	CD630_17300	762	471	0.696	0.00131875	3.47	CD630_17300	Putative	ATP-binding	protein	D	Cell_Factor	ATP-binding
CD630_17310	0	0	0.095	NA	0.048	CD630_17310	25	25	0.071	0.821922	0.3	CD630_17310	44	9	2.223	0.000320422	3.862	CD630_17310	Putative	acetyltransferase	R	notInMA2HTML	notInMA2HTML
CD630_17320	0	0	1.286	NA	0.528	CD630_17320	36	24	0.639	0.00823738	2.904	CD630_17320	86	31	1.472	4.8563e-05	4.333	CD630_17320	Putative	cobalamin-binding	protein	C	notInMA2HTML	notInMA2HTML
CD630_17330	0	0	0.104	NA	0.052	CD630_17330	60	33	0.856	0.000939187	3.588	CD630_17330	163	60	1.437	8.04148e-06	4.739	CD630_17330	Uroporphyrinogen	decarboxylase	(URO-D)	H	notInMA2HTML	notInMA2HTML
CD630_17340	2	0	2.862	0.142011	1.768	CD630_17340	41	17	1.289	0.000122544	4.129	CD630_17340	27	11	1.357	0.0911862	1.896	CD630_17340	Conserved	hypothetical	protein	notInCOG	OPERONS_(Automatic)	CD1732
CD630_17350	2	1	0.629	0.679533	0.561	CD630_17350	34	31	0.174	0.708765	0.487	CD630_17350	14	18	-0.309	0.684105	-0.497	CD630_17350	Putative	hydrolase	H	notInMA2HTML	notInMA2HTML
CD630_17360	1	2	-1.146	0.4848	-0.895	CD630_17360	40	38	0.086	0.871142	0.22	CD630_17360	34	99	-1.483	0.00166193	-3.402	CD630_17360	Transcriptional	regulator,	HTH-type	K-R	OPERONS_(Automatic)	CD1735
CD630_17370	3	3	-0.226	0.847727	-0.267	CD630_17370	29	20	0.542	0.104249	1.855	CD630_17370	64	65	-0.05	0.913088	-0.136	CD630_17370	Putative	divalent	ion	symporter	G	notInMA2HTML	notInMA2HTML
CD630_17380	4	6	-0.452	0.634221	-0.63	CD630_17380	308	285	0.115	0.790538	0.353	CD630_17380	140	121	0.223	0.586	0.661	CD630_17380	Two-component	sensor	histidine	kinase	ET-T	Regulations	TCS
CD630_17390	1	1	-0.476	0.793422	-0.364	CD630_17390	235	129	0.879	0.000214275	3.986	CD630_17390	138	88	0.644	0.0711901	2.021	CD630_17390	Two-component	response	regulator,	sigma-54	dependent	regulator	T	Regulations	TCS
CD630_17400	70	0	7.726	1.13283e-11	7.21	CD630_17400	357	28	3.679	5.29377e-22	9.955	CD630_17400	652	135	2.268	1.24602e-06	5.127	CD630_17400	Glycine/sarcosine/betaine	reductase	complex,	protein	B,	alpha	and	beta	subunits	notInCOG	Metabolism_Amino_Acid	Aminoreductase
CD630_17410	79	0	7.335	6.91917e-15	8.209	CD630_17410	589	23	4.65	1.2483e-85	19.926	CD630_17410	842	207	2.021	1.61963e-05	4.585	CD630_17410	Selenoprotein	B,	glycine/betaine/sarcosine/D-proline	reductase	family	(sarcosine	reductase)	notInCOG	Metabolism_Amino_Acid	Aminoreductase
CD630_17430	0	0	1.779	NA	0.503	CD630_17430	7	11	-0.661	0.314261	-1.201	CD630_17430	4	3	0.498	0.658544	0.539	CD630_17430	Two-component	response	regulator	KT	notInMA2HTML	notInMA2HTML
CD630_17440	0	0	2.456	NA	0.698	CD630_17440	14	18	-0.399	0.295367	-1.244	CD630_17440	14	11	0.313	0.638049	0.573	CD630_17440	Two-component	sensor	histidine	kinase	T	OPERONS_(Automatic)	CD1743
CD630_17450	0	1	-0.927	NA	-0.268	CD630_17450	12	23	-0.942	0.00462803	-3.101	CD630_17450	14	21	-0.629	0.229018	-1.376	CD630_17450	Conserved	hypothetical	protein	notInCOG	notInMA2HTML	notInMA2HTML
CD630_17451	7	259	-5.253	8.22528e-26	-10.947	CD630_17451	754	117	2.686	1.01318e-07	5.626	CD630_17451	63	488	-2.936	3.43374e-17	-8.709	CD630_17451	Ferrous	iron	transport	protein	P	notInMA2HTML	notInMA2HTML
CD630_17452	1	12	-4.252	2.8231e-05	-4.591	CD630_17452	14	6	1.316	0.0558718	2.152	CD630_17452	0	4	-4.012	0.0478965	-2.202	CD630_17452	Conserved	hypothetical	protein	notInCOG	UNKNOWN	CHP_CD630
CD630_17460	7	1	3.053	0.00281982	3.363	CD630_17460	32	38	-0.251	0.756213	-0.407	CD630_17460	121	1	7.198	5.34447e-10	6.494	CD630_17460	Sodium/glutamate	symporter	E	Membrane_Transport	Sodium_glutamate_symporter_uptake
CD630_17470	0	1	-1.857	NA	-1.09	CD630_17470	58	77	-0.42	0.146121	-1.676	CD630_17470	95	256	-1.435	1.6538e-08	-5.925	CD630_17470	Adenosine	deaminase	(Adenosine	aminohydrolase)	F	notInMA2HTML	notInMA2HTML
CD630_17480	0	1	-2.002	NA	-1.251	CD630_17480	88	84	0.063	0.849169	0.255	CD630_17480	68	227	-1.758	1.92935e-11	-6.996	CD630_17480	Conserved	hypothetical	protein	notInCOG	UNKNOWN	CHP
CD630_17490	3	8	-1.87	0.0752474	-2.109	CD630_17490	130	938	-2.86	8.73575e-33	-12.237	CD630_17490	591	3391	-2.521	1.28662e-13	-7.691	CD630_17490	Putative	2-hydroxyacyl-CoA	dehydratase	EQ	Metabolism_Cofactor	CoA_regeneration
CD630_17500	1	4	-2.387	0.0700973	-2.146	CD630_17500	82	389	-2.242	1.2646e-40	-13.662	CD630_17500	475	2814	-2.567	1.08241e-18	-9.1	CD630_17500	Putative	CoA	enzyme	activase	I	Metabolism_Cofactor	CoA_regeneration
CD630_17510	5	6	-0.159	0.888952	-0.193	CD630_17510	167	398	-1.25	1.62065e-21	-9.839	CD630_17510	543	1102	-1.023	2.36355e-06	-4.996	CD630_17510	Cell	surface	protein	M-O	Cell_Wall	Cell-wall_protein
CD630_17511	25	68	-1.387	0.186873	-1.608	CD630_17511	648	1407	-1.116	0.119867	-1.784	CD630_17511	27	99	-1.836	0.00313918	-3.209	CD630_17511	Conserved	hypothetical	protein	notInCOG	UNKNOWN	CHP_CD630
CD630_17520	2	14	-3.059	6.47878e-05	-4.396	CD630_17520	33	60	-0.882	0.00709659	-2.956	CD630_17520	16	22	-0.397	0.508482	-0.791	CD630_17520	Transcriptional	regulator,	TetR	family	K	Regulations	TR_TetR
CD630_17530	1	17	-4.731	1.39152e-06	-5.228	CD630_17530	15	28	-0.904	0.0206869	-2.565	CD630_17530	8	16	-1.05	0.0812795	-1.957	CD630_17530	ABC-type	transport	system,	multidrug-family	ATP-binding	protein	V	Membrane_Transport	ABC_Multidrug
CD630_17540	0	9	-4.772	4.44414e-05	-4.487	CD630_17540	7	12	-0.776	0.0685778	-2.059	CD630_17540	2	1	0.965	0.556035	0.711	CD630_17540	ABC-type	transport	system,	multidrug-family	permease	notInCOG	Membrane_Transport	ABC_Multidrug
CD630_17550	1	9	-3.268	0.000696293	-3.784	CD630_17550	6	10	-0.692	0.127561	-1.752	CD630_17550	2	0	1.864	NA	1.046	CD630_17550	ABC-type	transport	system,	multidrug-family	permease	notInCOG	Membrane_Transport	ABC_Multidrug
CD630_17551	0	7	-4.885	0.000102809	-4.286	CD630_17551	71	73	-0.045	0.938774	-0.11	CD630_17551	21	70	-1.761	2.54642e-06	-4.981	CD630_17551	Transcriptional	regulator,	HTH-type	K	notInMA2HTML	notInMA2HTML
CD630_17560	1	15	-4.583	1.97448e-06	-5.157	CD630_17560	102	104	-0.028	0.965506	-0.065	CD630_17560	64	108	-0.761	0.071255	-2.02	CD630_17560	Peptide	deformylase	1	(PDF	1)	(Polypeptide	deformylase	1)	J	Regulations	TR
CD630_17570	0	4	-2.717	0.0507985	-2.293	CD630_17570	38	43	-0.195	0.625427	-0.624	CD630_17570	6	2	1.625	0.133048	1.7	CD630_17570	Conserved	hypothetical	protein	notInCOG	Regulations	TR
CD630_17580	2	20	-2.976	5.1298e-06	-4.966	CD630_17580	103	161	-0.655	0.0215958	-2.548	CD630_17580	64	74	-0.186	0.683805	-0.498	CD630_17580	Putative	radical	SAM	superfamily	protein	L	Regulations	TR
CD630_17590	2	3	-1.149	0.322318	-1.233	CD630_17590	119	24	2.307	1.54874e-12	7.383	CD630_17590	49	16	1.616	0.0066021	2.97	CD630_17590	Putative	SAM-dependent	methyltransferase	H	Cell_Factor	SAM
[truncated: 2,443 more rows]
[truncated: 8 more columns]
