# Supplementary material for: Dual RNA-seq study of the dynamics of coding and non-coding RNA expression during Clostridioides difficile infection in a mouse model
Source: mSystems. 2024 Nov 27;9(12):e00863-24. doi: 10.1128/msystems.00863-24 (PMC11651100; doi:10.1128/msystems.00863-24)
Supplement: Table S6 — Prediction of new transcripts from RNA-seq data with DETR'PROK. [file msystems.00863-24-s0006.xlsx]

## Sheet: sRNA_candidates_ksR2_pfsR3_auto
Table S6. Prediction of new transcripts from RNA-seq data with DETR’PROK
Ref genome	Genome position of start	Genome position of end	Orientation	Datasets Kress, Pruss, Fletcher	Transcript category
NC_009089.1	17629	17836	-	kIVsampled_asR_1--kMI_sR_2	AS riboswitch
NC_009089.1	87427	87727	-	kMI_asR_12--kIVsampled_asR_5	AS CDS rib
NC_009089.1	117794	118268	-	kMI_asR_21--kIVsampled_asR_6	AS CDS rib
NC_009089.1	121750	122643	-	kMI_asR_22--kIVsampled_asR_7	AS CDS rib
NC_009089.1	159994	161605	-	kMI_asR_39--kMI_asR_38--kIVsampled_asR_12	AS CDS
NC_009089.1	180304	180534	+	kMI_sR_3	AS CDS
NC_009089.1	216321	217084	-	kMI_asR_40--pWT_asR_2	AS CDS
NC_009089.1	222920	223110	-	fwtd2_sR_2	IGR
NC_009089.1	228937	229184	+	kMI_asR_42--kIVsampled_asR_14	AS CDS
NC_009089.1	236695	238083	-	kMI_asR_43--kIVsampled_asR_15	AS CDS
NC_009089.1	300898	301822	-	kMI_asR_45--kIVsampled_asR_16	AS CDS
NC_009089.1	473097	473825	-	kMI_asR_51--kIVsampled_asR_29	AS CDS
NC_009089.1	473856	474642	-	kIVsampled_asR_31--kMI_asR_53--kMI_asR_52--kIVsampled_asR_30	AS CDS
NC_009089.1	477308	477705	+	kIVsampled_asR_32--kMI_asR_54	AS CDS
NC_009089.1	577199	577656	-	fwtd2_sR_4	overlap sRNA
NC_009089.1	577383	577637	+	pWT_sR_1	overlap sRNA
NC_009089.1	600314	601724	-	kMI_asR_58--kIVsampled_asR_35	AS CDS
NC_009089.1	619194	620415	-	kMI_asR_59--kIVsampled_asR_37	AS CDS
NC_009089.1	670376	670732	+	pBaseSampled_sR_2	IGR
NC_009089.1	738057	738420	+	fwtd2_sR_5	IGR
NC_009089.1	743594	743821	-	kIVsampled_sR_5	overlap CDS
NC_009089.1	750208	750897	+	pBaseSampled_sR_3	IGR
NC_009089.1	765085	765397	-	kMI_asR_65--kIVsampled_asR_41	AS sRNA
NC_009089.1	812505	813128	+	pBaseSampled_sR_4	AS sRNA
NC_009089.1	816976	817275	+	kMI_sR_6	IGR
NC_009089.1	828395	828623	+	kIVsampled_sR_6	3'UTR
NC_009089.1	863283	864899	+	kMI_asR_83--kIVsampled_asR_44	AS CDS
NC_009089.1	892246	892699	-	kMI_asR_84--kIVsampled_asR_46	AS CDS
NC_009089.1	897487	898526	-	kMI_asR_85--kIVsampled_asR_47	AS CDS
NC_009089.1	955364	955778	+	kMI_asR_88--kIVsampled_asR_50	AS CDS
NC_009089.1	1000275	1003165	-	kMI_asR_92--kMI_asR_91--pWT_asR_3--kIVsampled_asR_53	AS CDS
NC_009089.1	1021898	1023084	-	kIVsampled_asR_56--fwtTYsampled_asR_7--fwtd2_asR_9	AS CDS
NC_009089.1	1052126	1052394	-	pBaseSampled_sR_6--kIVsampled_sR_8--kMI_sR_9	IGR
NC_009089.1	1055731	1056009	-	kMI_sR_10--kIVsampled_sR_10	IGR
NC_009089.1	1089456	1089764	-	kMI_sR_11	T1TA
NC_009089.1	1124467	1124780	-	kIVsampled_sR_12--kMI_sR_13--fwtd2_asR_12	T1TA
NC_009089.1	1124924	1125126	-	kMI_sR_14	AS CRISPR
NC_009089.1	1152619	1152835	-	kMI_sR_18	AS riboswitch
NC_009089.1	1249480	1249862	-	kIVsampled_asR_61--kMI_asR_101	AS CDS
NC_009089.1	1250833	1251161	-	kMI_asR_102--kIVsampled_asR_62	AS CDS
NC_009089.1	1255182	1255444	+	kMI_asR_103--kIVsampled_asR_64	AS CDS
NC_009089.1	1256438	1256910	-	kMI_asR_105--pWT_asR_4	AS CDS
NC_009089.1	1259914	1260167	-	kMI_asR_106--fwtTYsampled_asR_12	AS sRNA
NC_009089.1	1314665	1314894	-	fwtd2_sR_6--fwtTYsampled_sR_3--pWT_sR_3	IGR
NC_009089.1	1322192	1322491	+	kMI_sR_19	IGR
NC_009089.1	1361199	1361482	-	kMI_asR_114--kIVsampled_asR_68	AS CDS rib
NC_009089.1	1361603	1362131	-	kMI_asR_115--kIVsampled_asR_69	AS CDS rib
NC_009089.1	1376727	1377466	-	kMI_asR_116--kIVsampled_asR_70	AS CDS rib
NC_009089.1	1433869	1434182	+	pBaseSampled_sR_10--kIVsampled_sR_17--kMI_sR_20	T1TA
NC_009089.1	1459508	1459930	-	kMI_asR_118--kIVsampled_asR_72	AS CDS rib
NC_009089.1	1463144	1463545	+	fwtTYsampled_sR_4--fwtd2_sR_7	IGR
NC_009089.1	1463928	1464354	-	kMI_asR_120--kIVsampled_asR_73	AS CDS
NC_009089.1	1464594	1464925	-	kMI_asR_121--kIVsampled_asR_74	AS CDS
NC_009089.1	1525675	1526093	-	kMI_asR_122--kIVsampled_asR_79	AS CDS rib
NC_009089.1	1555197	1555769	+	kMI_asR_123--kIVsampled_asR_81	AS CDS
NC_009089.1	1571905	1572183	-	kIVsampled_asR_82--kMI_asR_124	AS CDS
NC_009089.1	1625595	1626965	-	kMI_asR_126--kMI_asR_125--kIVsampled_asR_83	AS CDS
NC_009089.1	1645036	1645276	-	pWT_sR_6	AS CRISPR
NC_009089.1	1656343	1656552	+	pWT_sR_7	overlap CDS
NC_009089.1	1762898	1763090	-	kMI_sR_27	AS riboswitch
NC_009089.1	1766785	1767468	-	kMI_asR_137--kIVsampled_asR_91--kMI_asR_136	AS CDS
NC_009089.1	1795540	1795600	-	kMI_sR_29	AS riboswitch
NC_009089.1	1795628	1795703	-	kMI_sR_30	AS riboswitch
NC_009089.1	1830940	1831104	-	kMI_sR_33	AS riboswitch
NC_009089.1	1832845	1833527	-	kMI_asR_139--fwtd2_asR_16	AS CDS
NC_009089.1	1930228	1930580	-	kMI_sR_35	AS riboswitch
NC_009089.1	1935033	1936530	-	fwtd2_sR_11--kMI_sR_37--fwtTYsampled_sR_5--fwtd2_sR_9	AS CRISPR
NC_009089.1	2036609	2036787	+	kMI_sR_38	IGR
NC_009089.1	2078090	2079360	+	kMI_asR_145--kIVsampled_asR_110	AS CDS
NC_009089.1	2135479	2135791	+	fwtd2_sR_12	IGR
NC_009089.1	2202721	2202990	-	kIVsampled_sR_30--kMI_sR_40	overlap CDS
NC_009089.1	2286048	2286301	-	kIVsampled_asR_111--kMI_asR_156	AS riboswitch
NC_009089.1	2294432	2294664	+	kMI_sR_42--kIVsampled_asR_112	AS riboswitch
NC_009089.1	2303038	2303361	-	kMI_sR_43--pBaseSampled_sR_20	overlap CDS
NC_009089.1	2306313	2306560	-	kIVsampled_sR_31	IGR
NC_009089.1	2321231	2321406	-	kIVsampled_sR_32	IGR
NC_009089.1	2393667	2394377	-	pWT_sR_10--fwtTYsampled_sR_7	overlap CDS
NC_009089.1	2464037	2464283	+	kMI_asR_162--kIVsampled_asR_123	AS CDS
NC_009089.1	2569530	2569883	+	fwtTYsampled_sR_8--fwtd2_sR_13	New IGR sRNA
NC_009089.1	2572016	2572207	-	kMI_asR_165--kIVsampled_asR_125	AS CDS
NC_009089.1	2572407	2572868	+	kIVsampled_sR_36	overlap CDS
NC_009089.1	2671931	2672162	-	kIVsampled_asR_128--kMI_asR_167	AS riboswitch
NC_009089.1	2672259	2672532	-	kIVsampled_asR_129--kMI_asR_168	AS CDS
NC_009089.1	2756298	2756525	-	kMI_asR_181--pWT_asR_6	AS CDS
NC_009089.1	2821175	2821911	+	kMI_asR_186--kIVsampled_asR_138	AS CDS
NC_009089.1	2837678	2838293	-	kMI_sR_50	overlap CDS
NC_009089.1	2837709	2837969	+	kMI_sR_51	AS CDS
NC_009089.1	2838101	2838288	+	kMI_sR_52	AS CDS
NC_009089.1	2901339	2901783	+	kIVsampled_asR_142--kMI_asR_189	AS CDS
NC_009089.1	3015578	3015982	+	pBaseSampled_sR_25--kIVsampled_asR_147--kMI_sR_56--pWT_asR_7	new IGR sRNA
NC_009089.1	3020177	3020607	-	kMI_asR_193--kIVsampled_asR_148	AS CDS
NC_009089.1	3107312	3107674	+	pWT_asR_8--kMI_asR_203	AS CDS
NC_009089.1	3111903	3113182	+	kIVsampled_asR_150--kMI_asR_204	AS CDS
NC_009089.1	3147916	3148260	+	fwtd2_asR_18--fwtTYsampled_asR_16--kMI_asR_205--kIVsampled_asR_151	AS riboswitch
NC_009089.1	3196648	3196937	+	kMI_sR_59	AS sRNA
NC_009089.1	3252618	3253552	+	kIVsampled_asR_154--kMI_asR_212	AS CDS
NC_009089.1	3253631	3254528	+	kMI_asR_213--kIVsampled_asR_155	AS CDS
NC_009089.1	3271490	3271710	+	kMI_asR_215--kIVsampled_asR_156	AS CDS
NC_009089.1	3297130	3297399	+	pWT_sR_12	AS
NC_009089.1	3297164	3297459	-	kIVsampled_sR_43	5'UTR CDS
NC_009089.1	3659902	3660135	-	kMI_sR_69	overlap CDS
NC_009089.1	3687363	3687777	+	fwtd2_asR_27--kMI_asR_229--kIVsampled_asR_171	AS sRNA
NC_009089.1	3702669	3702951	+	kIVsampled_asR_173--kMI_asR_230	AS CDS
NC_009089.1	3736263	3736472	-	fwtTYsampled_sR_11	IGR
NC_009089.1	3788756	3790314	+	kIVsampled_asR_175--kMI_asR_233--fwtTYsampled_asR_21	AS CDS
NC_009089.1	3800554	3800857	+	kMI_asR_239--kIVsampled_asR_176	AS riboswitch
NC_009089.1	3892406	3892780	-	fwtd2_sR_15	AS CDS
NC_009089.1	3929664	3930049	-	kMI_sR_72	New IGR sRNA
NC_009089.1	3933786	3935838	+	kMI_asR_246--fwtd2_asR_28	AS CDS
NC_009089.1	3941665	3942143	-	kMI_sR_74	overlap CDS
NC_009089.1	4031000	4031311	-	pBaseSampled_sR_27--kMI_asR_256--kIVsampled_asR_182	overlap CDS
NC_009089.1	4051933	4052533	+	kMI_asR_258--kIVsampled_asR_183	AS CDS
NC_009089.1	4106115	4106445	+	kMI_sR_77--kIVsampled_sR_52	AS sRNA
NC_009089.1	4109295	4109702	+	kIVsampled_asR_186--kMI_asR_262	AS CDS
NC_009089.1	4169439	4169710	+	kMI_asR_269--kIVsampled_asR_187	AS CDS
NC_009089.1	4213091	4213325	+	kMI_asR_270--kIVsampled_asR_192	AS CDS
NC_009089.1	4274507	4275770	+	kMI_asR_274--kMI_asR_273--kIVsampled_asR_202	AS CDS
NC_009089.1	4289935	4290168	+	pWT_sR_15	IGR
